# Supplementary material for: Species abundance information improves sequence taxonomy classification accuracy
Source: Nat Commun. 2019 Oct 11;10:4643. doi: 10.1038/s41467-019-12669-6 (PMC6789115; doi:10.1038/s41467-019-12669-6)
Supplement: Supplementary file 4 — Source Data [file 41467_2019_12669_MOESM4_ESM.zip]

Archive with 14 entries (14 files):
- ncomms-raw-data/sup-figure7.csv
- ncomms-raw-data/sub-figure6.csv
- ncomms-raw-data/figure4.csv
- ncomms-raw-data/sub-figure2.csv
- ncomms-raw-data/figure2.csv
- ncomms-raw-data/figure1.csv
- ncomms-raw-data/sub-figure5.csv
- ncomms-raw-data/figure5.csv
- ncomms-raw-data/sup-figure8.csv
- ncomms-raw-data/sup-figure9.csv
- ncomms-raw-data/sub-figure3.csv
- ncomms-raw-data/sup-figure1.csv
- ncomms-raw-data/figure3.csv
- ncomms-raw-data/sub-figure4.csv
