# Supplementary material for: Species abundance information improves sequence taxonomy classification accuracy
Source: Nat Commun. 2019 Oct 11;10:4643. doi: 10.1038/s41467-019-12669-6 (PMC6789115; doi:10.1038/s41467-019-12669-6)
Supplement: Supplementary file 4 — Source Data [file 41467_2019_12669_MOESM4_ESM.zip › ncomms-raw-data/sup-figure7.csv]

sample type	class weights	fold	level	mean
Animal corpus	Average	0	Genus	0.9425941012229253
Animal corpus	Average	0	Species	0.9036415019505006
Animal corpus	Average	1	Genus	0.9246062347120075
Animal corpus	Average	1	Species	0.8852050087302068
Animal corpus	Average	2	Genus	0.9270292871767769
Animal corpus	Average	2	Species	0.8776355615125331
Animal corpus	Average	3	Genus	0.9279571449458728
Animal corpus	Average	3	Species	0.883348158810883
Animal corpus	Average	4	Genus	0.928515532049253
Animal corpus	Average	4	Species	0.8914412957782323
Animal corpus	Bespoke	0	Genus	0.950565132204857
Animal corpus	Bespoke	0	Species	0.9105054796943686
Animal corpus	Bespoke	1	Genus	0.9358589094484123
Animal corpus	Bespoke	1	Species	0.9074103915983521
Animal corpus	Bespoke	2	Genus	0.9315529302143408
Animal corpus	Bespoke	2	Species	0.8909546650743477
Animal corpus	Bespoke	3	Genus	0.9355853584779793
Animal corpus	Bespoke	3	Species	0.8988698885154585
Animal corpus	Bespoke	4	Genus	0.9320303610369731
Animal corpus	Bespoke	4	Species	0.9010734908504199
Animal corpus	Uniform	0	Genus	0.9346058845890461
Animal corpus	Uniform	0	Species	0.8935501087839323
Animal corpus	Uniform	1	Genus	0.9120500223847957
Animal corpus	Uniform	1	Species	0.8784318159310265
Animal corpus	Uniform	2	Genus	0.922476997773535
Animal corpus	Uniform	2	Species	0.8758712553819702
Animal corpus	Uniform	3	Genus	0.9250628706630233
Animal corpus	Uniform	3	Species	0.8761972780891033
Animal corpus	Uniform	4	Genus	0.9155045375905863
Animal corpus	Uniform	4	Species	0.8807169522784267
Animal distal gut	Average	0	Genus	0.9509426451296337
Animal distal gut	Average	0	Species	0.9231310249558414
Animal distal gut	Average	1	Genus	0.951198958715457
Animal distal gut	Average	1	Species	0.9245257296647592
Animal distal gut	Average	2	Genus	0.9508415970428767
Animal distal gut	Average	2	Species	0.9214640235696004
Animal distal gut	Average	3	Genus	0.9461094390021441
Animal distal gut	Average	3	Species	0.906923012837844
Animal distal gut	Average	4	Genus	0.9467439064478642
Animal distal gut	Average	4	Species	0.9089699063737551
Animal distal gut	Bespoke	0	Genus	0.955226627561894
Animal distal gut	Bespoke	0	Species	0.9270062149145916
Animal distal gut	Bespoke	1	Genus	0.953240228452765
Animal distal gut	Bespoke	1	Species	0.9208893565141497
Animal distal gut	Bespoke	2	Genus	0.9528336421249055
Animal distal gut	Bespoke	2	Species	0.9169778818021
Animal distal gut	Bespoke	3	Genus	0.9478986468428703
Animal distal gut	Bespoke	3	Species	0.9073463190134803
Animal distal gut	Bespoke	4	Genus	0.9545716108190808
Animal distal gut	Bespoke	4	Species	0.9142660558524046
Animal distal gut	Uniform	0	Genus	0.9504084012349668
Animal distal gut	Uniform	0	Species	0.9276907018824391
Animal distal gut	Uniform	1	Genus	0.9446933472110483
Animal distal gut	Uniform	1	Species	0.9116122070265386
Animal distal gut	Uniform	2	Genus	0.9503558365484881
Animal distal gut	Uniform	2	Species	0.8949644653405326
Animal distal gut	Uniform	3	Genus	0.9474053371411745
Animal distal gut	Uniform	3	Species	0.898085335484829
Animal distal gut	Uniform	4	Genus	0.9497392251078204
Animal distal gut	Uniform	4	Species	0.8917713305357094
Animal proximal gut	Average	0	Genus	0.9234942284390147
Animal proximal gut	Average	0	Species	0.8917092098084057
Animal proximal gut	Average	1	Genus	0.9420949556511251
Animal proximal gut	Average	1	Species	0.9112398557497146
Animal proximal gut	Average	2	Genus	0.9343045567800875
Animal proximal gut	Average	2	Species	0.8965193999456724
Animal proximal gut	Average	3	Genus	0.9259513922160605
Animal proximal gut	Average	3	Species	0.8950849822569562
Animal proximal gut	Average	4	Genus	0.9230230249429359
Animal proximal gut	Average	4	Species	0.8852192655433395
Animal proximal gut	Bespoke	0	Genus	0.9320831166922906
Animal proximal gut	Bespoke	0	Species	0.900370625078207
Animal proximal gut	Bespoke	1	Genus	0.9461592390723117
Animal proximal gut	Bespoke	1	Species	0.9130365063181388
Animal proximal gut	Bespoke	2	Genus	0.9366840934161162
Animal proximal gut	Bespoke	2	Species	0.8952633368779155
Animal proximal gut	Bespoke	3	Genus	0.937671920081756
Animal proximal gut	Bespoke	3	Species	0.8952956949342668
Animal proximal gut	Bespoke	4	Genus	0.9338917493479982
Animal proximal gut	Bespoke	4	Species	0.8958045454537027
Animal proximal gut	Uniform	0	Genus	0.9245855226798303
Animal proximal gut	Uniform	0	Species	0.8875467777920644
Animal proximal gut	Uniform	1	Genus	0.9365704023216972
Animal proximal gut	Uniform	1	Species	0.8899954583634418
Animal proximal gut	Uniform	2	Genus	0.9300162404647629
Animal proximal gut	Uniform	2	Species	0.8897639078963206
Animal proximal gut	Uniform	3	Genus	0.9239357402338815
Animal proximal gut	Uniform	3	Species	0.8896178587217582
Animal proximal gut	Uniform	4	Genus	0.9210437675668108
Animal proximal gut	Uniform	4	Species	0.8823621689833279
Animal secretion	Average	0	Genus	0.9652148331538659
Animal secretion	Average	0	Species	0.9438290595366264
Animal secretion	Average	1	Genus	0.9597614349495512
Animal secretion	Average	1	Species	0.935971835196484
Animal secretion	Average	2	Genus	0.9647102564995967
Animal secretion	Average	2	Species	0.9420083951563812
Animal secretion	Average	3	Genus	0.962975270591064
Animal secretion	Average	3	Species	0.9412021928005198
Animal secretion	Average	4	Genus	0.9451357641521615
Animal secretion	Average	4	Species	0.9244606878233999
Animal secretion	Bespoke	0	Genus	0.9650203278184483
Animal secretion	Bespoke	0	Species	0.9449368785267157
Animal secretion	Bespoke	1	Genus	0.9620935327551235
Animal secretion	Bespoke	1	Species	0.936601696263112
Animal secretion	Bespoke	2	Genus	0.9704323687560189
Animal secretion	Bespoke	2	Species	0.9446955084707571
Animal secretion	Bespoke	3	Genus	0.9674929447662776
Animal secretion	Bespoke	3	Species	0.9443449201353702
Animal secretion	Bespoke	4	Genus	0.9517024277910023
Animal secretion	Bespoke	4	Species	0.9268332092309618
Animal secretion	Uniform	0	Genus	0.9582789259098087
Animal secretion	Uniform	0	Species	0.9337489877334327
Animal secretion	Uniform	1	Genus	0.9382059225616692
Animal secretion	Uniform	1	Species	0.9169856651938737
Animal secretion	Uniform	2	Genus	0.9457844741870973
Animal secretion	Uniform	2	Species	0.9253531319919118
Animal secretion	Uniform	3	Genus	0.9557529849597418
Animal secretion	Uniform	3	Species	0.9356250863134092
Animal secretion	Uniform	4	Genus	0.9428562828198295
Animal secretion	Uniform	4	Species	0.9193795230776114
Animal surface	Average	0	Genus	0.9439460869492134
Animal surface	Average	0	Species	0.9049369626826205
Animal surface	Average	1	Genus	0.936257674784775
Animal surface	Average	1	Species	0.9000264633016801
Animal surface	Average	2	Genus	0.9418797155821803
Animal surface	Average	2	Species	0.9011282228158131
Animal surface	Average	3	Genus	0.9430347298492738
Animal surface	Average	3	Species	0.8999332408239721
Animal surface	Average	4	Genus	0.9333285436614199
Animal surface	Average	4	Species	0.8890384794082627
Animal surface	Bespoke	0	Genus	0.9542122128686185
Animal surface	Bespoke	0	Species	0.9083713091218969
Animal surface	Bespoke	1	Genus	0.9465237101321168
Animal surface	Bespoke	1	Species	0.9080584021162647
Animal surface	Bespoke	2	Genus	0.949549870857726
Animal surface	Bespoke	2	Species	0.9073043415044507
Animal surface	Bespoke	3	Genus	0.9485815817746839
Animal surface	Bespoke	3	Species	0.9004463330898573
Animal surface	Bespoke	4	Genus	0.9435589436723564
Animal surface	Bespoke	4	Species	0.8954826052958488
Animal surface	Uniform	0	Genus	0.9401314721177587
Animal surface	Uniform	0	Species	0.8987733957697455
Animal surface	Uniform	1	Genus	0.9421399191916259
Animal surface	Uniform	1	Species	0.8966697626971248
Animal surface	Uniform	2	Genus	0.9377549220308312
Animal surface	Uniform	2	Species	0.889918148738874
Animal surface	Uniform	3	Genus	0.9390878396296597
Animal surface	Uniform	3	Species	0.9038584724552903
Animal surface	Uniform	4	Genus	0.9319121917735046
Animal surface	Uniform	4	Species	0.8888567627844509
Plant corpus	Average	0	Genus	0.9297730003268257
Plant corpus	Average	0	Species	0.8697762914888025
Plant corpus	Average	1	Genus	0.9312953821073124
Plant corpus	Average	1	Species	0.8751960612145289
Plant corpus	Average	2	Genus	0.9315071471248606
Plant corpus	Average	2	Species	0.8691776940687436
Plant corpus	Average	3	Genus	0.926368883094313
Plant corpus	Average	3	Species	0.8824066831562533
Plant corpus	Average	4	Genus	0.9292723264696018
Plant corpus	Average	4	Species	0.8374334524647412
Plant corpus	Bespoke	0	Genus	0.9445490152470257
Plant corpus	Bespoke	0	Species	0.8914497596227461
Plant corpus	Bespoke	1	Genus	0.9322837016175461
Plant corpus	Bespoke	1	Species	0.8791181118409445
Plant corpus	Bespoke	2	Genus	0.9404757278379198
Plant corpus	Bespoke	2	Species	0.8680060807682538
Plant corpus	Bespoke	3	Genus	0.9367275615784513
Plant corpus	Bespoke	3	Species	0.8914655852339942
Plant corpus	Bespoke	4	Genus	0.9331243065313041
Plant corpus	Bespoke	4	Species	0.8458861645259367
Plant corpus	Uniform	0	Genus	0.908385627295231
Plant corpus	Uniform	0	Species	0.852517377486259
Plant corpus	Uniform	1	Genus	0.8970933521080678
Plant corpus	Uniform	1	Species	0.8480850692575632
Plant corpus	Uniform	2	Genus	0.9035974365624596
Plant corpus	Uniform	2	Species	0.8388549091886801
Plant corpus	Uniform	3	Genus	0.8904627230102528
Plant corpus	Uniform	3	Species	0.8634593487872076
Plant corpus	Uniform	4	Genus	0.9071865374993969
Plant corpus	Uniform	4	Species	0.8080088862881409
Plant rhizosphere	Average	0	Genus	0.9423503886019441
Plant rhizosphere	Average	0	Species	0.9238475942146188
Plant rhizosphere	Average	1	Genus	0.944642382249215
Plant rhizosphere	Average	1	Species	0.9163981064560462
Plant rhizosphere	Average	2	Genus	0.9415797245886961
Plant rhizosphere	Average	2	Species	0.9178138813111498
Plant rhizosphere	Average	3	Genus	0.9440153573933734
Plant rhizosphere	Average	3	Species	0.9199311299215686
Plant rhizosphere	Average	4	Genus	0.9564933564923317
Plant rhizosphere	Average	4	Species	0.9306089428945288
Plant rhizosphere	Bespoke	0	Genus	0.9377265837362215
Plant rhizosphere	Bespoke	0	Species	0.9195318974330297
Plant rhizosphere	Bespoke	1	Genus	0.9385731911499958
Plant rhizosphere	Bespoke	1	Species	0.9154463936259539
Plant rhizosphere	Bespoke	2	Genus	0.9378357323141147
Plant rhizosphere	Bespoke	2	Species	0.9121739704821287
Plant rhizosphere	Bespoke	3	Genus	0.9409056131341436
Plant rhizosphere	Bespoke	3	Species	0.9172656359894911
Plant rhizosphere	Bespoke	4	Genus	0.9494078245724344
Plant rhizosphere	Bespoke	4	Species	0.9250628052205927
Plant rhizosphere	Uniform	0	Genus	0.9561251931851488
Plant rhizosphere	Uniform	0	Species	0.9275654099221298
Plant rhizosphere	Uniform	1	Genus	0.9507422358934173
Plant rhizosphere	Uniform	1	Species	0.9216308811674034
Plant rhizosphere	Uniform	2	Genus	0.9566457299209822
Plant rhizosphere	Uniform	2	Species	0.9257289568788745
Plant rhizosphere	Uniform	3	Genus	0.9599151709434215
Plant rhizosphere	Uniform	3	Species	0.9329400447177507
Plant rhizosphere	Uniform	4	Genus	0.9537585207535221
Plant rhizosphere	Uniform	4	Species	0.9255072228283655
Sediment (non-saline)	Average	0	Genus	0.9464058009187386
Sediment (non-saline)	Average	0	Species	0.9281144237048261
Sediment (non-saline)	Average	1	Genus	0.9452893881150916
Sediment (non-saline)	Average	1	Species	0.9275655103777302
Sediment (non-saline)	Average	2	Genus	0.9466837101023974
Sediment (non-saline)	Average	2	Species	0.9303075380732856
Sediment (non-saline)	Average	3	Genus	0.9488113706236411
Sediment (non-saline)	Average	3	Species	0.9333657269421624
Sediment (non-saline)	Average	4	Genus	0.9419215773742012
Sediment (non-saline)	Average	4	Species	0.9219504199632473
Sediment (non-saline)	Bespoke	0	Genus	0.9277398035771057
Sediment (non-saline)	Bespoke	0	Species	0.9092040044591084
Sediment (non-saline)	Bespoke	1	Genus	0.9405385041411373
Sediment (non-saline)	Bespoke	1	Species	0.9248731504626494
Sediment (non-saline)	Bespoke	2	Genus	0.9384782320950654
Sediment (non-saline)	Bespoke	2	Species	0.925539335625214
Sediment (non-saline)	Bespoke	3	Genus	0.9408790747957556
Sediment (non-saline)	Bespoke	3	Species	0.9281522504904148
Sediment (non-saline)	Bespoke	4	Genus	0.9409101869911932
Sediment (non-saline)	Bespoke	4	Species	0.9212746870725746
Sediment (non-saline)	Uniform	0	Genus	0.9577012157950155
Sediment (non-saline)	Uniform	0	Species	0.942565751402771
Sediment (non-saline)	Uniform	1	Genus	0.9579759308882053
Sediment (non-saline)	Uniform	1	Species	0.9462810897245462
Sediment (non-saline)	Uniform	2	Genus	0.9593799098435254
Sediment (non-saline)	Uniform	2	Species	0.9424305173085289
Sediment (non-saline)	Uniform	3	Genus	0.9612016856535659
Sediment (non-saline)	Uniform	3	Species	0.9429127030474463
Sediment (non-saline)	Uniform	4	Genus	0.9580701132211631
Sediment (non-saline)	Uniform	4	Species	0.9395584028682242
Sediment (saline)	Average	0	Genus	0.9530985674788367
Sediment (saline)	Average	0	Species	0.9369406136048257
Sediment (saline)	Average	1	Genus	0.9608442546027316
Sediment (saline)	Average	1	Species	0.9470278121278012
Sediment (saline)	Average	2	Genus	0.94718643324467
Sediment (saline)	Average	2	Species	0.935793081714686
Sediment (saline)	Average	3	Genus	0.9489260730526997
Sediment (saline)	Average	3	Species	0.9348174264625678
Sediment (saline)	Average	4	Genus	0.9408637986823024
Sediment (saline)	Average	4	Species	0.9246895110697845
Sediment (saline)	Bespoke	0	Genus	0.9495369363169237
Sediment (saline)	Bespoke	0	Species	0.9347370280367877
Sediment (saline)	Bespoke	1	Genus	0.9582460611128686
Sediment (saline)	Bespoke	1	Species	0.9420976761972195
Sediment (saline)	Bespoke	2	Genus	0.9463984640227006
Sediment (saline)	Bespoke	2	Species	0.936090719262939
Sediment (saline)	Bespoke	3	Genus	0.9496057556290151
Sediment (saline)	Bespoke	3	Species	0.93529557148584
Sediment (saline)	Bespoke	4	Genus	0.9417883483014351
Sediment (saline)	Bespoke	4	Species	0.9270646716213116
Sediment (saline)	Uniform	0	Genus	0.9649059680799028
Sediment (saline)	Uniform	0	Species	0.945956784607582
Sediment (saline)	Uniform	1	Genus	0.970423760372735
Sediment (saline)	Uniform	1	Species	0.9561409698716222
Sediment (saline)	Uniform	2	Genus	0.9619784504585005
Sediment (saline)	Uniform	2	Species	0.9496311523289503
Sediment (saline)	Uniform	3	Genus	0.9633230276715562
Sediment (saline)	Uniform	3	Species	0.9501333056056371
Sediment (saline)	Uniform	4	Genus	0.9562431159564768
Sediment (saline)	Uniform	4	Species	0.9399708611192985
Soil (non-saline)	Average	0	Genus	0.9377836973577044
Soil (non-saline)	Average	0	Species	0.9147331384570108
Soil (non-saline)	Average	1	Genus	0.9426704779829032
Soil (non-saline)	Average	1	Species	0.9058271785296246
Soil (non-saline)	Average	2	Genus	0.9350770582948977
Soil (non-saline)	Average	2	Species	0.9130768976985271
Soil (non-saline)	Average	3	Genus	0.9351863510976196
Soil (non-saline)	Average	3	Species	0.9043580856100418
Soil (non-saline)	Average	4	Genus	0.9389528073359941
Soil (non-saline)	Average	4	Species	0.9117199731562642
Soil (non-saline)	Bespoke	0	Genus	0.9387478813770244
Soil (non-saline)	Bespoke	0	Species	0.9166183897083824
Soil (non-saline)	Bespoke	1	Genus	0.943616582012999
Soil (non-saline)	Bespoke	1	Species	0.9129736889792905
Soil (non-saline)	Bespoke	2	Genus	0.9369277516600307
Soil (non-saline)	Bespoke	2	Species	0.9171197688491065
Soil (non-saline)	Bespoke	3	Genus	0.9366240916802967
Soil (non-saline)	Bespoke	3	Species	0.9111236742145458
Soil (non-saline)	Bespoke	4	Genus	0.9407738405815586
Soil (non-saline)	Bespoke	4	Species	0.9169791859268378
Soil (non-saline)	Uniform	0	Genus	0.9518742938264887
Soil (non-saline)	Uniform	0	Species	0.9203423249858346
Soil (non-saline)	Uniform	1	Genus	0.9519756196680605
Soil (non-saline)	Uniform	1	Species	0.92320768719593
Soil (non-saline)	Uniform	2	Genus	0.9505305604231533
Soil (non-saline)	Uniform	2	Species	0.9185156593356323
Soil (non-saline)	Uniform	3	Genus	0.9422995724012561
Soil (non-saline)	Uniform	3	Species	0.9109985780692682
Soil (non-saline)	Uniform	4	Genus	0.9515419755230936
Soil (non-saline)	Uniform	4	Species	0.9245194667288598
Surface (non-saline)	Average	0	Genus	0.942374112781735
Surface (non-saline)	Average	0	Species	0.9006172881106714
Surface (non-saline)	Average	1	Genus	0.9435871101155614
Surface (non-saline)	Average	1	Species	0.8994320319717478
Surface (non-saline)	Average	2	Genus	0.9384145249709248
Surface (non-saline)	Average	2	Species	0.9002439401204199
Surface (non-saline)	Average	3	Genus	0.9412691450996785
Surface (non-saline)	Average	3	Species	0.9010047535174038
Surface (non-saline)	Average	4	Genus	0.935108133539485
Surface (non-saline)	Average	4	Species	0.8871206571757588
Surface (non-saline)	Bespoke	0	Genus	0.947558977572552
Surface (non-saline)	Bespoke	0	Species	0.9118916471182819
Surface (non-saline)	Bespoke	1	Genus	0.9503379387703893
Surface (non-saline)	Bespoke	1	Species	0.9105986490498773
Surface (non-saline)	Bespoke	2	Genus	0.9423233499053869
Surface (non-saline)	Bespoke	2	Species	0.9045959110980308
Surface (non-saline)	Bespoke	3	Genus	0.9460220430293553
Surface (non-saline)	Bespoke	3	Species	0.9079653694726505
Surface (non-saline)	Bespoke	4	Genus	0.9438483591958907
Surface (non-saline)	Bespoke	4	Species	0.904111100801499
Surface (non-saline)	Uniform	0	Genus	0.9358579990082909
Surface (non-saline)	Uniform	0	Species	0.8951786476968894
Surface (non-saline)	Uniform	1	Genus	0.9364313209606807
Surface (non-saline)	Uniform	1	Species	0.9003141446631879
Surface (non-saline)	Uniform	2	Genus	0.9338610246244827
Surface (non-saline)	Uniform	2	Species	0.8967421462004923
Surface (non-saline)	Uniform	3	Genus	0.9427924751062525
Surface (non-saline)	Uniform	3	Species	0.9004181439781074
Surface (non-saline)	Uniform	4	Genus	0.9293675029767341
Surface (non-saline)	Uniform	4	Species	0.8775639908319598
Surface (saline)	Average	0	Genus	0.9452037217886345
Surface (saline)	Average	0	Species	0.9051146125801174
Surface (saline)	Average	1	Genus	0.9349735794902859
Surface (saline)	Average	1	Species	0.90587666740284
Surface (saline)	Average	2	Genus	0.9465458416566187
Surface (saline)	Average	2	Species	0.9157820367473114
Surface (saline)	Average	3	Genus	0.9355619210527139
Surface (saline)	Average	3	Species	0.8919409163227556
Surface (saline)	Average	4	Genus	0.937397842783449
Surface (saline)	Average	4	Species	0.9039601872964581
Surface (saline)	Bespoke	0	Genus	0.934075941549777
Surface (saline)	Bespoke	0	Species	0.892808947391878
Surface (saline)	Bespoke	1	Genus	0.9309832237093975
Surface (saline)	Bespoke	1	Species	0.9006777850383977
Surface (saline)	Bespoke	2	Genus	0.9416590437678767
Surface (saline)	Bespoke	2	Species	0.9125663191245612
Surface (saline)	Bespoke	3	Genus	0.9419804791306954
Surface (saline)	Bespoke	3	Species	0.8979085256355483
Surface (saline)	Bespoke	4	Genus	0.9231793669209443
Surface (saline)	Bespoke	4	Species	0.8923751994774334
Surface (saline)	Uniform	0	Genus	0.9530784006993007
Surface (saline)	Uniform	0	Species	0.9138581485253334
Surface (saline)	Uniform	1	Genus	0.9444581205016038
Surface (saline)	Uniform	1	Species	0.9116306126884376
Surface (saline)	Uniform	2	Genus	0.9615899137725035
Surface (saline)	Uniform	2	Species	0.9228725412194945
Surface (saline)	Uniform	3	Genus	0.951363730831178
Surface (saline)	Uniform	3	Species	0.905074677671044
Surface (saline)	Uniform	4	Genus	0.9544303006352848
Surface (saline)	Uniform	4	Species	0.912818088273563
Water (non-saline)	Average	0	Genus	0.9557405522132867
Water (non-saline)	Average	0	Species	0.9313631900211954
Water (non-saline)	Average	1	Genus	0.9484896173562083
Water (non-saline)	Average	1	Species	0.9219098095087755
Water (non-saline)	Average	2	Genus	0.9347036791554032
Water (non-saline)	Average	2	Species	0.9128441137418312
Water (non-saline)	Average	3	Genus	0.9457131105132729
Water (non-saline)	Average	3	Species	0.9184939261613255
Water (non-saline)	Average	4	Genus	0.9409395892893145
Water (non-saline)	Average	4	Species	0.9186837093646433
Water (non-saline)	Bespoke	0	Genus	0.9509316295450928
Water (non-saline)	Bespoke	0	Species	0.927156879908948
Water (non-saline)	Bespoke	1	Genus	0.9446035615189942
Water (non-saline)	Bespoke	1	Species	0.921660904461181
Water (non-saline)	Bespoke	2	Genus	0.9348533376303447
Water (non-saline)	Bespoke	2	Species	0.9098215582365894
Water (non-saline)	Bespoke	3	Genus	0.944669998897317
Water (non-saline)	Bespoke	3	Species	0.9197269635794268
Water (non-saline)	Bespoke	4	Genus	0.9389841399835693
Water (non-saline)	Bespoke	4	Species	0.9176423565788434
Water (non-saline)	Uniform	0	Genus	0.9553119277712604
Water (non-saline)	Uniform	0	Species	0.9288631074343754
Water (non-saline)	Uniform	1	Genus	0.94452082075839
Water (non-saline)	Uniform	1	Species	0.9175255836197364
Water (non-saline)	Uniform	2	Genus	0.9437652351617813
Water (non-saline)	Uniform	2	Species	0.9203730468394445
Water (non-saline)	Uniform	3	Genus	0.9495575619613693
Water (non-saline)	Uniform	3	Species	0.9225794140091327
Water (non-saline)	Uniform	4	Genus	0.9503693695577926
Water (non-saline)	Uniform	4	Species	0.9232193643171814
Water (saline)	Average	0	Genus	0.9494540313048596
Water (saline)	Average	0	Species	0.9239913329370246
Water (saline)	Average	1	Genus	0.9409652547714846
Water (saline)	Average	1	Species	0.9011211293959527
Water (saline)	Average	2	Genus	0.9517147055602123
Water (saline)	Average	2	Species	0.9208177454717129
Water (saline)	Average	3	Genus	0.9529015134060067
Water (saline)	Average	3	Species	0.9267349242090738
Water (saline)	Average	4	Genus	0.9420263880100035
Water (saline)	Average	4	Species	0.9188439824134987
Water (saline)	Bespoke	0	Genus	0.9506773799470162
Water (saline)	Bespoke	0	Species	0.9278393084160812
Water (saline)	Bespoke	1	Genus	0.9421996166908414
Water (saline)	Bespoke	1	Species	0.904814229676376
Water (saline)	Bespoke	2	Genus	0.9498547218678354
Water (saline)	Bespoke	2	Species	0.9211326244237097
Water (saline)	Bespoke	3	Genus	0.9469331829349927
Water (saline)	Bespoke	3	Species	0.925355789815183
Water (saline)	Bespoke	4	Genus	0.9425222053060821
Water (saline)	Bespoke	4	Species	0.9192205534935732
Water (saline)	Uniform	0	Genus	0.9583501937098644
Water (saline)	Uniform	0	Species	0.9279389761365247
Water (saline)	Uniform	1	Genus	0.9532183604076221
Water (saline)	Uniform	1	Species	0.9115654620114638
Water (saline)	Uniform	2	Genus	0.9589105296646271
Water (saline)	Uniform	2	Species	0.925285694624505
Water (saline)	Uniform	3	Genus	0.9602301586948047
Water (saline)	Uniform	3	Species	0.9342940235040214
Water (saline)	Uniform	4	Genus	0.9526908288939973
Water (saline)	Uniform	4	Species	0.9259724175825174
