# Supplementary material for: Species abundance information improves sequence taxonomy classification accuracy
Source: Nat Commun. 2019 Oct 11;10:4643. doi: 10.1038/s41467-019-12669-6 (PMC6789115; doi:10.1038/s41467-019-12669-6)
Supplement: Supplementary file 4 — Source Data [file 41467_2019_12669_MOESM4_ESM.zip › ncomms-raw-data/sub-figure6.csv]

class weights	level	mean	lower	upper	se
Bias Corrected Shotgun	1	1.0	1.0	1.0	0.0
Bias Corrected Shotgun	2	0.8658953722334005	0.8514760824190463	0.8803146620477548	0.014419289814354303
Bias Corrected Shotgun	3	0.8641525923216063	0.8497791680163206	0.8785260166268921	0.014373424305285766
Bias Corrected Shotgun	4	0.8102233447303869	0.7939918080635676	0.8264548813972062	0.016231536666819313
Bias Corrected Shotgun	5	0.7670973408805069	0.755888452332512	0.7783062294285017	0.01120888854799479
Bias Corrected Shotgun	6	0.5998725201115569	0.5892371188261667	0.6105079213969471	0.01063540128539023
Bias Corrected Shotgun	7	0.5211734520090416	0.511631639389007	0.5307152646290763	0.009541812620034664
Shotgun	1	1.0	1.0	1.0	0.0
Shotgun	2	0.8339704896042924	0.8200784860505845	0.8478624931580003	0.013892003553707916
Shotgun	3	0.8569670548543786	0.8435724282824105	0.8703616814263467	0.013394626571968082
Shotgun	4	0.8013470488822602	0.7876530925678861	0.8150410051966342	0.01369395631437413
Shotgun	5	0.7970217292745774	0.7864110436723705	0.8076324148767843	0.010610685602206871
Shotgun	6	0.6257528081817911	0.6148500364689662	0.6366555798946161	0.010902771712824952
Shotgun	7	0.5437233238953885	0.5334454266475541	0.5540012211432228	0.010277897247834353
Uniform	1	1.0	1.0	1.0	0.0
Uniform	2	0.8570757880617035	0.8382972244768726	0.8758543516465344	0.018778563584830838
Uniform	3	0.7949163512543793	0.7758931278557681	0.8139395746529905	0.019023223398611133
Uniform	4	0.7177075477853831	0.6967399972744	0.7386750982963664	0.020967550510983153
Uniform	5	0.6699667517884129	0.6579641549778296	0.6819693485989963	0.012002596810583348
Uniform	6	0.5043615123519746	0.4955415985728213	0.5131814261311278	0.008819913779153234
Uniform	7	0.46472050582234725	0.455475747056484	0.4739652645882105	0.009244758765863248
