# Supplementary material for: Species abundance information improves sequence taxonomy classification accuracy
Source: Nat Commun. 2019 Oct 11;10:4643. doi: 10.1038/s41467-019-12669-6 (PMC6789115; doi:10.1038/s41467-019-12669-6)
Supplement: Supplementary file 4 — Source Data [file 41467_2019_12669_MOESM4_ESM.zip › ncomms-raw-data/sub-figure2.csv]

sample type	class weights	fold	level	mean
Animal corpus	Average	0	Genus	0.15497008176231897
Animal corpus	Average	0	Species	0.1869704163591566
Animal corpus	Average	1	Genus	0.13693067016742108
Animal corpus	Average	1	Species	0.1685331874542968
Animal corpus	Average	2	Genus	0.14681464425033658
Animal corpus	Average	2	Species	0.20185900837731302
Animal corpus	Average	3	Genus	0.19805642179363597
Animal corpus	Average	3	Species	0.2321597613258098
Animal corpus	Average	4	Genus	0.16082655788520045
Animal corpus	Average	4	Species	0.20584201109435543
Animal corpus	Bespoke	0	Genus	0.13287333068790458
Animal corpus	Bespoke	0	Species	0.156030178707803
Animal corpus	Bespoke	1	Genus	0.10889402230077203
Animal corpus	Bespoke	1	Species	0.13263423287242235
Animal corpus	Bespoke	2	Genus	0.11631815185975564
Animal corpus	Bespoke	2	Species	0.1436501029848232
Animal corpus	Bespoke	3	Genus	0.18017404115871952
Animal corpus	Bespoke	3	Species	0.20566184051242198
Animal corpus	Bespoke	4	Genus	0.13865194905328043
Animal corpus	Bespoke	4	Species	0.1675683787515223
Animal corpus	Uniform	0	Genus	0.2151360616779387
Animal corpus	Uniform	0	Species	0.2904648796651422
Animal corpus	Uniform	1	Genus	0.21521801116833075
Animal corpus	Uniform	1	Species	0.26879367073125776
Animal corpus	Uniform	2	Genus	0.23042333589261688
Animal corpus	Uniform	2	Species	0.3154738419139475
Animal corpus	Uniform	3	Genus	0.24875406340527906
Animal corpus	Uniform	3	Species	0.3065447138014502
Animal corpus	Uniform	4	Genus	0.22106967364171248
Animal corpus	Uniform	4	Species	0.30561743208771297
Animal distal gut	Average	0	Genus	0.13568042215122875
Animal distal gut	Average	0	Species	0.1785513922224301
Animal distal gut	Average	1	Genus	0.12830459693973942
Animal distal gut	Average	1	Species	0.17587949927187432
Animal distal gut	Average	2	Genus	0.1244787320139779
Animal distal gut	Average	2	Species	0.17494780788763717
Animal distal gut	Average	3	Genus	0.13889967746832466
Animal distal gut	Average	3	Species	0.17922094150658974
Animal distal gut	Average	4	Genus	0.12577954425748014
Animal distal gut	Average	4	Species	0.17841249791232566
Animal distal gut	Bespoke	0	Genus	0.12553513269181232
Animal distal gut	Bespoke	0	Species	0.16147649736610517
Animal distal gut	Bespoke	1	Genus	0.11810750838519651
Animal distal gut	Bespoke	1	Species	0.15416995495972266
Animal distal gut	Bespoke	2	Genus	0.11684655816310792
Animal distal gut	Bespoke	2	Species	0.16034463065294544
Animal distal gut	Bespoke	3	Genus	0.12928382876464506
Animal distal gut	Bespoke	3	Species	0.1585428020344039
Animal distal gut	Bespoke	4	Genus	0.12096017176438435
Animal distal gut	Bespoke	4	Species	0.1594291183667923
Animal distal gut	Uniform	0	Genus	0.1841892427862319
Animal distal gut	Uniform	0	Species	0.24776857411222852
Animal distal gut	Uniform	1	Genus	0.17783828329268336
Animal distal gut	Uniform	1	Species	0.2465826971857797
Animal distal gut	Uniform	2	Genus	0.17392172399725822
Animal distal gut	Uniform	2	Species	0.26128834920624816
Animal distal gut	Uniform	3	Genus	0.18044461516780855
Animal distal gut	Uniform	3	Species	0.24331306783716158
Animal distal gut	Uniform	4	Genus	0.18051357876320773
Animal distal gut	Uniform	4	Species	0.2582283454362564
Animal proximal gut	Average	0	Genus	0.12832281095093873
Animal proximal gut	Average	0	Species	0.22635829369087557
Animal proximal gut	Average	1	Genus	0.11645743718077617
Animal proximal gut	Average	1	Species	0.20584279038630712
Animal proximal gut	Average	2	Genus	0.09517156724578626
Animal proximal gut	Average	2	Species	0.18646137514039307
Animal proximal gut	Average	3	Genus	0.11415625270551179
Animal proximal gut	Average	3	Species	0.19938868968808135
Animal proximal gut	Average	4	Genus	0.12842089113496655
Animal proximal gut	Average	4	Species	0.2372780341978827
Animal proximal gut	Bespoke	0	Genus	0.11410401609070434
Animal proximal gut	Bespoke	0	Species	0.20804928195210087
Animal proximal gut	Bespoke	1	Genus	0.09664839666030503
Animal proximal gut	Bespoke	1	Species	0.17311335746119577
Animal proximal gut	Bespoke	2	Genus	0.08578366157746982
Animal proximal gut	Bespoke	2	Species	0.1682125407375592
Animal proximal gut	Bespoke	3	Genus	0.09356013003201205
Animal proximal gut	Bespoke	3	Species	0.17718684851419395
Animal proximal gut	Bespoke	4	Genus	0.11296585827591539
Animal proximal gut	Bespoke	4	Species	0.21733802548806566
Animal proximal gut	Uniform	0	Genus	0.20414450431199438
Animal proximal gut	Uniform	0	Species	0.32503327396624726
Animal proximal gut	Uniform	1	Genus	0.23056122958517725
Animal proximal gut	Uniform	1	Species	0.32721449574597733
Animal proximal gut	Uniform	2	Genus	0.20033992799620065
Animal proximal gut	Uniform	2	Species	0.32568196463229443
Animal proximal gut	Uniform	3	Genus	0.21612652965949752
Animal proximal gut	Uniform	3	Species	0.2976023973890843
Animal proximal gut	Uniform	4	Genus	0.22930384819662414
Animal proximal gut	Uniform	4	Species	0.34564406175602586
Animal secretion	Average	0	Genus	0.04602632105416935
Animal secretion	Average	0	Species	0.17190833224371413
Animal secretion	Average	1	Genus	0.05092699433553042
Animal secretion	Average	1	Species	0.20459395644441702
Animal secretion	Average	2	Genus	0.0468684187916088
Animal secretion	Average	2	Species	0.18491252208525855
Animal secretion	Average	3	Genus	0.04699499209737198
Animal secretion	Average	3	Species	0.173099520492177
Animal secretion	Average	4	Genus	0.048334542665624446
Animal secretion	Average	4	Species	0.12747419538234303
Animal secretion	Bespoke	0	Genus	0.03615960467160308
Animal secretion	Bespoke	0	Species	0.1457942201702611
Animal secretion	Bespoke	1	Genus	0.04521947355069183
Animal secretion	Bespoke	1	Species	0.12769232001187147
Animal secretion	Bespoke	2	Genus	0.037301892132852114
Animal secretion	Bespoke	2	Species	0.1434723176217126
Animal secretion	Bespoke	3	Genus	0.03912370053401515
Animal secretion	Bespoke	3	Species	0.1284309879769491
Animal secretion	Bespoke	4	Genus	0.03779172809753941
Animal secretion	Bespoke	4	Species	0.11910849214600434
Animal secretion	Uniform	0	Genus	0.0777553658068126
Animal secretion	Uniform	0	Species	0.42077380697285793
Animal secretion	Uniform	1	Genus	0.07453494488404327
Animal secretion	Uniform	1	Species	0.42820771775104993
Animal secretion	Uniform	2	Genus	0.0802516137866881
Animal secretion	Uniform	2	Species	0.41174889572852885
Animal secretion	Uniform	3	Genus	0.0771292699122321
Animal secretion	Uniform	3	Species	0.39575172457092167
Animal secretion	Uniform	4	Genus	0.09029693020227422
Animal secretion	Uniform	4	Species	0.41278588909168584
Animal surface	Average	0	Genus	0.07562852896134456
Animal surface	Average	0	Species	0.17983128190759437
Animal surface	Average	1	Genus	0.06976987216871186
Animal surface	Average	1	Species	0.17304269643814923
Animal surface	Average	2	Genus	0.0908502786421604
Animal surface	Average	2	Species	0.1753004279790047
Animal surface	Average	3	Genus	0.08539304043913097
Animal surface	Average	3	Species	0.17918010965864756
Animal surface	Average	4	Genus	0.08100900153188055
Animal surface	Average	4	Species	0.18491934215928676
Animal surface	Bespoke	0	Genus	0.06518669615399218
Animal surface	Bespoke	0	Species	0.15969745780197045
Animal surface	Bespoke	1	Genus	0.06502385933836342
Animal surface	Bespoke	1	Species	0.15631809823690437
Animal surface	Bespoke	2	Genus	0.07957191231414515
Animal surface	Bespoke	2	Species	0.15929679778822767
Animal surface	Bespoke	3	Genus	0.07681038599908836
Animal surface	Bespoke	3	Species	0.1641275757958772
Animal surface	Bespoke	4	Genus	0.07474646672169549
Animal surface	Bespoke	4	Species	0.16541855262318755
Animal surface	Uniform	0	Genus	0.10697845427754941
Animal surface	Uniform	0	Species	0.33721169690782726
Animal surface	Uniform	1	Genus	0.09744798012761566
Animal surface	Uniform	1	Species	0.3319606102520956
Animal surface	Uniform	2	Genus	0.1153839241435312
Animal surface	Uniform	2	Species	0.31295929244156845
Animal surface	Uniform	3	Genus	0.10609637620514498
Animal surface	Uniform	3	Species	0.3006741573378993
Animal surface	Uniform	4	Genus	0.10743475402990063
Animal surface	Uniform	4	Species	0.3365128380466184
Plant corpus	Average	0	Genus	0.06271978103236057
Plant corpus	Average	0	Species	0.11959906674810153
Plant corpus	Average	1	Genus	0.0647176281585657
Plant corpus	Average	1	Species	0.131579823730454
Plant corpus	Average	2	Genus	0.07162788807300785
Plant corpus	Average	2	Species	0.14734199170030401
Plant corpus	Average	3	Genus	0.07502590541683547
Plant corpus	Average	3	Species	0.13293558983356285
Plant corpus	Average	4	Genus	0.06389423467115588
Plant corpus	Average	4	Species	0.1502794467209134
Plant corpus	Bespoke	0	Genus	0.05140205840455309
Plant corpus	Bespoke	0	Species	0.10428343191233087
Plant corpus	Bespoke	1	Genus	0.0553091047678731
Plant corpus	Bespoke	1	Species	0.1118899146174706
Plant corpus	Bespoke	2	Genus	0.05319610154318279
Plant corpus	Bespoke	2	Species	0.12318712392519839
Plant corpus	Bespoke	3	Genus	0.07522993931745563
Plant corpus	Bespoke	3	Species	0.14384451599886702
Plant corpus	Bespoke	4	Genus	0.05399083483400068
Plant corpus	Bespoke	4	Species	0.12644579564683453
Plant corpus	Uniform	0	Genus	0.0934176322711737
Plant corpus	Uniform	0	Species	0.22154345063198536
Plant corpus	Uniform	1	Genus	0.09098999798202595
Plant corpus	Uniform	1	Species	0.22180704626371434
Plant corpus	Uniform	2	Genus	0.11539844199592476
Plant corpus	Uniform	2	Species	0.25187907034934715
Plant corpus	Uniform	3	Genus	0.11863664024796064
Plant corpus	Uniform	3	Species	0.24466527149395279
Plant corpus	Uniform	4	Genus	0.09569898603249348
Plant corpus	Uniform	4	Species	0.26017340710801223
Plant rhizosphere	Average	0	Genus	0.08232658398532104
Plant rhizosphere	Average	0	Species	0.09401938749856396
Plant rhizosphere	Average	1	Genus	0.08251133100670678
Plant rhizosphere	Average	1	Species	0.0990251730334409
Plant rhizosphere	Average	2	Genus	0.08745824950342043
Plant rhizosphere	Average	2	Species	0.10638459204145292
Plant rhizosphere	Average	3	Genus	0.09415933804972688
Plant rhizosphere	Average	3	Species	0.10579482628600129
Plant rhizosphere	Average	4	Genus	0.07453617339738258
Plant rhizosphere	Average	4	Species	0.08862333320141366
Plant rhizosphere	Bespoke	0	Genus	0.06370946875216751
Plant rhizosphere	Bespoke	0	Species	0.077499453557807
Plant rhizosphere	Bespoke	1	Genus	0.06813802577821527
Plant rhizosphere	Bespoke	1	Species	0.0785124169178102
Plant rhizosphere	Bespoke	2	Genus	0.0663878000193592
Plant rhizosphere	Bespoke	2	Species	0.08084319162961649
Plant rhizosphere	Bespoke	3	Genus	0.06902826602775597
Plant rhizosphere	Bespoke	3	Species	0.07957170468690808
Plant rhizosphere	Bespoke	4	Genus	0.05926491322316425
Plant rhizosphere	Bespoke	4	Species	0.07327019396318823
Plant rhizosphere	Uniform	0	Genus	0.10145845603534842
Plant rhizosphere	Uniform	0	Species	0.12401240624863909
Plant rhizosphere	Uniform	1	Genus	0.10288190666048358
Plant rhizosphere	Uniform	1	Species	0.12402090474083738
Plant rhizosphere	Uniform	2	Genus	0.10625298524296563
Plant rhizosphere	Uniform	2	Species	0.1324900836252274
Plant rhizosphere	Uniform	3	Genus	0.10257744587232487
Plant rhizosphere	Uniform	3	Species	0.1202312962599193
Plant rhizosphere	Uniform	4	Genus	0.09737585820483127
Plant rhizosphere	Uniform	4	Species	0.11858430728375585
Sediment (non-saline)	Average	0	Genus	0.10893317091436044
Sediment (non-saline)	Average	0	Species	0.11366273993083367
Sediment (non-saline)	Average	1	Genus	0.11375595254384202
Sediment (non-saline)	Average	1	Species	0.1195833811113931
Sediment (non-saline)	Average	2	Genus	0.1172984138598195
Sediment (non-saline)	Average	2	Species	0.12091340367384672
Sediment (non-saline)	Average	3	Genus	0.10386018581914648
Sediment (non-saline)	Average	3	Species	0.10811806605967443
Sediment (non-saline)	Average	4	Genus	0.11768295449674164
Sediment (non-saline)	Average	4	Species	0.12425212332453617
Sediment (non-saline)	Bespoke	0	Genus	0.09595335680289221
Sediment (non-saline)	Bespoke	0	Species	0.1004018895935977
Sediment (non-saline)	Bespoke	1	Genus	0.08907222455919712
Sediment (non-saline)	Bespoke	1	Species	0.09409076085253087
Sediment (non-saline)	Bespoke	2	Genus	0.09925328433934158
Sediment (non-saline)	Bespoke	2	Species	0.10296027660294975
Sediment (non-saline)	Bespoke	3	Genus	0.086952412301548
Sediment (non-saline)	Bespoke	3	Species	0.09164680730173008
Sediment (non-saline)	Bespoke	4	Genus	0.10202203724170897
Sediment (non-saline)	Bespoke	4	Species	0.10745274490958183
Sediment (non-saline)	Uniform	0	Genus	0.13049587883247143
Sediment (non-saline)	Uniform	0	Species	0.13625314369936953
Sediment (non-saline)	Uniform	1	Genus	0.13498658233179037
Sediment (non-saline)	Uniform	1	Species	0.14357161322512738
Sediment (non-saline)	Uniform	2	Genus	0.1435416258674023
Sediment (non-saline)	Uniform	2	Species	0.15077380503565416
Sediment (non-saline)	Uniform	3	Genus	0.13513990955953825
Sediment (non-saline)	Uniform	3	Species	0.1434184670884647
Sediment (non-saline)	Uniform	4	Genus	0.1447385511095646
Sediment (non-saline)	Uniform	4	Species	0.15446191280938332
Sediment (saline)	Average	0	Genus	0.12026535587856209
Sediment (saline)	Average	0	Species	0.12621544315764294
Sediment (saline)	Average	1	Genus	0.12126235946746866
Sediment (saline)	Average	1	Species	0.12996546116951602
Sediment (saline)	Average	2	Genus	0.14005591583655075
Sediment (saline)	Average	2	Species	0.14624543535651663
Sediment (saline)	Average	3	Genus	0.12014481407907204
Sediment (saline)	Average	3	Species	0.12445965515653779
Sediment (saline)	Average	4	Genus	0.12448701189959983
Sediment (saline)	Average	4	Species	0.12753035251988976
Sediment (saline)	Bespoke	0	Genus	0.10123807197535876
Sediment (saline)	Bespoke	0	Species	0.10521358164358273
Sediment (saline)	Bespoke	1	Genus	0.10379314704453722
Sediment (saline)	Bespoke	1	Species	0.11207895134539857
Sediment (saline)	Bespoke	2	Genus	0.1155939069778104
Sediment (saline)	Bespoke	2	Species	0.11983064171072101
Sediment (saline)	Bespoke	3	Genus	0.09699691500771908
Sediment (saline)	Bespoke	3	Species	0.10045218159144835
Sediment (saline)	Bespoke	4	Genus	0.11529312553668403
Sediment (saline)	Bespoke	4	Species	0.11753861364784374
Sediment (saline)	Uniform	0	Genus	0.15084564908968173
Sediment (saline)	Uniform	0	Species	0.16170844540763205
Sediment (saline)	Uniform	1	Genus	0.16218429126799955
Sediment (saline)	Uniform	1	Species	0.17430758233356422
Sediment (saline)	Uniform	2	Genus	0.16970881849839112
Sediment (saline)	Uniform	2	Species	0.18031151416456007
Sediment (saline)	Uniform	3	Genus	0.14146832509028245
Sediment (saline)	Uniform	3	Species	0.14957321493200776
Sediment (saline)	Uniform	4	Genus	0.15812161548542372
Sediment (saline)	Uniform	4	Species	0.16447526599777834
Soil (non-saline)	Average	0	Genus	0.10600389265154443
Soil (non-saline)	Average	0	Species	0.14290968222380276
Soil (non-saline)	Average	1	Genus	0.11456615881212195
Soil (non-saline)	Average	1	Species	0.15733127103783479
Soil (non-saline)	Average	2	Genus	0.11200235412601582
Soil (non-saline)	Average	2	Species	0.14062548677923714
Soil (non-saline)	Average	3	Genus	0.10325406299013642
Soil (non-saline)	Average	3	Species	0.1374170712934708
Soil (non-saline)	Average	4	Genus	0.1181101200901269
Soil (non-saline)	Average	4	Species	0.1440417166114281
Soil (non-saline)	Bespoke	0	Genus	0.08912790667845827
Soil (non-saline)	Bespoke	0	Species	0.11894585062826621
Soil (non-saline)	Bespoke	1	Genus	0.09858872396927396
Soil (non-saline)	Bespoke	1	Species	0.1354147617947292
Soil (non-saline)	Bespoke	2	Genus	0.09865340763533868
Soil (non-saline)	Bespoke	2	Species	0.12445882964499942
Soil (non-saline)	Bespoke	3	Genus	0.08933759155777288
Soil (non-saline)	Bespoke	3	Species	0.11665280859266988
Soil (non-saline)	Bespoke	4	Genus	0.0999617985326031
Soil (non-saline)	Bespoke	4	Species	0.11770617865704147
Soil (non-saline)	Uniform	0	Genus	0.13914297000477016
Soil (non-saline)	Uniform	0	Species	0.19123325778914763
Soil (non-saline)	Uniform	1	Genus	0.16272740655648107
Soil (non-saline)	Uniform	1	Species	0.19902661505754027
Soil (non-saline)	Uniform	2	Genus	0.14722769927295112
Soil (non-saline)	Uniform	2	Species	0.19200399090296308
Soil (non-saline)	Uniform	3	Genus	0.13852619017129517
Soil (non-saline)	Uniform	3	Species	0.18804502309037066
Soil (non-saline)	Uniform	4	Genus	0.16182185977333005
Soil (non-saline)	Uniform	4	Species	0.20403819660043057
Surface (non-saline)	Average	0	Genus	0.06604835405535883
Surface (non-saline)	Average	0	Species	0.14739905235999695
Surface (non-saline)	Average	1	Genus	0.07584902857361872
Surface (non-saline)	Average	1	Species	0.1535769881595114
Surface (non-saline)	Average	2	Genus	0.08053907221748942
Surface (non-saline)	Average	2	Species	0.16027602927480164
Surface (non-saline)	Average	3	Genus	0.0716243165586739
Surface (non-saline)	Average	3	Species	0.14931900568554501
Surface (non-saline)	Average	4	Genus	0.0774453415763862
Surface (non-saline)	Average	4	Species	0.15911926267152898
Surface (non-saline)	Bespoke	0	Genus	0.05863220301482278
Surface (non-saline)	Bespoke	0	Species	0.1338835949181371
Surface (non-saline)	Bespoke	1	Genus	0.06407991101901511
Surface (non-saline)	Bespoke	1	Species	0.13582226668592787
Surface (non-saline)	Bespoke	2	Genus	0.06405949183972047
Surface (non-saline)	Bespoke	2	Species	0.1358582563223156
Surface (non-saline)	Bespoke	3	Genus	0.06682552177675145
Surface (non-saline)	Bespoke	3	Species	0.13615933519352966
Surface (non-saline)	Bespoke	4	Genus	0.06318624453962911
Surface (non-saline)	Bespoke	4	Species	0.1290324662673583
Surface (non-saline)	Uniform	0	Genus	0.0960092931207482
Surface (non-saline)	Uniform	0	Species	0.358411185576293
Surface (non-saline)	Uniform	1	Genus	0.1114817235803992
Surface (non-saline)	Uniform	1	Species	0.3489426776467354
Surface (non-saline)	Uniform	2	Genus	0.10779301361764489
Surface (non-saline)	Uniform	2	Species	0.3548928558416906
Surface (non-saline)	Uniform	3	Genus	0.10396822351097315
Surface (non-saline)	Uniform	3	Species	0.35875202348167884
Surface (non-saline)	Uniform	4	Genus	0.10668075536631899
Surface (non-saline)	Uniform	4	Species	0.36004193402352697
Surface (saline)	Average	0	Genus	0.14541032114580774
Surface (saline)	Average	0	Species	0.1743522960600735
Surface (saline)	Average	1	Genus	0.16510636161379508
Surface (saline)	Average	1	Species	0.1988343541026162
Surface (saline)	Average	2	Genus	0.15876914132071412
Surface (saline)	Average	2	Species	0.19662540162845882
Surface (saline)	Average	3	Genus	0.15777134236928775
Surface (saline)	Average	3	Species	0.2226691936321912
Surface (saline)	Average	4	Genus	0.1892478932576448
Surface (saline)	Average	4	Species	0.22064580444759085
Surface (saline)	Bespoke	0	Genus	0.10417474438658594
Surface (saline)	Bespoke	0	Species	0.1400772794440231
Surface (saline)	Bespoke	1	Genus	0.14727062939160526
Surface (saline)	Bespoke	1	Species	0.17599179078506705
Surface (saline)	Bespoke	2	Genus	0.13438861631457036
Surface (saline)	Bespoke	2	Species	0.1647843495906366
Surface (saline)	Bespoke	3	Genus	0.132694856782787
Surface (saline)	Bespoke	3	Species	0.19337381611328094
Surface (saline)	Bespoke	4	Genus	0.1671904019176482
Surface (saline)	Bespoke	4	Species	0.20079234828523307
Surface (saline)	Uniform	0	Genus	0.17114480639834614
Surface (saline)	Uniform	0	Species	0.26171955533356817
Surface (saline)	Uniform	1	Genus	0.19012679342952218
Surface (saline)	Uniform	1	Species	0.26132960813421
Surface (saline)	Uniform	2	Genus	0.1982338462477565
Surface (saline)	Uniform	2	Species	0.25625738516897806
Surface (saline)	Uniform	3	Genus	0.2037533930151871
Surface (saline)	Uniform	3	Species	0.27954571598251565
Surface (saline)	Uniform	4	Genus	0.24709717298149503
Surface (saline)	Uniform	4	Species	0.3309466735426328
Water (non-saline)	Average	0	Genus	0.11493301050352232
Water (non-saline)	Average	0	Species	0.14899879726693843
Water (non-saline)	Average	1	Genus	0.1181870385867758
Water (non-saline)	Average	1	Species	0.1434651210088763
Water (non-saline)	Average	2	Genus	0.1191616711677997
Water (non-saline)	Average	2	Species	0.14992475728462584
Water (non-saline)	Average	3	Genus	0.11918483121617403
Water (non-saline)	Average	3	Species	0.14656868508578136
Water (non-saline)	Average	4	Genus	0.1277214149180373
Water (non-saline)	Average	4	Species	0.15096024509706288
Water (non-saline)	Bespoke	0	Genus	0.08909934033473493
Water (non-saline)	Bespoke	0	Species	0.12272637476681948
Water (non-saline)	Bespoke	1	Genus	0.09061055153220936
Water (non-saline)	Bespoke	1	Species	0.11444893699348441
Water (non-saline)	Bespoke	2	Genus	0.09352341688015545
Water (non-saline)	Bespoke	2	Species	0.12031206997721482
Water (non-saline)	Bespoke	3	Genus	0.09076715376452357
Water (non-saline)	Bespoke	3	Species	0.1170191318070385
Water (non-saline)	Bespoke	4	Genus	0.10207744676155246
Water (non-saline)	Bespoke	4	Species	0.11920952555890542
Water (non-saline)	Uniform	0	Genus	0.15770264183549124
Water (non-saline)	Uniform	0	Species	0.19160827110256998
Water (non-saline)	Uniform	1	Genus	0.15348131767197773
Water (non-saline)	Uniform	1	Species	0.17882964905150586
Water (non-saline)	Uniform	2	Genus	0.15065106698150452
Water (non-saline)	Uniform	2	Species	0.18123992634508684
Water (non-saline)	Uniform	3	Genus	0.15408770494560356
Water (non-saline)	Uniform	3	Species	0.18980311793357318
Water (non-saline)	Uniform	4	Genus	0.16250233238410658
Water (non-saline)	Uniform	4	Species	0.192688239189564
Water (saline)	Average	0	Genus	0.14699394334380708
Water (saline)	Average	0	Species	0.16825527661722983
Water (saline)	Average	1	Genus	0.1742007091431755
Water (saline)	Average	1	Species	0.19319790498512948
Water (saline)	Average	2	Genus	0.16813930513594616
Water (saline)	Average	2	Species	0.18137854664509945
Water (saline)	Average	3	Genus	0.15817989138476904
Water (saline)	Average	3	Species	0.17289649726702208
Water (saline)	Average	4	Genus	0.14320789287441732
Water (saline)	Average	4	Species	0.1523699592590667
Water (saline)	Bespoke	0	Genus	0.11376046470233148
Water (saline)	Bespoke	0	Species	0.12928320514139507
Water (saline)	Bespoke	1	Genus	0.13048221511253763
Water (saline)	Bespoke	1	Species	0.1494679249009093
Water (saline)	Bespoke	2	Genus	0.14117828088717743
Water (saline)	Bespoke	2	Species	0.14934194710795168
Water (saline)	Bespoke	3	Genus	0.12198359451384996
Water (saline)	Bespoke	3	Species	0.13377512548392373
Water (saline)	Bespoke	4	Genus	0.12276963934835751
Water (saline)	Bespoke	4	Species	0.1318315358723038
Water (saline)	Uniform	0	Genus	0.19195179315755864
Water (saline)	Uniform	0	Species	0.23108679043770286
Water (saline)	Uniform	1	Genus	0.2089107134003968
Water (saline)	Uniform	1	Species	0.23671448534102424
Water (saline)	Uniform	2	Genus	0.19332604984205115
Water (saline)	Uniform	2	Species	0.2120642703507733
Water (saline)	Uniform	3	Genus	0.1985156654911245
Water (saline)	Uniform	3	Species	0.22056873294206664
Water (saline)	Uniform	4	Genus	0.19117255368836145
Water (saline)	Uniform	4	Species	0.21390538839581913
