# Supplementary material for: Species abundance information improves sequence taxonomy classification accuracy
Source: Nat Commun. 2019 Oct 11;10:4643. doi: 10.1038/s41467-019-12669-6 (PMC6789115; doi:10.1038/s41467-019-12669-6)
Supplement: Supplementary file 4 — Source Data [file 41467_2019_12669_MOESM4_ESM.zip › ncomms-raw-data/figure2.csv]

sample type	class weights	fold	level	mean
Animal corpus	Average	0	Genus	0.1486468967418928
Animal corpus	Average	0	Species	0.1800876929440259
Animal corpus	Average	1	Genus	0.16176601328107923
Animal corpus	Average	1	Species	0.18946900785171378
Animal corpus	Average	2	Genus	0.1592889235256882
Animal corpus	Average	2	Species	0.21389118043016178
Animal corpus	Average	3	Genus	0.19452728605886538
Animal corpus	Average	3	Species	0.2276747595294718
Animal corpus	Average	4	Genus	0.16986948853282205
Animal corpus	Average	4	Species	0.22527461364627485
Animal corpus	Bespoke	0	Genus	0.12551419158485216
Animal corpus	Bespoke	0	Species	0.14919504194815592
Animal corpus	Bespoke	1	Genus	0.1251327009707174
Animal corpus	Bespoke	1	Species	0.14409233581948275
Animal corpus	Bespoke	2	Genus	0.13558550030391694
Animal corpus	Bespoke	2	Species	0.16200686920453478
Animal corpus	Bespoke	3	Genus	0.1781443356523447
Animal corpus	Bespoke	3	Species	0.2026078534681241
Animal corpus	Bespoke	4	Genus	0.14119339349186094
Animal corpus	Bespoke	4	Species	0.1717045771854635
Animal corpus	Uniform	0	Genus	0.1938978140041197
Animal corpus	Uniform	0	Species	0.2986761174342586
Animal corpus	Uniform	1	Genus	0.22064654527730973
Animal corpus	Uniform	1	Species	0.27157521674056084
Animal corpus	Uniform	2	Genus	0.23109303634259173
Animal corpus	Uniform	2	Species	0.3308742895712175
Animal corpus	Uniform	3	Genus	0.2349017107714148
Animal corpus	Uniform	3	Species	0.29994601656588593
Animal corpus	Uniform	4	Genus	0.20257389610015314
Animal corpus	Uniform	4	Species	0.3147873938292073
Animal distal gut	Average	0	Genus	0.1489354751306628
Animal distal gut	Average	0	Species	0.179061846359704
Animal distal gut	Average	1	Genus	0.14199991222406474
Animal distal gut	Average	1	Species	0.18314320660382788
Animal distal gut	Average	2	Genus	0.14429470800600658
Animal distal gut	Average	2	Species	0.1800067397616414
Animal distal gut	Average	3	Genus	0.14324265566936847
Animal distal gut	Average	3	Species	0.17048318338235025
Animal distal gut	Average	4	Genus	0.13796718747324313
Animal distal gut	Average	4	Species	0.17220952207090093
Animal distal gut	Bespoke	0	Genus	0.13623709811620247
Animal distal gut	Bespoke	0	Species	0.16147678060857368
Animal distal gut	Bespoke	1	Genus	0.1331915847117816
Animal distal gut	Bespoke	1	Species	0.1691297909497385
Animal distal gut	Bespoke	2	Genus	0.136496967209914
Animal distal gut	Bespoke	2	Species	0.16775428505988982
Animal distal gut	Bespoke	3	Genus	0.13628930105800174
Animal distal gut	Bespoke	3	Species	0.15701059011839436
Animal distal gut	Bespoke	4	Genus	0.1316504485097148
Animal distal gut	Bespoke	4	Species	0.16011797603559735
Animal distal gut	Uniform	0	Genus	0.1875790725310973
Animal distal gut	Uniform	0	Species	0.23588309566738522
Animal distal gut	Uniform	1	Genus	0.18086769200706626
Animal distal gut	Uniform	1	Species	0.23865875558128993
Animal distal gut	Uniform	2	Genus	0.1867239999446497
Animal distal gut	Uniform	2	Species	0.255217248501138
Animal distal gut	Uniform	3	Genus	0.1778354150314621
Animal distal gut	Uniform	3	Species	0.22090215923140738
Animal distal gut	Uniform	4	Genus	0.1796593377952052
Animal distal gut	Uniform	4	Species	0.24399275685521454
Animal proximal gut	Average	0	Genus	0.14825159413009256
Animal proximal gut	Average	0	Species	0.2580110886020401
Animal proximal gut	Average	1	Genus	0.12333302210683617
Animal proximal gut	Average	1	Species	0.21728092093314066
Animal proximal gut	Average	2	Genus	0.11607999020025338
Animal proximal gut	Average	2	Species	0.2180315106314052
Animal proximal gut	Average	3	Genus	0.12260793500061075
Animal proximal gut	Average	3	Species	0.21657991412746386
Animal proximal gut	Average	4	Genus	0.1428642572984186
Animal proximal gut	Average	4	Species	0.2681640270747703
Animal proximal gut	Bespoke	0	Genus	0.12914805514540503
Animal proximal gut	Bespoke	0	Species	0.2388646680859517
Animal proximal gut	Bespoke	1	Genus	0.10391968869918009
Animal proximal gut	Bespoke	1	Species	0.18612227113587917
Animal proximal gut	Bespoke	2	Genus	0.0986215285520666
Animal proximal gut	Bespoke	2	Species	0.19409229499552969
Animal proximal gut	Bespoke	3	Genus	0.10229851542172504
Animal proximal gut	Bespoke	3	Species	0.19337869946057126
Animal proximal gut	Bespoke	4	Genus	0.1278222581883974
Animal proximal gut	Bespoke	4	Species	0.25106419636396843
Animal proximal gut	Uniform	0	Genus	0.23787118485702857
Animal proximal gut	Uniform	0	Species	0.35499946123204135
Animal proximal gut	Uniform	1	Genus	0.25164926817644034
Animal proximal gut	Uniform	1	Species	0.3472978804546508
Animal proximal gut	Uniform	2	Genus	0.23902188710423275
Animal proximal gut	Uniform	2	Species	0.35648882395862064
Animal proximal gut	Uniform	3	Genus	0.24885763783540266
Animal proximal gut	Uniform	3	Species	0.3192651055149922
Animal proximal gut	Uniform	4	Genus	0.251292384263362
Animal proximal gut	Uniform	4	Species	0.37040048701554495
Animal secretion	Average	0	Genus	0.07395200532314757
Animal secretion	Average	0	Species	0.16354604759679528
Animal secretion	Average	1	Genus	0.07126065880154188
Animal secretion	Average	1	Species	0.17109882996534673
Animal secretion	Average	2	Genus	0.07141780997704182
Animal secretion	Average	2	Species	0.1659367962433024
Animal secretion	Average	3	Genus	0.07571131837998685
Animal secretion	Average	3	Species	0.17953179604511954
Animal secretion	Average	4	Genus	0.0819602653333899
Animal secretion	Average	4	Species	0.1677207959820192
Animal secretion	Bespoke	0	Genus	0.060980430998869004
Animal secretion	Bespoke	0	Species	0.1466235938695761
Animal secretion	Bespoke	1	Genus	0.06225202468558969
Animal secretion	Bespoke	1	Species	0.14571774130747966
Animal secretion	Bespoke	2	Genus	0.059937624875070185
Animal secretion	Bespoke	2	Species	0.14103733135022306
Animal secretion	Bespoke	3	Genus	0.061976661707207364
Animal secretion	Bespoke	3	Species	0.14789145488045397
Animal secretion	Bespoke	4	Genus	0.06308803433715546
Animal secretion	Bespoke	4	Species	0.1454090412736039
Animal secretion	Uniform	0	Genus	0.10844368197918149
Animal secretion	Uniform	0	Species	0.3534826489770211
Animal secretion	Uniform	1	Genus	0.09387605614608885
Animal secretion	Uniform	1	Species	0.36576018183234044
Animal secretion	Uniform	2	Genus	0.1126017285644086
Animal secretion	Uniform	2	Species	0.36976948094891476
Animal secretion	Uniform	3	Genus	0.10677452769800352
Animal secretion	Uniform	3	Species	0.3490774540673333
Animal secretion	Uniform	4	Genus	0.12170468784847582
Animal secretion	Uniform	4	Species	0.3652411171917877
Animal surface	Average	0	Genus	0.08602539841131522
Animal surface	Average	0	Species	0.1818911334119224
Animal surface	Average	1	Genus	0.07114355403066144
Animal surface	Average	1	Species	0.1715163470039416
Animal surface	Average	2	Genus	0.09257882717754269
Animal surface	Average	2	Species	0.17697111870610766
Animal surface	Average	3	Genus	0.08646602909223498
Animal surface	Average	3	Species	0.17430773537361166
Animal surface	Average	4	Genus	0.08830875763955438
Animal surface	Average	4	Species	0.18719400296286945
Animal surface	Bespoke	0	Genus	0.07388528280826966
Animal surface	Bespoke	0	Species	0.1605755111272358
Animal surface	Bespoke	1	Genus	0.06579636871984919
Animal surface	Bespoke	1	Species	0.15862521898305232
Animal surface	Bespoke	2	Genus	0.08179549707373725
Animal surface	Bespoke	2	Species	0.157438002590867
Animal surface	Bespoke	3	Genus	0.08170649216997015
Animal surface	Bespoke	3	Species	0.15960502857441122
Animal surface	Bespoke	4	Genus	0.08277165458131888
Animal surface	Bespoke	4	Species	0.1716497306239688
Animal surface	Uniform	0	Genus	0.12175856175716027
Animal surface	Uniform	0	Species	0.3414902462520434
Animal surface	Uniform	1	Genus	0.10057098027334602
Animal surface	Uniform	1	Species	0.3340926076742043
Animal surface	Uniform	2	Genus	0.11797025513082128
Animal surface	Uniform	2	Species	0.31842401673577575
Animal surface	Uniform	3	Genus	0.11260489946351852
Animal surface	Uniform	3	Species	0.30287809384642933
Animal surface	Uniform	4	Genus	0.1149613534227919
Animal surface	Uniform	4	Species	0.35319928859569133
Plant corpus	Average	0	Genus	0.06672576944054735
Plant corpus	Average	0	Species	0.0786664435297732
Plant corpus	Average	1	Genus	0.06797795908080423
Plant corpus	Average	1	Species	0.09904195814452313
Plant corpus	Average	2	Genus	0.056216961880553105
Plant corpus	Average	2	Species	0.0951864043707916
Plant corpus	Average	3	Genus	0.07114164263911117
Plant corpus	Average	3	Species	0.09224387317280214
Plant corpus	Average	4	Genus	0.05690866608427415
Plant corpus	Average	4	Species	0.09421661936469057
Plant corpus	Bespoke	0	Genus	0.052656235016897125
Plant corpus	Bespoke	0	Species	0.06293376559998681
Plant corpus	Bespoke	1	Genus	0.05512893770108867
Plant corpus	Bespoke	1	Species	0.07959526794910438
Plant corpus	Bespoke	2	Genus	0.04096105273130799
Plant corpus	Bespoke	2	Species	0.07487587712490501
Plant corpus	Bespoke	3	Genus	0.07702473707977042
Plant corpus	Bespoke	3	Species	0.09906320457116598
Plant corpus	Bespoke	4	Genus	0.05876730632313868
Plant corpus	Bespoke	4	Species	0.09203659505653712
Plant corpus	Uniform	0	Genus	0.07171031374960987
Plant corpus	Uniform	0	Species	0.0976066125071079
Plant corpus	Uniform	1	Genus	0.076370066901595
Plant corpus	Uniform	1	Species	0.12886287043791197
Plant corpus	Uniform	2	Genus	0.08983311193131767
Plant corpus	Uniform	2	Species	0.13870584306460707
Plant corpus	Uniform	3	Genus	0.08553224692082954
Plant corpus	Uniform	3	Species	0.13808757146435918
Plant corpus	Uniform	4	Genus	0.07861370145742103
Plant corpus	Uniform	4	Species	0.13630771502893152
Plant rhizosphere	Average	0	Genus	0.09586283346420064
Plant rhizosphere	Average	0	Species	0.11238477628288454
Plant rhizosphere	Average	1	Genus	0.09268006542201257
Plant rhizosphere	Average	1	Species	0.1098150415083076
Plant rhizosphere	Average	2	Genus	0.10013745895123699
Plant rhizosphere	Average	2	Species	0.1342952590213216
Plant rhizosphere	Average	3	Genus	0.11993342365304009
Plant rhizosphere	Average	3	Species	0.14156978278131718
Plant rhizosphere	Average	4	Genus	0.08371587571479228
Plant rhizosphere	Average	4	Species	0.09750530750758234
Plant rhizosphere	Bespoke	0	Genus	0.07742373954986044
Plant rhizosphere	Bespoke	0	Species	0.09952161949944904
Plant rhizosphere	Bespoke	1	Genus	0.07618234051248057
Plant rhizosphere	Bespoke	1	Species	0.08747859425076139
Plant rhizosphere	Bespoke	2	Genus	0.07264343670973458
Plant rhizosphere	Bespoke	2	Species	0.10268256994352098
Plant rhizosphere	Bespoke	3	Genus	0.08707057080062634
Plant rhizosphere	Bespoke	3	Species	0.1086919896676968
Plant rhizosphere	Bespoke	4	Genus	0.07107772793784227
Plant rhizosphere	Bespoke	4	Species	0.08803123623944488
Plant rhizosphere	Uniform	0	Genus	0.11610558682441126
Plant rhizosphere	Uniform	0	Species	0.15073835555878143
Plant rhizosphere	Uniform	1	Genus	0.1137911470307544
Plant rhizosphere	Uniform	1	Species	0.13662170810783095
Plant rhizosphere	Uniform	2	Genus	0.12657096513657093
Plant rhizosphere	Uniform	2	Species	0.17175832350458786
Plant rhizosphere	Uniform	3	Genus	0.12627286257311987
Plant rhizosphere	Uniform	3	Species	0.15403409304031773
Plant rhizosphere	Uniform	4	Genus	0.10721240975723922
Plant rhizosphere	Uniform	4	Species	0.13081638016129576
Sediment (non-saline)	Average	0	Genus	0.13054212191772643
Sediment (non-saline)	Average	0	Species	0.13517672696877425
Sediment (non-saline)	Average	1	Genus	0.1297521109358384
Sediment (non-saline)	Average	1	Species	0.1349631337818114
Sediment (non-saline)	Average	2	Genus	0.13306250865352606
Sediment (non-saline)	Average	2	Species	0.13690099187820548
Sediment (non-saline)	Average	3	Genus	0.11811519099792715
Sediment (non-saline)	Average	3	Species	0.1222454594808015
Sediment (non-saline)	Average	4	Genus	0.14611627155440285
Sediment (non-saline)	Average	4	Species	0.15383276849266259
Sediment (non-saline)	Bespoke	0	Genus	0.12135351364260553
Sediment (non-saline)	Bespoke	0	Species	0.12524479073377515
Sediment (non-saline)	Bespoke	1	Genus	0.11201576982841352
Sediment (non-saline)	Bespoke	1	Species	0.11650055057639572
Sediment (non-saline)	Bespoke	2	Genus	0.11968673499147167
Sediment (non-saline)	Bespoke	2	Species	0.1238139145753365
Sediment (non-saline)	Bespoke	3	Genus	0.10899096831507255
Sediment (non-saline)	Bespoke	3	Species	0.11255675648998124
Sediment (non-saline)	Bespoke	4	Genus	0.12927255702957335
Sediment (non-saline)	Bespoke	4	Species	0.13519924098671726
Sediment (non-saline)	Uniform	0	Genus	0.14645053436026031
Sediment (non-saline)	Uniform	0	Species	0.15209714012776882
Sediment (non-saline)	Uniform	1	Genus	0.14879238671920134
Sediment (non-saline)	Uniform	1	Species	0.15623401029471753
Sediment (non-saline)	Uniform	2	Genus	0.1552862365483699
Sediment (non-saline)	Uniform	2	Species	0.16232836559564245
Sediment (non-saline)	Uniform	3	Genus	0.1373260290198401
Sediment (non-saline)	Uniform	3	Species	0.14311889250814333
Sediment (non-saline)	Uniform	4	Genus	0.1697940057837475
Sediment (non-saline)	Uniform	4	Species	0.17946603912730044
Sediment (saline)	Average	0	Genus	0.12245400319840721
Sediment (saline)	Average	0	Species	0.12954527300301963
Sediment (saline)	Average	1	Genus	0.11560291519434629
Sediment (saline)	Average	1	Species	0.1331895980565371
Sediment (saline)	Average	2	Genus	0.16723800431419042
Sediment (saline)	Average	2	Species	0.17776256081108704
Sediment (saline)	Average	3	Genus	0.11624626505501418
Sediment (saline)	Average	3	Species	0.11925116725503912
Sediment (saline)	Average	4	Genus	0.12756186304984027
Sediment (saline)	Average	4	Species	0.13071543896040386
Sediment (saline)	Bespoke	0	Genus	0.11153942501484819
Sediment (saline)	Bespoke	0	Species	0.1152605756372226
Sediment (saline)	Bespoke	1	Genus	0.10553169169611308
Sediment (saline)	Bespoke	1	Species	0.12303997349823322
Sediment (saline)	Bespoke	2	Genus	0.1361146314541515
Sediment (saline)	Bespoke	2	Species	0.14251076744012678
Sediment (saline)	Bespoke	3	Genus	0.10110651981757743
Sediment (saline)	Bespoke	3	Species	0.10403008020302917
Sediment (saline)	Bespoke	4	Genus	0.11946448284488609
Sediment (saline)	Bespoke	4	Species	0.12200778864928424
Sediment (saline)	Uniform	0	Genus	0.1471788972504892
Sediment (saline)	Uniform	0	Species	0.16085010468453087
Sediment (saline)	Uniform	1	Genus	0.14416464222614842
Sediment (saline)	Uniform	1	Species	0.16911771201413428
Sediment (saline)	Uniform	2	Genus	0.18228536662201777
Sediment (saline)	Uniform	2	Species	0.19926978599787898
Sediment (saline)	Uniform	3	Genus	0.1307427321088679
Sediment (saline)	Uniform	3	Species	0.13748461284007657
Sediment (saline)	Uniform	4	Genus	0.15500912066139308
Sediment (saline)	Uniform	4	Species	0.1613357929067915
Soil (non-saline)	Average	0	Genus	0.114656520966814
Soil (non-saline)	Average	0	Species	0.14885501912679727
Soil (non-saline)	Average	1	Genus	0.12468681517124197
Soil (non-saline)	Average	1	Species	0.16503994269546118
Soil (non-saline)	Average	2	Genus	0.1283252888091369
Soil (non-saline)	Average	2	Species	0.15262160703289018
Soil (non-saline)	Average	3	Genus	0.10978982518844432
Soil (non-saline)	Average	3	Species	0.1435336577592261
Soil (non-saline)	Average	4	Genus	0.1346076903168567
Soil (non-saline)	Average	4	Species	0.1596563285902099
Soil (non-saline)	Bespoke	0	Genus	0.09923629869849451
Soil (non-saline)	Bespoke	0	Species	0.12919864120168956
Soil (non-saline)	Bespoke	1	Genus	0.11069449618164678
Soil (non-saline)	Bespoke	1	Species	0.14409780617328102
Soil (non-saline)	Bespoke	2	Genus	0.11502205200607686
Soil (non-saline)	Bespoke	2	Species	0.1361863247434387
Soil (non-saline)	Bespoke	3	Genus	0.0973422862253671
Soil (non-saline)	Bespoke	3	Species	0.12477903150213304
Soil (non-saline)	Bespoke	4	Genus	0.11526774860506094
Soil (non-saline)	Bespoke	4	Species	0.13274898961969747
Soil (non-saline)	Uniform	0	Genus	0.14238170206142134
Soil (non-saline)	Uniform	0	Species	0.18842117091221341
Soil (non-saline)	Uniform	1	Genus	0.17257941665482274
Soil (non-saline)	Uniform	1	Species	0.2073943695667815
Soil (non-saline)	Uniform	2	Genus	0.15474047740837518
Soil (non-saline)	Uniform	2	Species	0.19484213016123048
Soil (non-saline)	Uniform	3	Genus	0.14822570688734313
Soil (non-saline)	Uniform	3	Species	0.19375397292929605
Soil (non-saline)	Uniform	4	Genus	0.1772872749098665
Soil (non-saline)	Uniform	4	Species	0.21891486216961442
Surface (non-saline)	Average	0	Genus	0.0687474406376299
Surface (non-saline)	Average	0	Species	0.1523313936581226
Surface (non-saline)	Average	1	Genus	0.07883047000972135
Surface (non-saline)	Average	1	Species	0.16205341287005623
Surface (non-saline)	Average	2	Genus	0.08476325491287398
Surface (non-saline)	Average	2	Species	0.1733001332181334
Surface (non-saline)	Average	3	Genus	0.07225633582049673
Surface (non-saline)	Average	3	Species	0.1565097689194199
Surface (non-saline)	Average	4	Genus	0.08152666979109985
Surface (non-saline)	Average	4	Species	0.17220964572701464
Surface (non-saline)	Bespoke	0	Genus	0.061154912887712486
Surface (non-saline)	Bespoke	0	Species	0.14119124346929854
Surface (non-saline)	Bespoke	1	Genus	0.06693855159282673
Surface (non-saline)	Bespoke	1	Species	0.1464761479160081
Surface (non-saline)	Bespoke	2	Genus	0.0673573563072691
Surface (non-saline)	Bespoke	2	Species	0.14864117989596068
Surface (non-saline)	Bespoke	3	Genus	0.06753446005178966
Surface (non-saline)	Bespoke	3	Species	0.14630210656604717
Surface (non-saline)	Bespoke	4	Genus	0.06451219319400538
Surface (non-saline)	Bespoke	4	Species	0.138351405918438
Surface (non-saline)	Uniform	0	Genus	0.10246512343297784
Surface (non-saline)	Uniform	0	Species	0.37376717863805325
Surface (non-saline)	Uniform	1	Genus	0.11245214063821693
Surface (non-saline)	Uniform	1	Species	0.36334810791007194
Surface (non-saline)	Uniform	2	Genus	0.1128597508825762
Surface (non-saline)	Uniform	2	Species	0.3720509764554069
Surface (non-saline)	Uniform	3	Genus	0.10203727689443952
Surface (non-saline)	Uniform	3	Species	0.3797020454810873
Surface (non-saline)	Uniform	4	Genus	0.11415702265656037
Surface (non-saline)	Uniform	4	Species	0.38168261946494675
Surface (saline)	Average	0	Genus	0.12943902169509006
Surface (saline)	Average	0	Species	0.15151423625179564
Surface (saline)	Average	1	Genus	0.13990558350394647
Surface (saline)	Average	1	Species	0.16106161158802967
Surface (saline)	Average	2	Genus	0.15234986051138616
Surface (saline)	Average	2	Species	0.19680059255628204
Surface (saline)	Average	3	Genus	0.18407194349050454
Surface (saline)	Average	3	Species	0.22222213907208943
Surface (saline)	Average	4	Genus	0.24522904289276037
Surface (saline)	Average	4	Species	0.2731080270324563
Surface (saline)	Bespoke	0	Genus	0.10238756491951821
Surface (saline)	Bespoke	0	Species	0.12921949243066044
Surface (saline)	Bespoke	1	Genus	0.12722210836275485
Surface (saline)	Bespoke	1	Species	0.14488065532344657
Surface (saline)	Bespoke	2	Genus	0.13163111569264926
Surface (saline)	Bespoke	2	Species	0.17723434087124515
Surface (saline)	Bespoke	3	Genus	0.15509877861601426
Surface (saline)	Bespoke	3	Species	0.19252906034778874
Surface (saline)	Bespoke	4	Genus	0.22180172033272577
Surface (saline)	Bespoke	4	Species	0.2535895132666368
Surface (saline)	Uniform	0	Genus	0.14773730155806844
Surface (saline)	Uniform	0	Species	0.24359350252311318
Surface (saline)	Uniform	1	Genus	0.15685068938972968
Surface (saline)	Uniform	1	Species	0.22503537273246524
Surface (saline)	Uniform	2	Genus	0.18532702330577203
Surface (saline)	Uniform	2	Species	0.2640497833781475
Surface (saline)	Uniform	3	Genus	0.19874785878014264
Surface (saline)	Uniform	3	Species	0.2533730059246964
Surface (saline)	Uniform	4	Genus	0.2820792067899596
Surface (saline)	Uniform	4	Species	0.342655665387693
Water (non-saline)	Average	0	Genus	0.1196085039740475
Water (non-saline)	Average	0	Species	0.14351524651715108
Water (non-saline)	Average	1	Genus	0.12531369556717545
Water (non-saline)	Average	1	Species	0.1445756610421942
Water (non-saline)	Average	2	Genus	0.1318974069079881
Water (non-saline)	Average	2	Species	0.15102570237229745
Water (non-saline)	Average	3	Genus	0.12458342401227049
Water (non-saline)	Average	3	Species	0.14094122261253927
Water (non-saline)	Average	4	Genus	0.13278721442898128
Water (non-saline)	Average	4	Species	0.14866783903748168
Water (non-saline)	Bespoke	0	Genus	0.09428553194296646
Water (non-saline)	Bespoke	0	Species	0.11892168645324507
Water (non-saline)	Bespoke	1	Genus	0.09699589588965396
Water (non-saline)	Bespoke	1	Species	0.1161385512841014
Water (non-saline)	Bespoke	2	Genus	0.10458963081426381
Water (non-saline)	Bespoke	2	Species	0.1237744123066348
Water (non-saline)	Bespoke	3	Genus	0.09127772308937955
Water (non-saline)	Bespoke	3	Species	0.10662917384115547
Water (non-saline)	Bespoke	4	Genus	0.10829906099076192
Water (non-saline)	Bespoke	4	Species	0.12213768802201902
Water (non-saline)	Uniform	0	Genus	0.15466810751584026
Water (non-saline)	Uniform	0	Species	0.17866046919862205
Water (non-saline)	Uniform	1	Genus	0.15713976621339026
Water (non-saline)	Uniform	1	Species	0.17554011097543953
Water (non-saline)	Uniform	2	Genus	0.15839579101702914
Water (non-saline)	Uniform	2	Species	0.1781269898487158
Water (non-saline)	Uniform	3	Genus	0.15499019734678632
Water (non-saline)	Uniform	3	Species	0.1758875037285098
Water (non-saline)	Uniform	4	Genus	0.1662785349841966
Water (non-saline)	Uniform	4	Species	0.18825050130045226
Water (saline)	Average	0	Genus	0.14717803264889198
Water (saline)	Average	0	Species	0.18733193289764455
Water (saline)	Average	1	Genus	0.19570187731551278
Water (saline)	Average	1	Species	0.21347660830357656
Water (saline)	Average	2	Genus	0.1860375872642461
Water (saline)	Average	2	Species	0.19677651984568745
Water (saline)	Average	3	Genus	0.17744008439319495
Water (saline)	Average	3	Species	0.19199451851273955
Water (saline)	Average	4	Genus	0.14199195399289646
Water (saline)	Average	4	Species	0.15044876189294162
Water (saline)	Bespoke	0	Genus	0.12491572270374982
Water (saline)	Bespoke	0	Species	0.14326843968522332
Water (saline)	Bespoke	1	Genus	0.16798715291407737
Water (saline)	Bespoke	1	Species	0.18423564453192903
Water (saline)	Bespoke	2	Genus	0.16690821763392075
Water (saline)	Bespoke	2	Species	0.17446614569007393
Water (saline)	Bespoke	3	Genus	0.13985899416743977
Water (saline)	Bespoke	3	Species	0.15065576022563648
Water (saline)	Bespoke	4	Genus	0.12283784163774739
Water (saline)	Bespoke	4	Species	0.13223616229960533
Water (saline)	Uniform	0	Genus	0.17706827638772454
Water (saline)	Uniform	0	Species	0.23061294592868511
Water (saline)	Uniform	1	Genus	0.22332589335098196
Water (saline)	Uniform	1	Species	0.24550898771359925
Water (saline)	Uniform	2	Genus	0.21479798904235461
Water (saline)	Uniform	2	Species	0.23025091627666772
Water (saline)	Uniform	3	Genus	0.21456393174598598
Water (saline)	Uniform	3	Species	0.2337603307887609
Water (saline)	Uniform	4	Genus	0.18622947894880246
Water (saline)	Uniform	4	Species	0.20305097970010572
