# Supplementary material for: Species abundance information improves sequence taxonomy classification accuracy
Source: Nat Commun. 2019 Oct 11;10:4643. doi: 10.1038/s41467-019-12669-6 (PMC6789115; doi:10.1038/s41467-019-12669-6)
Supplement: Supplementary file 4 — Source Data [file 41467_2019_12669_MOESM4_ESM.zip › ncomms-raw-data/figure1.csv]

sample type	class weights	level	mean	class class
animal-corpus	Average	Kingdom	7.586882704669059e-06	Average
animal-corpus	Average	Phylum	0.012125103042511933	Average
animal-corpus	Average	Class	0.017913945125392457	Average
animal-corpus	Average	Order	0.047855577719368894	Average
animal-corpus	Average	Family	0.0704544229148945	Average
animal-corpus	Average	Genus	0.1670921390487445	Average
animal-corpus	Average	Species	0.2077546438550347	Average
animal-corpus	Bespoke	Kingdom	7.637461922700185e-06	Bespoke
animal-corpus	Bespoke	Phylum	0.011293479539644142	Bespoke
animal-corpus	Bespoke	Class	0.016011357259933582	Bespoke
animal-corpus	Bespoke	Order	0.044102093949278956	Bespoke
animal-corpus	Bespoke	Family	0.05880870970088158	Bespoke
animal-corpus	Bespoke	Genus	0.14142080867470005	Bespoke
animal-corpus	Bespoke	Species	0.16633825580399056	Bespoke
animal-corpus	Uniform	Kingdom	7.586882704669059e-06	Uniform
animal-corpus	Uniform	Phylum	0.011056465323950281	Uniform
animal-corpus	Uniform	Class	0.016357622586574676	Uniform
animal-corpus	Uniform	Order	0.04475962378368361	Uniform
animal-corpus	Uniform	Family	0.06766174197052385	Uniform
animal-corpus	Uniform	Genus	0.21642533804367475	Uniform
animal-corpus	Uniform	Species	0.30335164199867626	Uniform
animal-distal-gut	Average	Kingdom	4.8434236566728163e-08	Average
animal-distal-gut	Average	Phylum	0.004242984425955087	Average
animal-distal-gut	Average	Class	0.005986285975074095	Average
animal-distal-gut	Average	Order	0.008995585816692526	Average
animal-distal-gut	Average	Family	0.0682528238734031	Average
animal-distal-gut	Average	Genus	0.1432142819260365	Average
animal-distal-gut	Average	Species	0.1768258258194746	Average
animal-distal-gut	Bespoke	Kingdom	4.8434236566728163e-08	Bespoke
animal-distal-gut	Bespoke	Phylum	0.002685928661180671	Bespoke
animal-distal-gut	Bespoke	Class	0.0043231027256092165	Bespoke
animal-distal-gut	Bespoke	Order	0.005926849094433959	Bespoke
animal-distal-gut	Bespoke	Family	0.06542260962149016	Bespoke
animal-distal-gut	Bespoke	Genus	0.13476217667785922	Bespoke
animal-distal-gut	Bespoke	Species	0.16298285281108355	Bespoke
animal-distal-gut	Uniform	Kingdom	4.8434236566728163e-08	Uniform
animal-distal-gut	Uniform	Phylum	0.0031556600321503234	Uniform
animal-distal-gut	Uniform	Class	0.005514407352949985	Uniform
animal-distal-gut	Uniform	Order	0.008672828136584612	Uniform
animal-distal-gut	Uniform	Family	0.07647328431282724	Uniform
animal-distal-gut	Uniform	Genus	0.18241780060228618	Uniform
animal-distal-gut	Uniform	Species	0.23873186769503746	Uniform
animal-proximal-gut	Average	Kingdom	9.582768419152973e-08	Average
animal-proximal-gut	Average	Phylum	0.010330200398925857	Average
animal-proximal-gut	Average	Class	0.012537830673488225	Average
animal-proximal-gut	Average	Order	0.025567736505299955	Average
animal-proximal-gut	Average	Family	0.0673222302427332	Average
animal-proximal-gut	Average	Genus	0.1306546988110731	Average
animal-proximal-gut	Average	Species	0.23589409900547395	Average
animal-proximal-gut	Bespoke	Kingdom	6.468368682928258e-07	Bespoke
animal-proximal-gut	Bespoke	Phylum	0.00916309107623617	Bespoke
animal-proximal-gut	Bespoke	Class	0.011651328767032383	Bespoke
animal-proximal-gut	Bespoke	Order	0.022447227754208026	Bespoke
animal-proximal-gut	Bespoke	Family	0.06137676927551707	Bespoke
animal-proximal-gut	Bespoke	Genus	0.11245369157107596	Bespoke
animal-proximal-gut	Bespoke	Species	0.21296461843057204	Bespoke
animal-proximal-gut	Uniform	Kingdom	4.791384209576487e-08	Uniform
animal-proximal-gut	Uniform	Phylum	0.008537863350728533	Uniform
animal-proximal-gut	Uniform	Class	0.011883591116591603	Uniform
animal-proximal-gut	Uniform	Order	0.02508955636118422	Uniform
animal-proximal-gut	Uniform	Family	0.09979147656350712	Uniform
animal-proximal-gut	Uniform	Genus	0.24575112625678308	Uniform
animal-proximal-gut	Uniform	Species	0.3504089003219834	Uniform
animal-secretion	Average	Kingdom	2.696698213851237e-06	Average
animal-secretion	Average	Phylum	0.0027789475093737	Average
animal-secretion	Average	Class	0.003726604457558457	Average
animal-secretion	Average	Order	0.010568267310489416	Average
animal-secretion	Average	Family	0.02721391600426692	Average
animal-secretion	Average	Genus	0.07484346480527537	Average
animal-secretion	Average	Species	0.16910176190637594	Average
animal-secretion	Bespoke	Kingdom	2.882677401013391e-06	Bespoke
animal-secretion	Bespoke	Phylum	0.0014196256304055141	Bespoke
animal-secretion	Bespoke	Class	0.0024031300669157766	Bespoke
animal-secretion	Bespoke	Order	0.005793158690507525	Bespoke
animal-secretion	Bespoke	Family	0.02280769710202116	Bespoke
animal-secretion	Bespoke	Genus	0.06160523378908928	Bespoke
animal-secretion	Bespoke	Species	0.14523361147915617	Bespoke
animal-secretion	Uniform	Kingdom	2.696698213851237e-06	Uniform
animal-secretion	Uniform	Phylum	0.0023509164101200015	Uniform
animal-secretion	Uniform	Class	0.003357993708603067	Uniform
animal-secretion	Uniform	Order	0.010349090838418819	Uniform
animal-secretion	Uniform	Family	0.030848135300602576	Uniform
animal-secretion	Uniform	Genus	0.10897371430611887	Uniform
animal-secretion	Uniform	Species	0.36093841006299904	Uniform
animal-surface	Average	Kingdom	6.8921058621445495e-06	Average
animal-surface	Average	Phylum	0.010647727126341223	Average
animal-surface	Average	Class	0.012396843345340969	Average
animal-surface	Average	Order	0.02114696069910715	Average
animal-surface	Average	Family	0.03290627172109818	Average
animal-surface	Average	Genus	0.08468774073812499	Average
animal-surface	Average	Species	0.17849895047011932	Average
animal-surface	Bespoke	Kingdom	7.994842800087678e-06	Bespoke
animal-surface	Bespoke	Phylum	0.010781383855660557	Bespoke
animal-surface	Bespoke	Class	0.012228751148914047	Bespoke
animal-surface	Bespoke	Order	0.019381052804006905	Bespoke
animal-surface	Bespoke	Family	0.029803019604507406	Bespoke
animal-surface	Bespoke	Genus	0.07709589816444926	Bespoke
animal-surface	Bespoke	Species	0.16181220981414823	Bespoke
animal-surface	Uniform	Kingdom	6.616421627658768e-06	Uniform
animal-surface	Uniform	Phylum	0.011470644566281283	Uniform
animal-surface	Uniform	Class	0.013644063884357781	Uniform
animal-surface	Uniform	Order	0.02266916373092196	Uniform
animal-surface	Uniform	Family	0.038300083893218775	Uniform
animal-surface	Uniform	Genus	0.11340072994167875	Uniform
animal-surface	Uniform	Species	0.3306780513896465	Uniform
plant-corpus	Average	Kingdom	0.0	Average
plant-corpus	Average	Phylum	0.008287096275335892	Average
plant-corpus	Average	Class	0.009742760201505538	Average
plant-corpus	Average	Order	0.022070295671122394	Average
plant-corpus	Average	Family	0.02564904255680429	Average
plant-corpus	Average	Genus	0.06411811576773256	Average
plant-corpus	Average	Species	0.09163048673595887	Average
plant-corpus	Bespoke	Kingdom	2.104980130390889e-07	Bespoke
plant-corpus	Bespoke	Phylum	0.00031181772331523706	Bespoke
plant-corpus	Bespoke	Class	0.000489267548307189	Bespoke
plant-corpus	Bespoke	Order	0.014771347234996334	Bespoke
plant-corpus	Bespoke	Family	0.018210604104037662	Bespoke
plant-corpus	Bespoke	Genus	0.05600292620304526	Bespoke
plant-corpus	Bespoke	Species	0.08008544254681266	Bespoke
plant-corpus	Uniform	Kingdom	0.0	Uniform
plant-corpus	Uniform	Phylum	0.007181350212841557	Uniform
plant-corpus	Uniform	Class	0.016434702534031214	Uniform
plant-corpus	Uniform	Order	0.032095193376104655	Uniform
plant-corpus	Uniform	Family	0.03609949707814725	Uniform
plant-corpus	Uniform	Genus	0.08006172643734358	Uniform
plant-corpus	Uniform	Species	0.12648446707095382	Uniform
plant-rhizosphere	Average	Kingdom	6.221744671438121e-06	Average
plant-rhizosphere	Average	Phylum	0.0070092484120355845	Average
plant-rhizosphere	Average	Class	0.011813220567130753	Average
plant-rhizosphere	Average	Order	0.026770294757267995	Average
plant-rhizosphere	Average	Family	0.04493960135650947	Average
plant-rhizosphere	Average	Genus	0.09770736561544954	Average
plant-rhizosphere	Average	Species	0.11800903928892828	Average
plant-rhizosphere	Bespoke	Kingdom	6.282149959510336e-06	Bespoke
plant-rhizosphere	Bespoke	Phylum	0.004738190796384526	Bespoke
plant-rhizosphere	Bespoke	Class	0.00811345707799567	Bespoke
plant-rhizosphere	Bespoke	Order	0.019732233022821965	Bespoke
plant-rhizosphere	Bespoke	Family	0.03596295271196186	Bespoke
plant-rhizosphere	Bespoke	Genus	0.07658562975110243	Bespoke
plant-rhizosphere	Bespoke	Species	0.09672735022176593	Bespoke
plant-rhizosphere	Uniform	Kingdom	9.846061955771006e-06	Uniform
plant-rhizosphere	Uniform	Phylum	0.004631031815344417	Uniform
plant-rhizosphere	Uniform	Class	0.009623287253360679	Uniform
plant-rhizosphere	Uniform	Order	0.028127722390826806	Uniform
plant-rhizosphere	Uniform	Family	0.05105901946995326	Uniform
plant-rhizosphere	Uniform	Genus	0.11743210838255055	Uniform
plant-rhizosphere	Uniform	Species	0.14778111443165692	Uniform
sediment-non-saline	Average	Kingdom	6.899494902707432e-05	Average
sediment-non-saline	Average	Phylum	0.013204780497221015	Average
sediment-non-saline	Average	Class	0.023106330906752553	Average
sediment-non-saline	Average	Order	0.06150473332483171	Average
sediment-non-saline	Average	Family	0.08679603348813268	Average
sediment-non-saline	Average	Genus	0.13242805241600544	Average
sediment-non-saline	Average	Species	0.1374611951863232	Average
sediment-non-saline	Bespoke	Kingdom	6.899494902707432e-05	Bespoke
sediment-non-saline	Bespoke	Phylum	0.010257765904789296	Bespoke
sediment-non-saline	Bespoke	Class	0.019978689088216244	Bespoke
sediment-non-saline	Bespoke	Order	0.057485583737968034	Bespoke
sediment-non-saline	Bespoke	Family	0.08053183477337679	Bespoke
sediment-non-saline	Bespoke	Genus	0.1193081589628121	Bespoke
sediment-non-saline	Bespoke	Species	0.12369902852786098	Bespoke
sediment-non-saline	Uniform	Kingdom	6.279315585610135e-05	Uniform
sediment-non-saline	Uniform	Phylum	0.009094154461085493	Uniform
sediment-non-saline	Uniform	Class	0.019434869349536553	Uniform
sediment-non-saline	Uniform	Order	0.06091595058566246	Uniform
sediment-non-saline	Uniform	Family	0.09074192439316422	Uniform
sediment-non-saline	Uniform	Genus	0.1523819343315378	Uniform
sediment-non-saline	Uniform	Species	0.159462444072423	Uniform
sediment-saline	Average	Kingdom	0.0007637830622607383	Average
sediment-saline	Average	Phylum	0.014454992197348816	Average
sediment-saline	Average	Class	0.020784559609759848	Average
sediment-saline	Average	Order	0.06354187483847012	Average
sediment-saline	Average	Family	0.07679230342916046	Average
sediment-saline	Average	Genus	0.12964979980024663	Average
sediment-saline	Average	Species	0.13800311190377593	Average
sediment-saline	Bespoke	Kingdom	0.0007134212238979743	Bespoke
sediment-saline	Bespoke	Phylum	0.012210342169775708	Bespoke
sediment-saline	Bespoke	Class	0.01907946800500963	Bespoke
sediment-saline	Bespoke	Order	0.05891991712272745	Bespoke
sediment-saline	Bespoke	Family	0.07100675832979084	Bespoke
sediment-saline	Bespoke	Genus	0.11497687819325532	Bespoke
sediment-saline	Bespoke	Species	0.12166836408953693	Bespoke
sediment-saline	Uniform	Kingdom	0.0007118188017682499	Uniform
sediment-saline	Uniform	Phylum	0.009332277566067292	Uniform
sediment-saline	Uniform	Class	0.015796333978651617	Uniform
sediment-saline	Uniform	Order	0.06203136306375786	Uniform
sediment-saline	Uniform	Family	0.08076093075086983	Uniform
sediment-saline	Uniform	Genus	0.15220709612037578	Uniform
sediment-saline	Uniform	Species	0.16604137865990354	Uniform
soil-non-saline	Average	Kingdom	6.329409065499701e-06	Average
soil-non-saline	Average	Phylum	0.009722325859167958	Average
soil-non-saline	Average	Class	0.01578969738935597	Average
soil-non-saline	Average	Order	0.03276119238813633	Average
soil-non-saline	Average	Family	0.05585379617028784	Average
soil-non-saline	Average	Genus	0.12242482147445558	Average
soil-non-saline	Average	Species	0.15386345247641894	Average
soil-non-saline	Bespoke	Kingdom	5.747787691913243e-06	Bespoke
soil-non-saline	Bespoke	Phylum	0.007476754161794589	Bespoke
soil-non-saline	Bespoke	Class	0.012464374122770988	Bespoke
soil-non-saline	Bespoke	Order	0.02781838008160741	Bespoke
soil-non-saline	Bespoke	Family	0.04761776381612777	Bespoke
soil-non-saline	Bespoke	Genus	0.1075224160013574	Bespoke
soil-non-saline	Bespoke	Species	0.1333773335604622	Bespoke
soil-non-saline	Uniform	Kingdom	5.747787691913243e-06	Uniform
soil-non-saline	Uniform	Phylum	0.0064041873271978664	Uniform
soil-non-saline	Uniform	Class	0.012998735908668383	Uniform
soil-non-saline	Uniform	Order	0.03246193108491511	Uniform
soil-non-saline	Uniform	Family	0.06105207711190912	Uniform
soil-non-saline	Uniform	Genus	0.158772325465148	Uniform
soil-non-saline	Uniform	Species	0.20044277124520038	Uniform
surface-non-saline	Average	Kingdom	2.7183047242248395e-06	Average
surface-non-saline	Average	Phylum	0.0023136296931499604	Average
surface-non-saline	Average	Class	0.0038827962646969362	Average
surface-non-saline	Average	Order	0.011704239888378353	Average
surface-non-saline	Average	Family	0.020667900055486136	Average
surface-non-saline	Average	Genus	0.07735409279159701	Average
surface-non-saline	Average	Species	0.1634107374798471	Average
surface-non-saline	Bespoke	Kingdom	3.347541928906515e-06	Bespoke
surface-non-saline	Bespoke	Phylum	0.0015549206412329827	Bespoke
surface-non-saline	Bespoke	Class	0.0031518491582505142	Bespoke
surface-non-saline	Bespoke	Order	0.008946041525376695	Bespoke
surface-non-saline	Bespoke	Family	0.016945735464400338	Bespoke
surface-non-saline	Bespoke	Genus	0.06547648546858477	Bespoke
surface-non-saline	Bespoke	Species	0.14421374231402487	Bespoke
surface-non-saline	Uniform	Kingdom	2.96999960609751e-06	Uniform
surface-non-saline	Uniform	Phylum	0.0020220411725004714	Uniform
surface-non-saline	Uniform	Class	0.003890045077294869	Uniform
surface-non-saline	Uniform	Order	0.012119385426539135	Uniform
surface-non-saline	Uniform	Family	0.02443864175877336	Uniform
surface-non-saline	Uniform	Genus	0.10896140749791502	Uniform
surface-non-saline	Uniform	Species	0.3738428862657528	Uniform
surface-saline	Average	Kingdom	1.4899130650625667e-06	Average
surface-saline	Average	Phylum	0.004238951661409508	Average
surface-saline	Average	Class	0.009484786572188299	Average
surface-saline	Average	Order	0.03255191862809997	Average
surface-saline	Average	Family	0.047825315440669355	Average
surface-saline	Average	Genus	0.17199645817866174	Average
surface-saline	Average	Species	0.2020643937446894	Average
surface-saline	Bespoke	Kingdom	1.9368869845813368e-06	Bespoke
surface-saline	Bespoke	Phylum	0.0031992903246088494	Bespoke
surface-saline	Bespoke	Class	0.00796626717627653	Bespoke
surface-saline	Bespoke	Order	0.02787910428214424	Bespoke
surface-saline	Bespoke	Family	0.03899564364318906	Bespoke
surface-saline	Bespoke	Genus	0.14945273258250655	Bespoke
surface-saline	Bespoke	Species	0.18065687585195092	Bespoke
surface-saline	Uniform	Kingdom	1.4899130650625667e-06	Uniform
surface-saline	Uniform	Phylum	0.0035421193208797458	Uniform
surface-saline	Uniform	Class	0.009783961115652863	Uniform
surface-saline	Uniform	Order	0.03246967542690851	Uniform
surface-saline	Uniform	Family	0.048382393935696245	Uniform
surface-saline	Uniform	Genus	0.1958285116021765	Uniform
surface-saline	Uniform	Species	0.26696530484142783	Uniform
water-non-saline	Average	Kingdom	0.00010624840188880264	Average
water-non-saline	Average	Phylum	0.007478071184250827	Average
water-non-saline	Average	Class	0.01535232117181675	Average
water-non-saline	Average	Order	0.031807498209012096	Average
water-non-saline	Average	Family	0.052263533720846474	Average
water-non-saline	Average	Genus	0.12690928137717167	Average
water-non-saline	Average	Species	0.14577518387013744	Average
water-non-saline	Bespoke	Kingdom	0.00010682837585730761	Bespoke
water-non-saline	Bespoke	Phylum	0.0060241047366219385	Bespoke
water-non-saline	Bespoke	Class	0.012903953990919701	Bespoke
water-non-saline	Bespoke	Order	0.02549244458009234	Bespoke
water-non-saline	Bespoke	Family	0.043014872739282686	Bespoke
water-non-saline	Bespoke	Genus	0.09920475949837514	Bespoke
water-non-saline	Bespoke	Species	0.11757249264380823	Bespoke
water-non-saline	Uniform	Kingdom	0.00010363144617725577	Uniform
water-non-saline	Uniform	Phylum	0.005473723586217261	Uniform
water-non-saline	Uniform	Class	0.014866925397297729	Uniform
water-non-saline	Uniform	Order	0.03183627057613256	Uniform
water-non-saline	Uniform	Family	0.0573119383482579	Uniform
water-non-saline	Uniform	Genus	0.15840287221215707	Uniform
water-non-saline	Uniform	Species	0.179412712135381	Uniform
water-saline	Average	Kingdom	0.00011232522428706252	Average
water-saline	Average	Phylum	0.0059613481830178274	Average
water-saline	Average	Class	0.010909498184627109	Average
water-saline	Average	Order	0.03724213866188797	Average
water-saline	Average	Family	0.052191970621795064	Average
water-saline	Average	Genus	0.16945184771424981	Average
water-saline	Average	Species	0.18802496306440342	Average
water-saline	Bespoke	Kingdom	0.00011355814124919665	Bespoke
water-saline	Bespoke	Phylum	0.003803743499283091	Bespoke
water-saline	Bespoke	Class	0.008217326662257583	Bespoke
water-saline	Bespoke	Order	0.03183456486596765	Bespoke
water-saline	Bespoke	Family	0.04567639381911473	Bespoke
water-saline	Bespoke	Genus	0.14437334334894508	Bespoke
water-saline	Bespoke	Species	0.15694981015674397	Bespoke
water-saline	Uniform	Kingdom	0.000136853782796889	Uniform
water-saline	Uniform	Phylum	0.004431817355940791	Uniform
water-saline	Uniform	Class	0.01062754954249696	Uniform
water-saline	Uniform	Order	0.0394138245551376	Uniform
water-saline	Uniform	Family	0.056177926270008297	Uniform
water-saline	Uniform	Genus	0.2029211955816409	Uniform
water-saline	Uniform	Species	0.22866936852848377	Uniform
