# Supplementary material for: Species abundance information improves sequence taxonomy classification accuracy
Source: Nat Commun. 2019 Oct 11;10:4643. doi: 10.1038/s41467-019-12669-6 (PMC6789115; doi:10.1038/s41467-019-12669-6)
Supplement: Supplementary file 4 — Source Data [file 41467_2019_12669_MOESM4_ESM.zip › ncomms-raw-data/sub-figure5.csv]

phylum	class weights	mean	lower	upper	abundance
k__Archaea	Bespoke	1.0	1.0	1.0	3.01152048897744e-07
k__Archaea	Uniform	1.0	1.0	1.0	3.01152048897744e-07
Crenarchaeota	Bespoke	0.07387537190120416	0.06257166041170782	0.0851790833907005	0.001414761260808962
Crenarchaeota	Uniform	0.09413044072618384	0.08057610252364111	0.10768477892872658	0.001414761260808962
Euryarchaeota	Bespoke	0.08545958523823045	0.07950615973864972	0.09141301073781119	0.0013470138340175785
Euryarchaeota	Uniform	0.12168787019957827	0.10725572302898624	0.13612001737017032	0.0013470138340175785
Nanoarchaeota	Bespoke	0.7131573570311648	0.5288148499640657	0.8974998640982639	7.247289524560925e-07
Nanoarchaeota	Uniform	0.28067987282954265	0.09605021102194047	0.46530953463714486	7.247289524560925e-07
[Parvarchaeota]	Bespoke	0.01804428313548707	0.007102906105119971	0.02898566016585417	0.002381478978121735
[Parvarchaeota]	Uniform	0.018747132489469864	0.008104011753927474	0.029390253225012253	0.002381478978121735
No Phylum	Bespoke	0.1344895306186554	0.11470994305455906	0.15426911818275174	0.005481486449884105
No Phylum	Uniform	0.19499579765316574	0.17800332899985355	0.21198826630647793	0.005481486449884105
AC1	Bespoke	0.2509458912438861	0.20187449440634372	0.3000172880814285	3.3392524795822455e-05
AC1	Uniform	0.15452801077223574	0.12042497362502672	0.18863104791944477	3.3392524795822455e-05
AD3	Bespoke	0.042487910611710665	0.02910636532338708	0.055869455900034254	5.9889322350253744e-05
AD3	Uniform	0.028528778721886215	0.014626846137557997	0.04243071130621443	5.9889322350253744e-05
Acidobacteria	Bespoke	0.023503227130500393	0.022060696596875384	0.024945757664125403	0.03225599660363338
Acidobacteria	Uniform	0.039008374978829544	0.036895287969950695	0.04112146198770839	0.03225599660363338
Actinobacteria	Bespoke	0.08550570447338164	0.08326483953242222	0.08774656941434106	0.0754721182561378
Actinobacteria	Uniform	0.23337786291164936	0.22575040271112962	0.2410053231121691	0.0754721182561378
AncK6	Bespoke	0.0	0.0	0.0	7.096058821744884e-06
AncK6	Uniform	0.0	0.0	0.0	7.096058821744884e-06
Aquificae	Bespoke	0.48286349318192306	0.33710017450606433	0.6286268118577818	2.277495103707547e-05
Aquificae	Uniform	0.4724138535854781	0.3415927765842289	0.6032349305867273	2.277495103707547e-05
Armatimonadetes	Bespoke	0.07654934811329059	0.06805684636677567	0.08504184985980551	0.0012923370608267247
Armatimonadetes	Uniform	0.07543098962302634	0.06439139996649537	0.08647057927955731	0.0012923370608267247
BHI80-139	Bespoke	0.4811341355270626	0.45097659670519585	0.5112916743489293	1.617186502580885e-05
BHI80-139	Uniform	0.43071961999345537	0.4031904617979495	0.45824877818896126	1.617186502580885e-05
BRC1	Bespoke	0.10419504016043728	0.09441948534628673	0.11397059497458782	0.00011067927007522544
BRC1	Uniform	0.05229831546685393	0.0443948168569816	0.06020181407672626	0.00011067927007522544
Bacteroidetes	Bespoke	0.07112456785203196	0.06855700217086366	0.07369213353320025	0.14349922953808106
Bacteroidetes	Uniform	0.10609474306552094	0.10355439082329283	0.10863509530774905	0.14349922953808106
CD12	Bespoke	0.02466721222040371	0.007829659467867834	0.04150476497293959	2.519857035233514e-06
CD12	Uniform	0.0	0.0	0.0	2.519857035233514e-06
Caldiserica	Bespoke	0.15214707349278597	0.0091726249075339	0.29512152207803805	2.6396631764254428e-06
Caldiserica	Uniform	0.14468085106382977	0.0	0.28936170212765955	2.6396631764254428e-06
Caldithrix	Bespoke	0.12237587641014495	0.0739290020376015	0.1708227507826884	0.00011892821750155494
Caldithrix	Uniform	0.11016897293993513	0.06308949790957066	0.1572484479702996	0.00011892821750155494
Chlamydiae	Bespoke	0.22945966419538094	0.18836706239654075	0.2705522659942211	0.0009981953078846263
Chlamydiae	Uniform	0.3041118739873826	0.2779548945585024	0.3302688534162628	0.0009981953078846263
Chlorobi	Bespoke	0.04124612912550243	0.02578420568254675	0.05670805256845811	0.001822783661041742
Chlorobi	Uniform	0.1007901530842644	0.0871522184629134	0.11442808770561538	0.001822783661041742
Chloroflexi	Bespoke	0.058722331012253284	0.052022780363453015	0.06542188166105356	0.008317411725932942
Chloroflexi	Uniform	0.07967271762600629	0.07143370926453754	0.08791172598747504	0.008317411725932942
Chrysiogenetes	Bespoke	0.0			4.9100877537675645e-08
Chrysiogenetes	Uniform	1.0			4.9100877537675645e-08
Cyanobacteria	Bespoke	0.04346349590698924	0.036443029605343895	0.05048396220863458	0.07793843373046912
Cyanobacteria	Uniform	0.06417618085703096	0.05613967480770306	0.07221268690635886	0.07793843373046912
Deferribacteres	Bespoke	0.07114789414578242	0.015118469018540581	0.12717731927302425	0.00024455379469924885
Deferribacteres	Uniform	0.0682202304139784	0.011510119991607178	0.12493034083634963	0.00024455379469924885
Dictyoglomi	Bespoke	0.3408963585434173	0.16269269484494808	0.5191000222418866	9.623771997384428e-08
Dictyoglomi	Uniform	0.04705882352941178	6.938893903907228e-18	0.09411764705882356	9.623771997384428e-08
EM3	Bespoke	0.15	0.05000000000000002	0.24999999999999997	3.731666692863349e-08
EM3	Uniform	0.1	-1.3877787807814457e-17	0.2	3.731666692863349e-08
Elusimicrobia	Bespoke	0.02229103004261159	0.019340798251772602	0.02524126183345058	0.0009240510187676345
Elusimicrobia	Uniform	0.01849476315416849	0.015830636951570262	0.02115888935676672	0.0009240510187676345
FBP	Bespoke	0.05087108868136723	0.04294286893342147	0.05879930842931299	0.00013858231676233573
FBP	Uniform	0.04888169672429663	0.04106142407077469	0.05670196937781857	0.00013858231676233573
FCPU426	Bespoke	0.1750175209109997	0.11369060355378757	0.23634443826821183	0.00012248312103528265
FCPU426	Uniform	0.09367759585407669	0.04754250787445074	0.13981268383370263	0.00012248312103528265
Fibrobacteres	Bespoke	0.18521984623094323	0.1678848954391305	0.20255479702275597	0.0003394579348391698
Fibrobacteres	Uniform	0.18964100633506337	0.16908092540899183	0.2102010872611349	0.0003394579348391698
Firmicutes	Bespoke	0.2425863808196847	0.2396982181552293	0.2454745434841401	0.1811216103144747
Firmicutes	Uniform	0.43648739935126846	0.42957426734164517	0.44340053136089175	0.1811216103144747
Fusobacteria	Bespoke	0.037380824187507454	0.029982801814232768	0.04477884656078214	0.013217626275245229
Fusobacteria	Uniform	0.0702049910826505	0.059017246770278205	0.0813927353950228	0.013217626275245229
GAL15	Bespoke	0.07174569348043838	0.05143145253946825	0.09205993442140852	2.3961228238385716e-06
GAL15	Uniform	0.058938164698132935	0.04329924177623311	0.07457708762003276	2.3961228238385716e-06
GN01	Bespoke	0.0	0.0	0.0	2.4550438768837822e-08
GN01	Uniform	0.0	0.0	0.0	2.4550438768837822e-08
GN02	Bespoke	0.06879214885893925	0.061837337165276784	0.07574696055260172	0.0003059122153054298
GN02	Uniform	0.06955484569915797	0.06213240534637221	0.07697728605194373	0.0003059122153054298
GN04	Bespoke	0.14652640413113452	0.11371857811576598	0.17933423014650307	0.00027779508879225524
GN04	Uniform	0.09670368515283609	0.06684377779583087	0.1265635925098413	0.00027779508879225524
GOUTA4	Bespoke	0.04691512238425688	0.030413401572875386	0.06341684319563837	9.513786031700032e-06
GOUTA4	Uniform	0.03745144724016229	0.024675828234250557	0.05022706624607402	9.513786031700032e-06
Gemmatimonadetes	Bespoke	0.0273571700599474	0.024115315896850543	0.03059902422304426	0.0033994914001805676
Gemmatimonadetes	Uniform	0.03105740133200665	0.02668857436297952	0.03542622830103378	0.0033994914001805676
H-178	Bespoke	0.19026656705039302	0.1439840745261294	0.23654905957465663	7.023389522989125e-06
H-178	Uniform	0.128188952158782	0.0703824545747515	0.1859954497428125	7.023389522989125e-06
Hyd24-12	Bespoke	0.053729846526759426	0.01003229258800796	0.09742740046551089	8.930467606552447e-06
Hyd24-12	Uniform	0.0862319480167485	0.03758433582579303	0.13487956020770397	8.930467606552447e-06
KSB3	Bespoke	0.0647456467365097	0.04908338335145267	0.08040791012156674	1.0167809720501874e-05
KSB3	Uniform	0.06900431879078268	0.05148175708560076	0.0865268804959646	1.0167809720501874e-05
Kazan-3B-28	Bespoke	0.4326103743495048	0.25131123175978887	0.6139095169392207	4.3601579253455973e-07
Kazan-3B-28	Uniform	0.2966476414302501	0.13827229355604556	0.4550229893044546	4.3601579253455973e-07
LCP-89	Bespoke	0.1730242782898842	0.11301599298654214	0.23303256359322627	1.6154188709895287e-05
LCP-89	Uniform	0.02643561155767269	0.01912798425412005	0.03374323886122533	1.6154188709895287e-05
LD1	Bespoke	0.2963693236630013	0.2347928019245432	0.35794584540145935	9.79267901611403e-06
LD1	Uniform	0.2156625854597436	0.15626200648459135	0.2750631644348958	9.79267901611403e-06
Lentisphaerae	Bespoke	0.05666746304574992	0.049797174239829	0.06353775185167085	0.0003153022671257349
Lentisphaerae	Uniform	0.07174865599512903	0.06582523407237625	0.0776720779178818	0.0003153022671257349
MAT-CR-M4-B07	Bespoke	0.039999999999999994	0.0	0.07999999999999999	1.5515877301905506e-07
MAT-CR-M4-B07	Uniform	0.0	0.0	0.0	1.5515877301905506e-07
MVP-21	Bespoke	0.7820916090640255	0.7020694289412085	0.8621137891868426	3.101211425279594e-06
MVP-21	Uniform	0.41865983128889034	0.2626343866457367	0.574685275932044	3.101211425279594e-06
MVS-104	Bespoke	0.19246901408133582	0.03361048667609984	0.3513275414865718	3.0501465126404115e-06
MVS-104	Uniform	0.0	0.0	0.0	3.0501465126404115e-06
NC10	Bespoke	0.050431562142285634	0.03924843740580285	0.06161468687876842	2.5719039654234505e-05
NC10	Uniform	0.028096939477601456	0.024020564199257546	0.03217331475594537	2.5719039654234505e-05
NKB19	Bespoke	0.028391206796469337	0.022480393403111372	0.0343020201898273	4.065159853099242e-05
NKB19	Uniform	0.013858324344644558	0.008795259155659133	0.018921389533629984	4.065159853099242e-05
NPL-UPA2	Bespoke	0.0010438413361169019	0.0	0.0020876826722338038	5.401096529144321e-06
NPL-UPA2	Uniform	0.0	0.0	0.0	5.401096529144321e-06
Nitrospirae	Bespoke	0.021520533351307457	0.01812604359236386	0.024915023110251053	0.0034882088297507412
Nitrospirae	Uniform	0.022718221875581524	0.019060813678735123	0.026375630072427925	0.0034882088297507412
OC31	Bespoke	0.29939152088953536	0.0996310331050641	0.4991520086740066	8.437494796074183e-06
OC31	Uniform	0.0	0.0	0.0	8.437494796074183e-06
OD1	Bespoke	0.0386890964326682	0.031245864425358715	0.046132328439977686	0.0017554349333759646
OD1	Uniform	0.04413184099927221	0.035790886276113355	0.05247279572243107	0.0017554349333759646
OP1	Bespoke	0.02330335988797825	0.014903222772580535	0.03170349700337596	6.915367592406239e-06
OP1	Uniform	0.0027388945791130713	0.0005089719381997115	0.0049688172200264315	6.915367592406239e-06
OP11	Bespoke	0.1322335815291531	0.10037280257673271	0.1640943604815735	0.00017742700299994168
OP11	Uniform	0.09755386369241151	0.07346413215178604	0.12164359523303697	0.00017742700299994168
OP3	Bespoke	0.08140756923852437	0.07411954981287566	0.08869558866417307	0.0008850590298974156
OP3	Uniform	0.07261076913954109	0.06312538282459845	0.08209615545448373	0.0008850590298974156
OP8	Bespoke	0.021694343713025987	0.017842146067538693	0.02554654135851328	0.00014197616941773988
OP8	Uniform	0.022720146121194974	0.020042424987797684	0.025397867254592265	0.00014197616941773988
OP9	Bespoke	0.34895502042894444	0.17128467745331394	0.526625363404575	0.0004799276893340538
OP9	Uniform	0.19747422670021997	0.007041623257122903	0.38790683014331706	0.0004799276893340538
PAUC34f	Bespoke	0.09142347174088832	0.08089302164169884	0.10195392184007779	3.819459061900713e-05
PAUC34f	Uniform	0.06333581777645983	0.044086581710349654	0.08258505384257	3.819459061900713e-05
Planctomycetes	Bespoke	0.03397580112958894	0.032201041948961125	0.03575056031021675	0.015934988644321395
Planctomycetes	Uniform	0.05092460114168196	0.0480374720695628	0.05381173021380112	0.015934988644321395
Poribacteria	Bespoke	0.3130396706480676	0.21750641633695356	0.4085729249591816	5.063282491685113e-06
Poribacteria	Uniform	0.16484742506163125	0.09175993021954969	0.2379349199037128	5.063282491685113e-06
Proteobacteria	Bespoke	0.22296631741540654	0.21883241388031655	0.22710022095049653	0.34002125153084367
Proteobacteria	Uniform	0.35371669097069514	0.34705300950515355	0.3603803724362367	0.34002125153084367
SAR406	Bespoke	0.017583304030950986	0.01288748871356056	0.02227911934834141	0.0006963545373446206
SAR406	Uniform	0.017341083378931275	0.012994796025427333	0.021687370732435218	0.0006963545373446206
SBR1093	Bespoke	0.004732378599660647	0.002563526117168633	0.006901231082152662	0.00017447898631257967
SBR1093	Uniform	0.0021739643891734773	0.0016617502058726913	0.0026861785724742633	0.00017447898631257967
SC4	Bespoke	0.4635362993723174	0.2919293782863682	0.6351432204582665	2.9126640555349198e-06
SC4	Uniform	0.16253528487618027	0.06713434083959595	0.2579362289127646	2.9126640555349198e-06
SR1	Bespoke	0.04678380872158376	0.02111746654959008	0.07245015089357744	0.0002257638708831311
SR1	Uniform	0.040445802872327	0.02570025307098483	0.05519135267366917	0.0002257638708831311
Spirochaetes	Bespoke	0.02542964609785505	0.02018043838590504	0.030678853809805062	0.0019065792186475394
Spirochaetes	Uniform	0.03895169597284689	0.032986321102702984	0.04491707084299079	0.0019065792186475394
Synergistetes	Bespoke	0.15746469590789106	0.11849769303895624	0.19643169877682587	3.974421431409617e-05
Synergistetes	Uniform	0.15065543671430634	0.11212752721605626	0.18918334621255642	3.974421431409617e-05
TA06	Bespoke	1.0	1.0	1.0	3.672745639818138e-07
TA06	Uniform	0.0	0.0	0.0	3.672745639818138e-07
TM6	Bespoke	0.020840206482948664	0.017570470173513233	0.024109942792384095	0.0008743727149101158
TM6	Uniform	0.01892071839816516	0.016213658684913822	0.021627778111416498	0.0008743727149101158
TM7	Bespoke	0.12777766899022105	0.08364203119484455	0.17191330678559757	0.00022320473314586746
TM7	Uniform	0.09180800220361818	0.06587412548827573	0.11774187891896062	0.00022320473314586746
TPD-58	Bespoke	0.08120041628148926	0.05439370683198011	0.10800712573099841	4.957224596203733e-06
TPD-58	Uniform	0.0562894701656361	0.023707824310961405	0.08887111602031081	4.957224596203733e-06
Tenericutes	Bespoke	0.04340057104341102	0.03771318592711458	0.04908795615970745	0.02622070528407204
Tenericutes	Uniform	0.15177932207783013	0.13931256965449088	0.16424607450116938	0.02622070528407204
Thermotogae	Bespoke	0.3076215127983894	0.12083714261186751	0.4944058829849113	1.1941333417162717e-06
Thermotogae	Uniform	0.2745614035087719	0.08602816238096186	0.4630946446365819	1.1941333417162717e-06
VHS-B3-43	Bespoke	0.25	0.0	0.5	1.7749967229869746e-06
VHS-B3-43	Uniform	0.0	0.0	0.0	1.7749967229869746e-06
Verrucomicrobia	Bespoke	0.04783309757912428	0.04577278470308175	0.04989341045516681	0.05064651424150863
Verrucomicrobia	Uniform	0.055250050076188925	0.05206060984862051	0.05843949030375734	0.05064651424150863
WPS-2	Bespoke	0.13195968893698984	0.10134758828789484	0.16257178958608484	9.038882344155634e-05
WPS-2	Uniform	0.09372248217449919	0.06855659694216074	0.11888836740683764	9.038882344155634e-05
WS1	Bespoke	0.10330789111165273	0.06835578893986138	0.13825999328344407	1.300191237197651e-05
WS1	Uniform	0.06455184947923458	0.040273221668826936	0.08883047728964222	1.300191237197651e-05
WS2	Bespoke	0.14645215351098811	0.12970151178019343	0.1632027952417828	1.9569645751416005e-05
WS2	Uniform	0.09717825213773683	0.07804300236337058	0.11631350191210307	1.9569645751416005e-05
WS3	Bespoke	0.07391481453966194	0.05489751552576249	0.09293211355356137	0.0019643591672987744
WS3	Uniform	0.06696353017034254	0.04959869607855495	0.08432836426213013	0.0019643591672987744
WS4	Bespoke	0.028682980579310714	0.015448968663830718	0.04191699249479071	2.2527482614285585e-06
WS4	Uniform	0.0	0.0	0.0	2.2527482614285585e-06
WS5	Bespoke	0.6248619192987508	0.4028197704628165	0.8469040681346851	4.24074459117397e-05
WS5	Uniform	0.6248619192987508	0.4028197704628165	0.8469040681346851	4.24074459117397e-05
WS6	Bespoke	0.20886294057871976	0.0181258290835504	0.39960005207388916	3.1895930048474103e-06
WS6	Uniform	0.07232924116338471	0.00887108097837136	0.13578740134839806	3.1895930048474103e-06
WWE1	Bespoke	0.13754893765109583	0.09455017120309428	0.18054770409909737	2.1946128224239508e-05
WWE1	Uniform	0.16317531393480306	0.10623598529579845	0.22011464257380767	2.1946128224239508e-05
ZB3	Bespoke	0.08129634439129788	0.046142781028889815	0.11644990775370594	8.739170587665662e-05
ZB3	Uniform	0.06720286445535746	0.03348450063774013	0.10092122827297478	8.739170587665662e-05
[Caldithrix]	Bespoke	0.15283514493927555	0.12719425781139518	0.17847603206715593	3.5778827444153494e-05
[Caldithrix]	Uniform	0.0864853918215553	0.06606157103471517	0.10690921260839543	3.5778827444153494e-05
[Thermi]	Bespoke	0.021119508311544653	0.01584036035275684	0.026398656270332468	0.0006119756613136756
[Thermi]	Uniform	0.036440801463358666	0.030249938570707412	0.042631664356009916	0.0006119756613136756
