# Supplementary material for: Species abundance information improves sequence taxonomy classification accuracy
Source: Nat Commun. 2019 Oct 11;10:4643. doi: 10.1038/s41467-019-12669-6 (PMC6789115; doi:10.1038/s41467-019-12669-6)
Supplement: Supplementary file 4 — Source Data [file 41467_2019_12669_MOESM4_ESM.zip › ncomms-raw-data/figure5.csv]

sample type	class weights	mean	lower	upper	diff	diff lower	diff upper	comparison	dissimilarity	index
Animal corpus	Animal distal gut	0.3071783104790974	0.2883959365338996	0.32596068442429516	0.14125697495394518	0.1248062262477023	0.15770772366018806	Uniform Is Better	9.156866677960348	0.006014443730596228
Animal corpus	Animal proximal gut	0.28012469638642673	0.2605061611356477	0.2997432316372058	0.11420336086127451	0.10318882082239929	0.12521790090014973	Better Than Uniform	7.817716887206434	0.006014443730596228
Animal corpus	Animal secretion	0.28861349662593105	0.2661564429504971	0.311070550301365	0.12269216110077882	0.10708158932603265	0.138302732875525	Better Than Uniform	11.250523341817548	0.006014443730596228
Animal corpus	Animal surface	0.27797615851774593	0.2598116676391262	0.29614064939636564	0.11205482299259376	0.09878786389782855	0.12532178208735897	Better Than Uniform	5.7800953719538075	0.006014443730596228
Animal corpus	Average	0.2072794508803296	0.19768749319159665	0.21687140856906253	0.041358115355177416	0.035652810547933164	0.04706342016242167	Better Than Uniform	2.130834294871805	0.006014443730596228
Animal corpus	Animal corpus	0.16592133552515223	0.15555083974522255	0.17629183130508191	0.0	0.0	0.0	Bespoke	-0.0	0.006014443730596228
Animal corpus	Plant corpus	0.26292174241708255	0.24299500508935873	0.28284847974480637	0.09700040689193032	0.08632179520079285	0.10767901858306779	Better Than Uniform	11.633402691304102	0.006014443730596228
Animal corpus	Plant rhizosphere	0.4060568943833804	0.39015547140037454	0.4219583173663862	0.24013555885822813	0.22916421156091657	0.2511069061555397	Uniform Is Better	15.046223543945409	0.006014443730596228
Animal corpus	Sediment (non-saline)	0.3643234007749608	0.350880562859717	0.37776623869020454	0.19840206524980858	0.19112420445192022	0.20567992604769694	Uniform Is Better	13.747984265163208	0.006014443730596228
Animal corpus	Sediment (saline)	0.3243438564646433	0.31099729802486276	0.33769041490442386	0.1584225209394911	0.1536913569895828	0.1631536848893994	Uniform Is Better	9.769636680726748	0.006014443730596228
Animal corpus	Soil (non-saline)	0.3211199361320272	0.3068918443292009	0.3353480279348535	0.15519860060687496	0.14909168128335307	0.16130551993039685	Uniform Is Better	10.480890529053479	0.006014443730596228
Animal corpus	Surface (non-saline)	0.2406979550632049	0.22137654402657336	0.26001936609983645	0.07477661953805272	0.06414323986116548	0.08540999921493996	Better Than Uniform	6.500945326845588	0.006014443730596228
Animal corpus	Surface (saline)	0.29504308557941566	0.27877406703865065	0.3113121041201807	0.12912175005426346	0.12140841679570426	0.13683508331282268	Better Than Uniform	7.767007490893704	0.006014443730596228
Animal corpus	Uniform	0.30317180682822603	0.2933450299847878	0.3129985836716643	0.13725047130307383	0.1252679140486897	0.14923302855745796	Uniform Is Better	5.15362582176356	0.006014443730596228
Animal corpus	Water (non-saline)	0.3154455675686504	0.299874733239448	0.33101640189785275	0.14952423204349818	0.1415974774000814	0.15745098668691496	Uniform Is Better	10.338052080245514	0.006014443730596228
Animal corpus	Water (saline)	0.28464630031701965	0.2676028386990505	0.3016897619349888	0.11872496479186738	0.1115061421695256	0.12594378741420917	Better Than Uniform	8.892388898909461	0.006014443730596228
Animal distal gut	Animal corpus	0.21138050001366526	0.20708126852098271	0.2156797315063478	0.04828261545922649	0.04306736698487663	0.053497863933576355	Better Than Uniform	5.13007325008481	0.0025316180846757298
Animal distal gut	Animal proximal gut	0.22246585436150368	0.21834011816277385	0.2265915905602335	0.059367969807064956	0.05680599070616202	0.061929948907967894	Better Than Uniform	7.415940580404825	0.0025316180846757298
Animal distal gut	Animal secretion	0.19970250433710093	0.197250317028583	0.20215469164561886	0.03660461978266217	0.03333509070534018	0.03987414885998416	Better Than Uniform	3.0863285893944097	0.0025316180846757298
Animal distal gut	Animal surface	0.19347922012079682	0.1899135985332075	0.19704484170838615	0.030381335566358064	0.02785005873988496	0.032912612392831164	Better Than Uniform	3.9473402607320405	0.0025316180846757298
Animal distal gut	Average	0.1769808996356849	0.17456795086623028	0.1793938484051395	0.013883015081246147	0.012889065433787998	0.014876964728704296	Better Than Uniform	2.616523813072802	0.0025316180846757298
Animal distal gut	Animal distal gut	0.16309788455443872	0.1607888918437109	0.16540687726516654	0.0	0.0	0.0	Bespoke	-0.0	0.0025316180846757298
Animal distal gut	Plant corpus	0.20178501709875926	0.19876100180084394	0.20480903239667458	0.03868713254432052	0.03468490230095306	0.04268936278768798	Better Than Uniform	7.859925503626494	0.0025316180846757298
Animal distal gut	Plant rhizosphere	0.3345832082172274	0.3309233630897241	0.33824305334473076	0.17148532366278868	0.16650814064286887	0.1764625066827085	Uniform Is Better	16.29928334770788	0.0025316180846757298
Animal distal gut	Sediment (non-saline)	0.26027154942715053	0.2559191017419789	0.26462399711232215	0.09717366487271176	0.09227511260256716	0.10207221714285636	Uniform Is Better	12.463906558248393	0.0025316180846757298
Animal distal gut	Sediment (saline)	0.2380111006743649	0.23387244034246224	0.24214976100626756	0.07491321611992617	0.06985652094590988	0.07996991129394246	Better Than Uniform	10.424803564740142	0.0025316180846757298
Animal distal gut	Soil (non-saline)	0.20875474790222373	0.20542582170339155	0.2120836741010559	0.045656863347784966	0.04339665314108314	0.047917073554486794	Better Than Uniform	8.00527537099677	0.0025316180846757298
Animal distal gut	Surface (non-saline)	0.18605857813767432	0.1837067572307936	0.18841039904455503	0.022960693583235575	0.022469154515074828	0.023452232651396322	Better Than Uniform	4.367006663080941	0.0025316180846757298
Animal distal gut	Surface (saline)	0.2143960449692443	0.20867658078061227	0.22011550915787634	0.05129816041480558	0.046708195551198484	0.05588812527841268	Better Than Uniform	10.113946705166914	0.0025316180846757298
Animal distal gut	Uniform	0.238930803167287	0.23333944282381075	0.24452216351076322	0.07583291861284827	0.07144942484737327	0.08021641237832328	Uniform Is Better	6.279346606786149	0.0025316180846757298
Animal distal gut	Water (non-saline)	0.19893319783152225	0.19581518889479207	0.20205120676825242	0.03583531327708354	0.03313284579141721	0.038537780762749864	Better Than Uniform	7.055349918356521	0.0025316180846757298
Animal distal gut	Water (saline)	0.20522225135694008	0.19964807372902188	0.2107964289848583	0.04212436680250134	0.03747178777265863	0.04677694583234405	Better Than Uniform	8.838156927165556	0.0025316180846757298
Animal proximal gut	Animal corpus	0.2772406502290533	0.2689574258603014	0.2855238745978052	0.06453622422067327	0.054604403710763236	0.07446804473058331	Better Than Uniform	8.917563618505342	0.04152757391779269
Animal proximal gut	Animal distal gut	0.32207082593526476	0.3023777262133357	0.3417639256571938	0.10936639992688472	0.09976016652367109	0.11897263333009836	Better Than Uniform	9.325771569846975	0.04152757391779269
Animal proximal gut	Animal secretion	0.35730635182489057	0.3367982361287263	0.37781446752105485	0.1446019258165105	0.1327175052025916	0.15648634643042938	Uniform Is Better	12.647300560514886	0.04152757391779269
Animal proximal gut	Animal surface	0.23943270951411924	0.22579543038259578	0.25306998864564273	0.026728283505739203	0.01820433528426016	0.035252231727218246	Better Than Uniform	5.0594283761944405	0.04152757391779269
Animal proximal gut	Average	0.235613492273764	0.22428062859197878	0.2469463559555492	0.022909066265383964	0.02048928417161223	0.025328848359155696	Better Than Uniform	2.4881702685798994	0.04152757391779269
Animal proximal gut	Animal proximal gut	0.21270442600838005	0.19932097291809645	0.22608787909866365	0.0	0.0	0.0	Bespoke	-0.0	0.04152757391779269
Animal proximal gut	Plant corpus	0.35865429344093275	0.3372761863718433	0.3800324005100222	0.1459498674325527	0.13040420869681277	0.16149552616829263	Uniform Is Better	13.655710579215588	0.04152757391779269
Animal proximal gut	Plant rhizosphere	0.3423612104926249	0.3335277680412893	0.3511946529439605	0.12965678448424484	0.11359721389192506	0.1457163550765646	Better Than Uniform	18.024158263652872	0.04152757391779269
Animal proximal gut	Sediment (non-saline)	0.2620331008980533	0.2532822019230625	0.27078399987304413	0.04932867488967327	0.0443250639375244	0.054332285841822134	Better Than Uniform	9.434208451081581	0.04152757391779269
Animal proximal gut	Sediment (saline)	0.2665912896314201	0.2599961147556248	0.2731864645072154	0.05388686362304005	0.04556108097685284	0.06221264626922726	Better Than Uniform	7.604323285673504	0.04152757391779269
Animal proximal gut	Soil (non-saline)	0.33075795869610547	0.31441838258877614	0.3470975348034348	0.11805353268772545	0.11258495389619888	0.12352211147925202	Better Than Uniform	12.759591827487718	0.04152757391779269
Animal proximal gut	Surface (non-saline)	0.32750155945708326	0.3114787834333807	0.3435243354807858	0.1147971334487032	0.09556109397214724	0.13403317292525915	Better Than Uniform	9.708464300097203	0.04152757391779269
Animal proximal gut	Surface (saline)	0.32743153722137464	0.31641640418233746	0.3384466702604118	0.11472711121299457	0.10209105019315513	0.12736317223283403	Better Than Uniform	11.36444139879006	0.04152757391779269
Animal proximal gut	Uniform	0.34969035163517	0.34122059633191365	0.3581601069384263	0.13698592562678993	0.12673819847815754	0.14723365277542233	Uniform Is Better	6.103614502073997	0.04152757391779269
Animal proximal gut	Water (non-saline)	0.26809718191427956	0.2572266971438949	0.2789676666846642	0.05539275590589952	0.047749531372380805	0.06303598043941823	Better Than Uniform	9.045192046155739	0.04152757391779269
Animal proximal gut	Water (saline)	0.28098686963063013	0.27266724833495254	0.2893064909263077	0.06828244362225008	0.055035057095973394	0.08152983014852677	Better Than Uniform	7.368415250206316	0.04152757391779269
Animal secretion	Animal corpus	0.22913340438340746	0.2264350936456444	0.2318317151211705	0.0837975718471401	0.08152520416748102	0.08606993952679917	Better Than Uniform	5.017399807328336	0.0059512947997995
Animal secretion	Animal distal gut	0.20656852534848977	0.20401067020749267	0.20912638048948687	0.06123269281222245	0.0593523602479299	0.06311302537651499	Better Than Uniform	4.716474181296842	0.0059512947997995
Animal secretion	Animal proximal gut	0.2105573106999385	0.2047277476954043	0.21638687370447268	0.06522147816367119	0.05992368031269761	0.07051927601464476	Better Than Uniform	5.316006888303468	0.0059512947997995
Animal secretion	Animal surface	0.1895104262653909	0.18617143637990913	0.1928494161508727	0.04417459372912359	0.04098307259395983	0.04736611486428736	Better Than Uniform	1.0425994400729148	0.0059512947997995
Animal secretion	Average	0.16956685316651662	0.1667876232409026	0.17234608309213065	0.02423102063024929	0.0218460024244785	0.026616038836020078	Better Than Uniform	1.7622189509008093	0.0059512947997995
Animal secretion	Animal secretion	0.1453358325362673	0.14417786316938305	0.14649380190315156	0.0	0.0	0.0	Bespoke	-0.0	0.0059512947997995
Animal secretion	Plant corpus	0.19713467532737533	0.18890021574119453	0.20536913491355613	0.051798842791108	0.044466550600473304	0.0591311349817427	Better Than Uniform	5.09512943540761	0.0059512947997995
Animal secretion	Plant rhizosphere	0.28042603832577695	0.2736286258492111	0.2872234508023428	0.13509020578950956	0.12938066666110828	0.14079974491791084	Better Than Uniform	14.740305162266534	0.0059512947997995
Animal secretion	Sediment (non-saline)	0.291749049897683	0.28424289788846074	0.2992552019069053	0.14641321736141574	0.13998136719677975	0.15284506752605173	Better Than Uniform	12.297754254260962	0.0059512947997995
Animal secretion	Sediment (saline)	0.24468688289489443	0.23342121890552556	0.25595254688426333	0.09935105035862708	0.08883634189846261	0.10986575881879156	Better Than Uniform	7.987943976419837	0.0059512947997995
Animal secretion	Soil (non-saline)	0.22680226290996552	0.22012585525489067	0.23347867056504037	0.08146643037369819	0.07526229175953748	0.0876705689878589	Better Than Uniform	5.688397774085214	0.0059512947997995
Animal secretion	Surface (non-saline)	0.1673375808293432	0.16301793893264974	0.17165722272603665	0.02200174829307585	0.018756300439911354	0.025247196146240346	Better Than Average	1.1399629117028502	0.0059512947997995
Animal secretion	Surface (saline)	0.2249917026159677	0.22076542655572087	0.22921797867621455	0.0796558700797004	0.07631170765435509	0.08300003250504571	Better Than Uniform	8.643140285642897	0.0059512947997995
Animal secretion	Uniform	0.36066617660347944	0.3566934528536844	0.36463890035327445	0.21533034406721213	0.21036092225516245	0.2202997658792618	Uniform Is Better	5.831435529322953	0.0059512947997995
Animal secretion	Water (non-saline)	0.2332440666106141	0.22949163861045635	0.23699649461077182	0.08790823407434675	0.08512396290376632	0.09069250524492718	Better Than Uniform	7.984013730019665	0.0059512947997995
Animal secretion	Water (saline)	0.23195618287022474	0.22534182865808086	0.2385705370823686	0.08662035033395743	0.08070192800761553	0.09253877266029933	Better Than Uniform	8.408956113497565	0.0059512947997995
Animal surface	Animal corpus	0.23020910909038883	0.225096501568633	0.23532171661214465	0.06863041071048179	0.06353822254294084	0.07372259887802274	Better Than Uniform	5.066597589029511	0.005552188909783495
Animal surface	Animal distal gut	0.21556659220973867	0.21276148601360476	0.2183716984058726	0.05398789382983167	0.05173850814477761	0.05623727951488573	Better Than Uniform	5.245258933151314	0.005552188909783495
Animal surface	Animal proximal gut	0.22093039347082338	0.21646977224119207	0.2253910147004547	0.05935169509091631	0.0547597988162067	0.06394359136562593	Better Than Uniform	4.971820458725649	0.005552188909783495
Animal surface	Animal secretion	0.20274251420934553	0.19830119893965115	0.2071838294790399	0.041163815829438476	0.036730375394539105	0.045597256264337846	Better Than Uniform	2.282087330455173	0.005552188909783495
Animal surface	Average	0.17837606749169055	0.17558597209116572	0.18116616289221538	0.016797369111783526	0.015230277784075897	0.018364460439491158	Better Than Uniform	1.380756536907661	0.005552188909783495
Animal surface	Animal surface	0.16157869837990704	0.15900774670989262	0.16414965004992146	0.0	0.0	0.0	Bespoke	-0.0	0.005552188909783495
Animal surface	Plant corpus	0.21792794596145898	0.21117012049446524	0.22468577142845272	0.05634924758155195	0.05004685922371456	0.06265163593938934	Better Than Uniform	5.9482629231625435	0.005552188909783495
Animal surface	Plant rhizosphere	0.30096783816967576	0.29602692636223393	0.3059087499771176	0.13938913978976877	0.13390971112411865	0.1448685684554189	Better Than Uniform	13.324871782731979	0.005552188909783495
Animal surface	Sediment (non-saline)	0.2880463677047112	0.28078054144028236	0.29531219396914005	0.1264676693248042	0.11862294956209868	0.1343123890875097	Better Than Uniform	11.393432024433013	0.005552188909783495
Animal surface	Sediment (saline)	0.2403882850591998	0.23810952888549078	0.2426670412329088	0.07880958667929275	0.0759843092779755	0.08163486408060999	Better Than Uniform	6.373129395121282	0.005552188909783495
Animal surface	Soil (non-saline)	0.21812798485880897	0.21195789831281597	0.22429807140480196	0.05654928647890193	0.05036410737004625	0.06273446558775761	Better Than Uniform	5.364370908848057	0.005552188909783495
Animal surface	Surface (non-saline)	0.17318681647250866	0.17031457217567933	0.176059060769338	0.011608118092601621	0.010078522582705324	0.013137713602497918	Better Than Average	0.9779196801338823	0.005552188909783495
Animal surface	Surface (saline)	0.2159863282486166	0.21388402780528118	0.21808862869195203	0.054407629868709576	0.05094212348103651	0.05787313625638264	Better Than Uniform	6.334059723179274	0.005552188909783495
Animal surface	Uniform	0.3300168506208288	0.3211947705087654	0.33883893073289223	0.1684381522409218	0.16113815152131933	0.17573815296052425	Uniform Is Better	5.417734736725368	0.005552188909783495
Animal surface	Water (non-saline)	0.23655791177609337	0.23205978906197594	0.2410560344902108	0.07497921339618632	0.07006866987060353	0.07988975692176911	Better Than Uniform	7.721587108410589	0.005552188909783495
Animal surface	Water (saline)	0.21168845088624066	0.20953429247600686	0.21384260929647447	0.05010975250633365	0.0468966871933526	0.0533228178193147	Better Than Uniform	6.652133967437159	0.005552188909783495
Plant corpus	Animal corpus	0.08972434846194156	0.08578156392589437	0.09366713299798876	0.008023406401601698	0.0010875346721406056	0.014959278131062792	Better Than Average	6.642523864082941	0.0005577874348046291
Plant corpus	Animal distal gut	0.12376445804760974	0.10364667080335344	0.14388224529186605	0.04206351598726987	0.025226402556539778	0.058900629417999964	Better Than Uniform	9.619608380501175	0.0005577874348046291
Plant corpus	Animal proximal gut	0.10331131641354693	0.09398838774502505	0.11263424508206882	0.021610374353207083	0.011344391603115235	0.03187635710329893	Better Than Uniform	7.621711541467943	0.0005577874348046291
Plant corpus	Animal secretion	0.08834541908415545	0.08478301164742007	0.09190782652089084	0.0066444770238155955	0.0032237540957561527	0.010065199951875037	Better Than Average	5.513869919678715	0.0005577874348046291
Plant corpus	Animal surface	0.10741908316238127	0.09424625962153829	0.12059190670322426	0.025718141102041403	0.017134858313730343	0.03430142389035246	Better Than Uniform	5.244764872392565	0.0005577874348046291
Plant corpus	Average	0.09187105971651613	0.0883895670551929	0.09535255237783936	0.010170117656176267	0.00482078240585126	0.015519452906501275	Better Than Uniform	3.0440994367870235	0.0005577874348046291
Plant corpus	Plant corpus	0.08170094206033986	0.07533110623246211	0.0880707778882176	0.0	0.0	0.0	Bespoke	-0.0	0.0005577874348046291
Plant corpus	Plant rhizosphere	0.1249708516018577	0.11229990317533985	0.13764180002837556	0.04326990954151784	0.03404371193347561	0.05249610714956007	Better Than Uniform	5.982592236236324	0.0005577874348046291
Plant corpus	Sediment (non-saline)	0.1256995872164197	0.11147795469651811	0.13992121973632127	0.043998645156079846	0.0322933987686435	0.055703891543516196	Better Than Uniform	11.735150586049595	0.0005577874348046291
Plant corpus	Sediment (saline)	0.11034473185720625	0.10229440729903912	0.11839505641537339	0.028643789796866388	0.019569545375765583	0.0377180342179672	Better Than Uniform	10.9071357387348	0.0005577874348046291
Plant corpus	Soil (non-saline)	0.11889655403569435	0.10611199713237487	0.13168111093901383	0.03719561197535447	0.024827111926305948	0.04956411202440299	Better Than Uniform	8.048882711547884	0.0005577874348046291
Plant corpus	Surface (non-saline)	0.0861258268536729	0.0836609992258223	0.08859065448152349	0.004424884793333031	-6.091292004014887e-05	0.008910682506706211	Better Than Average	5.040617042184223	0.0005577874348046291
Plant corpus	Surface (saline)	0.13450689424118117	0.11956231858743548	0.14945146989492686	0.05280595218084131	0.0422390876808848	0.06337281668079782	Uniform Is Better	9.283745916242347	0.0005577874348046291
Plant corpus	Uniform	0.12791412250058354	0.12013640440098754	0.13569184060017955	0.046213180440243674	0.04117179887109305	0.0512545620093943	Uniform Is Better	9.847603014881663	0.0005577874348046291
Plant corpus	Water (non-saline)	0.0992511778198036	0.09385433862435967	0.10464801701524752	0.017550235759463732	0.01143224917540355	0.023668222343523913	Better Than Uniform	8.72403494485436	0.0005577874348046291
Plant corpus	Water (saline)	0.1198392279776312	0.10894602488166297	0.13073243107359944	0.03813828591729135	0.03188121148135509	0.04439536035322761	Better Than Uniform	12.031722434289838	0.0005577874348046291
Plant rhizosphere	Animal corpus	0.15193785683498257	0.14433101556035752	0.1595446981096076	0.054656654914807944	0.05021916274408986	0.05909414708552603	Uniform Is Better	7.448414135451938	0.0024645744541194788
Plant rhizosphere	Animal distal gut	0.16724897849638035	0.1591455278318798	0.1753524291608809	0.0699677765762057	0.06527183991048026	0.07466371324193115	Uniform Is Better	8.114461346633753	0.0024645744541194788
Plant rhizosphere	Animal proximal gut	0.1502651889443544	0.14420370193188847	0.15632667595682032	0.05298398702417976	0.04807798703424986	0.057889987014109655	Uniform Is Better	7.4114583509870435	0.0024645744541194788
Plant rhizosphere	Animal secretion	0.13408043965973232	0.1266086922522209	0.14155218706724373	0.03679923773955772	0.03264617051236708	0.04095230496674836	Better Than Uniform	6.2750875575702505	0.0024645744541194788
Plant rhizosphere	Animal surface	0.14883153577170277	0.14016880494796313	0.1574942665954424	0.051550333851528116	0.046594247956608485	0.056506419746447746	Uniform Is Better	5.526992127429403	0.0024645744541194788
Plant rhizosphere	Average	0.11911403342028266	0.11094879772899471	0.12727926911157061	0.021832831500108035	0.017083702953157004	0.026581960047059067	Better Than Uniform	2.11207852965253	0.0024645744541194788
Plant rhizosphere	Plant rhizosphere	0.09728120192017461	0.0931215546593647	0.10144084918098453	0.0	0.0	0.0	Bespoke	-0.0	0.0024645744541194788
Plant rhizosphere	Plant corpus	0.12295218069052291	0.11721675232585355	0.12868760905519228	0.025670978770348286	0.02175949689272602	0.02958246064797055	Better Than Uniform	6.33545137948613	0.0024645744541194788
Plant rhizosphere	Sediment (non-saline)	0.13992248047263683	0.13200258251592087	0.1478423784293528	0.042641278552462185	0.0385814553797896	0.04670110172513477	Better Than Uniform	3.3075433707663384	0.0024645744541194788
Plant rhizosphere	Sediment (saline)	0.14917071289319564	0.1395264356998372	0.1588149900865541	0.05188951097302104	0.04618740076340093	0.05759162118264115	Uniform Is Better	5.223825291622403	0.0024645744541194788
Plant rhizosphere	Soil (non-saline)	0.10950410752753885	0.10086686172598308	0.11814135332909462	0.01222290560736424	0.007410083407838425	0.017035727806890055	Better Than Average	1.7272936518577662	0.0024645744541194788
Plant rhizosphere	Surface (non-saline)	0.1297199135247701	0.12093688301651234	0.13850294403302787	0.032438711604595494	0.027416189632162982	0.037461233577028005	Better Than Uniform	5.253167882310569	0.0024645744541194788
Plant rhizosphere	Surface (saline)	0.17243917711378498	0.16518092889640015	0.1796974253311698	0.07515797519361034	0.07182235508562572	0.07849359530159496	Uniform Is Better	7.520766903548789	0.0024645744541194788
Plant rhizosphere	Uniform	0.14879377207456276	0.1416175657218061	0.15596997842731944	0.05151257015438813	0.04688434219283196	0.056140798115944295	Uniform Is Better	5.656474843971906	0.0024645744541194788
Plant rhizosphere	Water (non-saline)	0.1575881998609906	0.1496236266929816	0.1655527730289996	0.060306997940815975	0.05541431648335062	0.06519967939828132	Uniform Is Better	5.064975673834288	0.0024645744541194788
Plant rhizosphere	Water (saline)	0.153771104264151	0.14496722799463363	0.16257498053366837	0.05648990234397637	0.050203916107230455	0.06277588858072229	Uniform Is Better	7.737057609321475	0.0024645744541194788
Sediment (non-saline)	Animal corpus	0.19096321705679498	0.1810214854738667	0.20090494863972325	0.0683001663843538	0.060958929694309806	0.07564140307439779	Uniform Is Better	6.823581158184132	0.00274021118894062
Sediment (non-saline)	Animal distal gut	0.17824929452725996	0.17130299836304794	0.18519559069147198	0.055586243854818786	0.05165920616262719	0.05951328154701038	Uniform Is Better	8.182766095395179	0.00274021118894062
Sediment (non-saline)	Animal proximal gut	0.15529188272308822	0.14663816518043224	0.1639456002657442	0.03262883205064707	0.02686497667595019	0.038392687425343956	Better Than Uniform	5.247470993129133	0.00274021118894062
Sediment (non-saline)	Animal secretion	0.16358112990716928	0.15675404182196523	0.17040821799237332	0.04091807923472811	0.03690876990054752	0.0449273885689087	Uniform Is Better	6.738937621618122	0.00274021118894062
Sediment (non-saline)	Animal surface	0.15870987377343715	0.15269721833233574	0.16472252921453856	0.03604682310099598	0.03282840352716513	0.03926524267482683	Uniform Is Better	4.490283338021131	0.00274021118894062
Sediment (non-saline)	Average	0.13662381612045105	0.1315848978801466	0.1416627343607555	0.01396076544800987	0.011994215400189155	0.015927315495830586	Better Than Uniform	1.8340863766963726	0.00274021118894062
Sediment (non-saline)	Sediment (non-saline)	0.12266305067244118	0.11875626473897095	0.12656983660591142	0.0	0.0	0.0	Bespoke	-0.0	0.00274021118894062
Sediment (non-saline)	Plant corpus	0.16257820786637797	0.15411838691976373	0.1710380288129922	0.03991515719393682	0.03432104534392343	0.0455092690439502	Uniform Is Better	8.032981894657288	0.00274021118894062
Sediment (non-saline)	Plant rhizosphere	0.16919433077463922	0.1578721446121701	0.18051651693710832	0.04653128010219805	0.03807571166972032	0.05498684853467578	Uniform Is Better	3.433957801182676	0.00274021118894062
Sediment (non-saline)	Sediment (saline)	0.1488536292675753	0.14308378078452932	0.1546234777506213	0.02619057859513414	0.023638897728348436	0.028742259461919842	Better Than Uniform	2.678744673812023	0.00274021118894062
Sediment (non-saline)	Soil (non-saline)	0.1415279262189472	0.13538717446721585	0.14766867797067854	0.018864875546506024	0.015065694161567729	0.02266405693144432	Better Than Uniform	1.934222230839155	0.00274021118894062
Sediment (non-saline)	Surface (non-saline)	0.14902048885678315	0.1425449504935464	0.1554960272200199	0.026357438184341997	0.023253654216926375	0.02946122215175762	Better Than Uniform	5.252232988971917	0.00274021118894062
Sediment (non-saline)	Surface (saline)	0.16314121690965308	0.15635262351757828	0.16992981030172788	0.04047816623721191	0.0368564756579519	0.044099856816471925	Uniform Is Better	5.026868739808984	0.00274021118894062
Sediment (non-saline)	Uniform	0.15864888953071452	0.15257916906382507	0.16471860999760396	0.03598583885827334	0.032808969247289425	0.039162708469257256	Uniform Is Better	4.728991365092568	0.00274021118894062
Sediment (non-saline)	Water (non-saline)	0.1434522653538178	0.1371815561830342	0.1497229745246014	0.020789214681376622	0.017945415707716614	0.02363301365503663	Better Than Uniform	3.0526664164463115	0.00274021118894062
Sediment (non-saline)	Water (saline)	0.16272427552094046	0.15613966350924546	0.16930888753263545	0.04006122484849932	0.03651091725108165	0.043611532445916985	Uniform Is Better	5.127161980806594	0.00274021118894062
Sediment (saline)	Animal corpus	0.16803960831737805	0.16136476810542708	0.17471444852932902	0.046669771231798864	0.044808467456150254	0.04853107500744747	Uniform Is Better	5.113395068120195	0.000737250780933061
Sediment (saline)	Animal distal gut	0.2238212080084943	0.20733841730484295	0.24030399871214567	0.10245137092291508	0.09105337622400138	0.11384936562182878	Uniform Is Better	9.774995805579625	0.000737250780933061
Sediment (saline)	Animal proximal gut	0.15713340894914474	0.14330064620531294	0.17096617169297654	0.03576357186356554	0.027396505353673432	0.04413063837345765	Better Than Uniform	6.485485627808872	0.000737250780933061
Sediment (saline)	Animal secretion	0.17978150105107213	0.17321541312690522	0.18634758897523904	0.058411663965492924	0.05725020909450964	0.05957311883647621	Uniform Is Better	9.407839101022159	0.000737250780933061
Sediment (saline)	Animal surface	0.1626884435037434	0.15577791348700018	0.1695989735204866	0.04131860641816418	0.03857525033761105	0.04406196249871731	Better Than Uniform	4.852170004332085	0.000737250780933061
Sediment (saline)	Average	0.13809280761721734	0.127894219209316	0.14829139602511868	0.016722970531638147	0.01193249904465887	0.021513442018617424	Better Than Uniform	2.15443803598322	0.000737250780933061
Sediment (saline)	Sediment (saline)	0.1213698370855792	0.11509239525677403	0.12764727891438438	0.0	0.0	0.0	Bespoke	-0.0	0.000737250780933061
Sediment (saline)	Plant corpus	0.19180036429783268	0.17947973847765902	0.20412099011800633	0.07043052721225347	0.06376548349275264	0.0770955709317543	Uniform Is Better	11.132815602522882	0.000737250780933061
Sediment (saline)	Plant rhizosphere	0.3132684084279536	0.2880513386894296	0.3384854781664776	0.1918985713423744	0.1717288277524115	0.2120683149323373	Uniform Is Better	10.69675029807713	0.000737250780933061
Sediment (saline)	Sediment (non-saline)	0.17539734085373	0.15904474828476203	0.19174993342269794	0.05402750376815081	0.04305930874965912	0.0649956987866425	Uniform Is Better	4.858462881804133	0.000737250780933061
Sediment (saline)	Soil (non-saline)	0.2380617687184375	0.2197680169582455	0.25635552047862953	0.11669193163285832	0.1037940063746985	0.12958985689101815	Uniform Is Better	7.881493375015505	0.000737250780933061
Sediment (saline)	Surface (non-saline)	0.16592041173935151	0.1584526900611621	0.17338813341754092	0.04455057465377233	0.041734338025756025	0.047366811281788636	Uniform Is Better	6.811661472680363	0.000737250780933061
Sediment (saline)	Surface (saline)	0.17827274871978488	0.16184071360997815	0.1947047838295916	0.056902911634205654	0.045781565456989796	0.06802425781142152	Uniform Is Better	4.463581940634354	0.000737250780933061
Sediment (saline)	Uniform	0.16561160168868247	0.15566864418913656	0.17555455918822838	0.04424176460310324	0.04035345950965853	0.04813006969654794	Uniform Is Better	4.902252218136563	0.000737250780933061
Sediment (saline)	Water (non-saline)	0.17046198379579072	0.15597928003750325	0.1849446875540782	0.049092146710211525	0.04017552460122514	0.058008768819197906	Uniform Is Better	5.544870036424105	0.000737250780933061
Sediment (saline)	Water (saline)	0.14483727620459302	0.1364933532782089	0.15318119913097714	0.023467439119013812	0.019688531095278638	0.027246347142748987	Better Than Uniform	3.4134445201435653	0.000737250780933061
Soil (non-saline)	Animal corpus	0.18547684630027567	0.18244130573119047	0.18851238686936087	0.05207468765222768	0.05044376133875664	0.05370561396569873	Better Than Uniform	6.507452963170621	0.00365985039514027
Soil (non-saline)	Animal distal gut	0.2005225272841507	0.19530733486182425	0.20573771970647717	0.06712036863610278	0.06305667871070704	0.07118405856149852	Better Than Uniform	7.006168136294598	0.00365985039514027
Soil (non-saline)	Animal proximal gut	0.18369523817119643	0.1765886774345946	0.19080179890779825	0.05029307952314845	0.04440878582990204	0.05617737321639486	Better Than Uniform	6.046380602395818	0.00365985039514027
Soil (non-saline)	Animal secretion	0.16826810882719978	0.1625729423411117	0.17396327531328787	0.03486595017915182	0.029696674922128852	0.040035225436174784	Better Than Uniform	5.186689076351262	0.00365985039514027
Soil (non-saline)	Animal surface	0.17814894650910823	0.17308072947245035	0.18321716354576612	0.04474678786106025	0.04128012755859387	0.04821344816352662	Better Than Uniform	4.486979053671149	0.00365985039514027
Soil (non-saline)	Average	0.15394131104091696	0.1501218066154168	0.15776081546641713	0.02053915239286897	0.01878527425268823	0.022293030533049714	Better Than Uniform	1.8234573283961473	0.00365985039514027
Soil (non-saline)	Soil (non-saline)	0.133402158648048	0.13012646813071582	0.13667784916538017	0.0	0.0	0.0	Bespoke	-0.0	0.00365985039514027
Soil (non-saline)	Plant corpus	0.16300687128496252	0.15871781433295237	0.16729592823697267	0.029604712636914547	0.026540025095715788	0.03266940017811331	Better Than Uniform	6.505665407061099	0.00365985039514027
Soil (non-saline)	Plant rhizosphere	0.15111377431172382	0.14793052519415603	0.1542970234292916	0.017711615663675843	0.015917930579000185	0.019505300748351502	Better Than Average	1.726731511263767	0.00365985039514027
Soil (non-saline)	Sediment (non-saline)	0.17153516973289024	0.1660658962943042	0.17700444317147626	0.03813301108484229	0.03519580007491162	0.04107022209477296	Better Than Uniform	2.2512396018280456	0.00365985039514027
Soil (non-saline)	Sediment (saline)	0.17670138243578098	0.17241732946673477	0.1809854354048272	0.043299223787733	0.03986108264582312	0.04673736492964288	Better Than Uniform	4.468787693164289	0.00365985039514027
Soil (non-saline)	Surface (non-saline)	0.15320180915416892	0.14775806464065586	0.158645553667682	0.01979965050612097	0.017197413041301332	0.022401887970940608	Better Than Average	4.030187760560046	0.00365985039514027
Soil (non-saline)	Surface (saline)	0.18479651550211257	0.17905925227831235	0.1905337787259128	0.05139435685406461	0.04680828722615283	0.055980426481976396	Better Than Uniform	6.194565175250539	0.00365985039514027
Soil (non-saline)	Uniform	0.20066530114782716	0.19514297671610015	0.20618762557955417	0.0672631424997792	0.06219010142763996	0.07233618357191844	Uniform Is Better	4.7584471759437825	0.00365985039514027
Soil (non-saline)	Water (non-saline)	0.17557478817183975	0.17099682126039506	0.18015275508328443	0.04217262952379177	0.03809109119215694	0.0462541678554266	Better Than Uniform	3.7286560750026507	0.00365985039514027
Soil (non-saline)	Water (saline)	0.17999009863625137	0.17620960028836682	0.18377059698413592	0.046587939988203424	0.04320639964297526	0.049969480333431585	Better Than Uniform	6.50395739712732	0.00365985039514027
Surface (non-saline)	Animal corpus	0.21464340592323977	0.2119373912289362	0.21734942061754334	0.07045098917008928	0.06638752583856354	0.07451445250161502	Better Than Uniform	5.08470547558351	0.00626067723512616
Surface (non-saline)	Animal distal gut	0.21210695363834278	0.2074099787844631	0.21680392849222246	0.06791453688519226	0.06387341467980392	0.0719556590905806	Better Than Uniform	5.356361211443255	0.00626067723512616
Surface (non-saline)	Animal proximal gut	0.2150207642136411	0.21121058572170742	0.2188309427055748	0.07082834746049063	0.06524638148719003	0.07641031343379123	Better Than Uniform	5.707171194280259	0.00626067723512616
Surface (non-saline)	Animal secretion	0.1704680218099689	0.16752052735051043	0.17341551626942736	0.026275605056818408	0.023372469493421914	0.029178740620214902	Better Than Uniform	1.3614570062929459	0.00626067723512616
Surface (non-saline)	Animal surface	0.16507442825816904	0.16189204314160766	0.16825681337473042	0.020882011505018522	0.01718270750580835	0.024581315504228696	Better Than Uniform	0.6200444351162913	0.00626067723512616
Surface (non-saline)	Average	0.16328087087854937	0.15911341263383846	0.16744832912326027	0.019088454125398852	0.014596519810476553	0.023580388440321152	Better Than Uniform	1.507584998518686	0.00626067723512616
Surface (non-saline)	Surface (non-saline)	0.14419241675315048	0.1422873949516662	0.14609743855463475	0.0	0.0	0.0	Bespoke	-0.0	0.00626067723512616
Surface (non-saline)	Plant corpus	0.19839151396468735	0.1958314210286121	0.2009516069007626	0.05419909721153685	0.05020329963503849	0.05819489478803522	Better Than Uniform	5.12734610805458	0.00626067723512616
Surface (non-saline)	Plant rhizosphere	0.31825012258887575	0.31293526237371294	0.32356498280403856	0.17405770583572527	0.16742825477680812	0.18068715689464243	Better Than Uniform	14.068688481389138	0.00626067723512616
Surface (non-saline)	Sediment (non-saline)	0.2946535942641912	0.290359259335117	0.29894792919326535	0.15046117751104077	0.14593332841980342	0.15498902660227812	Better Than Uniform	11.783289474780457	0.00626067723512616
Surface (non-saline)	Sediment (saline)	0.22216608858885228	0.21898645778352224	0.22534571939418233	0.0779736718357018	0.07528306567540499	0.0806642779959986	Better Than Uniform	6.825208878438013	0.00626067723512616
Surface (non-saline)	Soil (non-saline)	0.20927282174516854	0.20703631297239788	0.2115093305179392	0.06508040499201803	0.062161548585275284	0.06799926139876078	Better Than Uniform	5.28671289618279	0.00626067723512616
Surface (non-saline)	Surface (saline)	0.20133466931852265	0.19861184739349813	0.20405749124354716	0.05714225256537212	0.05489998865141078	0.05938451647933346	Better Than Uniform	6.678100616733174	0.00626067723512616
Surface (non-saline)	Uniform	0.37411018558991327	0.3708791566218454	0.37734121455798114	0.22991776883676276	0.22538092694395584	0.2344546107295697	Uniform Is Better	5.602869224873159	0.00626067723512616
Surface (non-saline)	Water (non-saline)	0.2269781187250608	0.22306016884341007	0.23089606860671152	0.08278570197191029	0.07829464301998054	0.08727676092384004	Better Than Uniform	7.799176662569375	0.00626067723512616
Surface (non-saline)	Water (saline)	0.2016808683529155	0.19743784978576942	0.20592388692006156	0.05748845159976498	0.0532086757304923	0.06176822746903765	Better Than Uniform	7.162887882477012	0.00626067723512616
Surface (saline)	Animal corpus	0.22862522872229624	0.2108300516358035	0.24642040580878896	0.04913461627434072	0.035301018785203336	0.06296821376347811	Better Than Uniform	3.87009189804	0.013294817570125876
Surface (saline)	Animal distal gut	0.22090282996459637	0.1992725308331345	0.24253312909605823	0.04141221751664083	0.03848181538557726	0.0443426196477044	Better Than Uniform	6.357129806061764	0.013294817570125876
Surface (saline)	Animal proximal gut	0.27679713653543736	0.25605229661910556	0.29754197645176916	0.09730652408748182	0.08876880392435876	0.10584424425060487	Uniform Is Better	7.758750761992186	0.013294817570125876
Surface (saline)	Animal secretion	0.28207894842974107	0.2556078163044814	0.30855008055500077	0.10258833598178554	0.08994072889820744	0.11523594306536365	Uniform Is Better	10.630892140003079	0.013294817570125876
Surface (saline)	Animal surface	0.21310724774656858	0.19201283790527807	0.2342016575878591	0.03361663529861301	0.031031956516064788	0.03620131408116123	Better Than Uniform	3.809066675621427	0.013294817570125876
Surface (saline)	Average	0.2009413213001306	0.1789055773384143	0.22297706526184688	0.021450708852175072	0.019173606470433105	0.02372781123391704	Better Than Uniform	2.1107857519579194	0.013294817570125876
Surface (saline)	Surface (saline)	0.17949061244795556	0.15782177119195512	0.201159453703956	0.0	0.0	0.0	Bespoke	-0.0	0.013294817570125876
Surface (saline)	Plant corpus	0.3335740939361032	0.309514035178604	0.35763415269360244	0.15408348148814768	0.12989286807408162	0.17827409490221374	Uniform Is Better	14.348883908368613	0.013294817570125876
Surface (saline)	Plant rhizosphere	0.3442479389454777	0.3205972165508905	0.36789866134006494	0.16475732649752223	0.14308091705968867	0.18643373593535578	Uniform Is Better	14.484226014192146	0.013294817570125876
Surface (saline)	Sediment (non-saline)	0.4209556613558564	0.3935853525388055	0.44832597017290726	0.24146504890790094	0.21635143226760686	0.266578665548195	Uniform Is Better	13.652442129982195	0.013294817570125876
Surface (saline)	Sediment (saline)	0.27170770012307155	0.2521197761229556	0.2912956241231875	0.09221708767511602	0.0725234547159486	0.11191072063428345	Uniform Is Better	4.9940617296914835	0.013294817570125876
Surface (saline)	Soil (non-saline)	0.28750942632270393	0.2654797553598034	0.30953909728560447	0.1080188138747484	0.09900342999643551	0.1170341977530613	Uniform Is Better	10.177432850478656	0.013294817570125876
Surface (saline)	Surface (non-saline)	0.20221155655496065	0.181087488827084	0.2233356242828373	0.022720944107005092	0.020899095821944783	0.024542792392065402	Better Than Uniform	3.964522274553876	0.013294817570125876
Surface (saline)	Uniform	0.2657414659892231	0.2454693755969424	0.28601355638150383	0.08625085354126752	0.07764321028295253	0.09485849679958251	Uniform Is Better	5.305360239165376	0.013294817570125876
Surface (saline)	Water (non-saline)	0.2730948676686734	0.25041821368992145	0.2957715216474254	0.09360425522071787	0.07535882785815116	0.11184968258328458	Uniform Is Better	9.04357807135765	0.013294817570125876
Surface (saline)	Water (saline)	0.2059530618263238	0.18165005634891992	0.2302560673037277	0.026462449378368245	0.020370487274509668	0.032554411482226826	Better Than Uniform	2.6871850586192303	0.013294817570125876
Water (non-saline)	Animal corpus	0.19877181049077514	0.1959036307965305	0.20163999018501977	0.08125150810934398	0.07679212578437179	0.08571089043431616	Uniform Is Better	7.848015270615622	0.004774203222857036
Water (non-saline)	Animal distal gut	0.17477690951694624	0.1731360062857746	0.17641781274811788	0.05725660713551508	0.053847083520353604	0.060666130750676554	Better Than Uniform	7.62062475922994	0.004774203222857036
Water (non-saline)	Animal proximal gut	0.16272706689161992	0.1605059201301364	0.16494821365310344	0.04520676451018879	0.042855938851998954	0.04755759016837863	Better Than Uniform	6.002032971358142	0.004774203222857036
Water (non-saline)	Animal secretion	0.18072943280102144	0.17974445524363414	0.18171441035840874	0.06320913041959027	0.05992907589307944	0.0664891849461011	Uniform Is Better	7.816594237481403	0.004774203222857036
Water (non-saline)	Animal surface	0.16348964835020566	0.16008599731051476	0.16689329938989655	0.045969345968774486	0.04371762997508815	0.04822106196246082	Better Than Uniform	5.567455234908911	0.004774203222857036
Water (non-saline)	Average	0.14574513431633276	0.14393068898959502	0.1475595796430705	0.028224831934901586	0.026580065488266583	0.029869598381536588	Better Than Uniform	2.2014201547946213	0.004774203222857036
Water (non-saline)	Water (non-saline)	0.11752030238143116	0.11449603440882232	0.12054457035404	0.0	0.0	0.0	Bespoke	-0.0	0.004774203222857036
Water (non-saline)	Plant corpus	0.18062323144480358	0.17552279614694416	0.185723666742663	0.0631029290633724	0.058304480797091086	0.06790137732965372	Uniform Is Better	8.898641844406484	0.004774203222857036
Water (non-saline)	Plant rhizosphere	0.22803478763391852	0.2253947946252328	0.23067478064260424	0.11051448525248737	0.10660676384010541	0.11442220666486934	Uniform Is Better	8.51058047648687	0.004774203222857036
Water (non-saline)	Sediment (non-saline)	0.16462401836332147	0.1631715561202396	0.16607648060640334	0.04710371598189031	0.044727166139468096	0.04948026582431252	Better Than Uniform	3.8670449227300683	0.004774203222857036
Water (non-saline)	Sediment (saline)	0.1661106013244567	0.1640529616462753	0.1681682410026381	0.048590298943025564	0.046680659273546074	0.050499938612505055	Better Than Uniform	5.670185169637705	0.004774203222857036
Water (non-saline)	Soil (non-saline)	0.16479307687146774	0.16147809052737322	0.16810806321556226	0.0472727744900366	0.04347931752524595	0.05106623145482725	Better Than Uniform	4.680399224528291	0.004774203222857036
Water (non-saline)	Surface (non-saline)	0.16043051916251555	0.15693884785583567	0.16392219046919543	0.04291021678108438	0.04119020671527068	0.044630226846898075	Better Than Uniform	5.9359737907357655	0.004774203222857036
Water (non-saline)	Surface (saline)	0.15983890051325594	0.15803809439286481	0.16163970663364707	0.04231859813182479	0.038482186526078425	0.04615500973757116	Better Than Uniform	4.355395670262692	0.004774203222857036
Water (non-saline)	Uniform	0.1792931150103479	0.1769727908384394	0.1816134391822564	0.06177281262891674	0.05913000558838969	0.06441561966944379	Uniform Is Better	5.483619111588618	0.004774203222857036
Water (non-saline)	Water (saline)	0.160781888347236	0.15829967670434703	0.16326409999012498	0.043261585965804844	0.03913014268943869	0.047393029242170995	Better Than Uniform	4.32736850257537	0.004774203222857036
Water (saline)	Animal corpus	0.21213987513386337	0.20013117594009383	0.2241485743276329	0.05516744464736971	0.04282074890174287	0.06751414039299655	Better Than Uniform	4.964651221317279	0.006099224142836564
Water (saline)	Animal distal gut	0.2087089633102815	0.19963801139506726	0.21777991522549572	0.05173653282378787	0.04528741567979344	0.058185649967782305	Better Than Uniform	9.078770339293099	0.006099224142836564
Water (saline)	Animal proximal gut	0.2219095132398662	0.21018056272781124	0.23363846375192118	0.0649370827533726	0.05459404166396018	0.075280123842785	Better Than Uniform	7.981918930870428	0.006099224142836564
Water (saline)	Animal secretion	0.22974262693085876	0.21900600201575854	0.24047925184595897	0.07277019644436515	0.06589012750393963	0.07965026538479067	Uniform Is Better	10.0230070672113	0.006099224142836564
Water (saline)	Animal surface	0.20094038908292355	0.1899182596908134	0.2119625184750337	0.04396795859642992	0.03665734931364431	0.05127856787921553	Better Than Uniform	5.766226021012633	0.006099224142836564
Water (saline)	Average	0.18800566829051796	0.17763122207449542	0.1983801145065405	0.031033237804024328	0.025935882269041186	0.03613059333900747	Better Than Uniform	2.1842561864924344	0.006099224142836564
Water (saline)	Water (saline)	0.15697243048649362	0.14725416016047735	0.1666907008125099	0.0	0.0	0.0	Bespoke	-0.0	0.006099224142836564
Water (saline)	Plant corpus	0.256809382093189	0.24584927482179775	0.2677694893645802	0.0998369516066954	0.09016517546821734	0.10950872774517345	Uniform Is Better	12.040441782853176	0.006099224142836564
Water (saline)	Plant rhizosphere	0.2793480330652633	0.26898483716507665	0.28971122896544993	0.12237560257876971	0.1156524724668705	0.1290987326906689	Uniform Is Better	13.23151867873648	0.006099224142836564
Water (saline)	Sediment (non-saline)	0.3298555255677889	0.3204860719854302	0.3392249791501476	0.17288309508129523	0.1669163867759514	0.17884980338663908	Uniform Is Better	11.783145825871088	0.006099224142836564
Water (saline)	Sediment (saline)	0.22814654625677683	0.2155056975347438	0.24078739497880985	0.07117411577028324	0.06519847477284277	0.0771497567677237	Better Than Uniform	4.721163389493787	0.006099224142836564
Water (saline)	Soil (non-saline)	0.24918408629489036	0.23867788278666202	0.2596902898031187	0.09221165580839674	0.08268813975215586	0.10173517186463762	Uniform Is Better	9.962919867182869	0.006099224142836564
Water (saline)	Surface (non-saline)	0.19804457917850313	0.188563443279734	0.20752571507727224	0.04107214869200952	0.03599224060771959	0.04615205677629945	Better Than Uniform	6.012241329530511	0.006099224142836564
Water (saline)	Surface (saline)	0.20279472434666515	0.1921615854243088	0.2134278632690215	0.045822293860171545	0.04022764710242236	0.05141694061792073	Better Than Uniform	3.508573256629044	0.006099224142836564
Water (saline)	Uniform	0.22863683208156377	0.22166522534249095	0.2356084388206366	0.07166440159507012	0.06559150394641071	0.07773729924372953	Uniform Is Better	5.7767352594006525	0.006099224142836564
Water (saline)	Water (non-saline)	0.23058179398557002	0.22122719830430684	0.2399363896668332	0.07360936349907639	0.06641854815928713	0.08080017883886564	Uniform Is Better	7.332021384584261	0.006099224142836564
