# Supplementary material for: Species abundance information improves sequence taxonomy classification accuracy
Source: Nat Commun. 2019 Oct 11;10:4643. doi: 10.1038/s41467-019-12669-6 (PMC6789115; doi:10.1038/s41467-019-12669-6)
Supplement: Supplementary file 4 — Source Data [file 41467_2019_12669_MOESM4_ESM.zip › ncomms-raw-data/sup-figure8.csv]

sample type	class weights	fold	level	mean
Animal corpus	Average	0	Genus	0.5030815366302311
Animal corpus	Average	0	Species	0.43410966904681003
Animal corpus	Average	1	Genus	0.5322260995541988
Animal corpus	Average	1	Species	0.46078533124876214
Animal corpus	Average	2	Genus	0.5856206494535373
Animal corpus	Average	2	Species	0.48721395928738576
Animal corpus	Average	3	Genus	0.5751347336504913
Animal corpus	Average	3	Species	0.48193278063482936
Animal corpus	Average	4	Genus	0.5182488648007234
Animal corpus	Average	4	Species	0.4419232214579116
Animal corpus	Bespoke	0	Genus	0.5218423074209354
Animal corpus	Bespoke	0	Species	0.46640788013126877
Animal corpus	Bespoke	1	Genus	0.5518479936417319
Animal corpus	Bespoke	1	Species	0.49460171137684544
Animal corpus	Bespoke	2	Genus	0.6218426880339769
Animal corpus	Bespoke	2	Species	0.5431175300814216
Animal corpus	Bespoke	3	Genus	0.5898942950152899
Animal corpus	Bespoke	3	Species	0.5128722538483848
Animal corpus	Bespoke	4	Genus	0.5494804417876514
Animal corpus	Bespoke	4	Species	0.48047990649032235
Animal corpus	Uniform	0	Genus	0.4503583974239694
Animal corpus	Uniform	0	Species	0.37021011980593826
Animal corpus	Uniform	1	Genus	0.45426826794510006
Animal corpus	Uniform	1	Species	0.37831210114881914
Animal corpus	Uniform	2	Genus	0.5106271079443716
Animal corpus	Uniform	2	Species	0.4128904434253074
Animal corpus	Uniform	3	Genus	0.5022564285184733
Animal corpus	Uniform	3	Species	0.4048862264595223
Animal corpus	Uniform	4	Genus	0.46161876022756954
Animal corpus	Uniform	4	Species	0.37285039472364945
Animal distal gut	Average	0	Genus	0.49438811343940986
Animal distal gut	Average	0	Species	0.399640053507374
Animal distal gut	Average	1	Genus	0.5179518203553077
Animal distal gut	Average	1	Species	0.41436936103133143
Animal distal gut	Average	2	Genus	0.5207069898149469
Animal distal gut	Average	2	Species	0.41187285744536856
Animal distal gut	Average	3	Genus	0.5272658423425441
Animal distal gut	Average	3	Species	0.41372227816351037
Animal distal gut	Average	4	Genus	0.5099058446758602
Animal distal gut	Average	4	Species	0.4083250502003318
Animal distal gut	Bespoke	0	Genus	0.5312031093581544
Animal distal gut	Bespoke	0	Species	0.4335350671990518
Animal distal gut	Bespoke	1	Genus	0.5541585488640224
Animal distal gut	Bespoke	1	Species	0.44703658925831957
Animal distal gut	Bespoke	2	Genus	0.5575634794556402
Animal distal gut	Bespoke	2	Species	0.44258802676401
Animal distal gut	Bespoke	3	Genus	0.5545795846984842
Animal distal gut	Bespoke	3	Species	0.4404563310718688
Animal distal gut	Bespoke	4	Genus	0.5407025035757089
Animal distal gut	Bespoke	4	Species	0.43913768438647865
Animal distal gut	Uniform	0	Genus	0.4406772608481626
Animal distal gut	Uniform	0	Species	0.334200559348844
Animal distal gut	Uniform	1	Genus	0.45406389967356264
Animal distal gut	Uniform	1	Species	0.3403288740659227
Animal distal gut	Uniform	2	Genus	0.4525097348530457
Animal distal gut	Uniform	2	Species	0.33425760326444814
Animal distal gut	Uniform	3	Genus	0.4596627676424521
Animal distal gut	Uniform	3	Species	0.3424244853761652
Animal distal gut	Uniform	4	Genus	0.4357623581019279
Animal distal gut	Uniform	4	Species	0.3217813384034774
Animal proximal gut	Average	0	Genus	0.5982528624834241
Animal proximal gut	Average	0	Species	0.5214785827215617
Animal proximal gut	Average	1	Genus	0.567934424854572
Animal proximal gut	Average	1	Species	0.49961217025300114
Animal proximal gut	Average	2	Genus	0.573870679868318
Animal proximal gut	Average	2	Species	0.4981676139737819
Animal proximal gut	Average	3	Genus	0.5667761710591434
Animal proximal gut	Average	3	Species	0.49483140002100606
Animal proximal gut	Average	4	Genus	0.5832057996530168
Animal proximal gut	Average	4	Species	0.5133988698697067
Animal proximal gut	Bespoke	0	Genus	0.6156065782130493
Animal proximal gut	Bespoke	0	Species	0.5446767688546398
Animal proximal gut	Bespoke	1	Genus	0.5919985750551947
Animal proximal gut	Bespoke	1	Species	0.5286522509901156
Animal proximal gut	Bespoke	2	Genus	0.5957077506952873
Animal proximal gut	Bespoke	2	Species	0.5242238284872635
Animal proximal gut	Bespoke	3	Genus	0.5910340203543126
Animal proximal gut	Bespoke	3	Species	0.5237924146005178
Animal proximal gut	Bespoke	4	Genus	0.6040504345196814
Animal proximal gut	Bespoke	4	Species	0.5463160584080323
Animal proximal gut	Uniform	0	Genus	0.5222867394493929
Animal proximal gut	Uniform	0	Species	0.4339177903795986
Animal proximal gut	Uniform	1	Genus	0.48579120529478115
Animal proximal gut	Uniform	1	Species	0.40721178616391324
Animal proximal gut	Uniform	2	Genus	0.5002592498445545
Animal proximal gut	Uniform	2	Species	0.4087520941267429
Animal proximal gut	Uniform	3	Genus	0.5002390910359991
Animal proximal gut	Uniform	3	Species	0.41477029735632914
Animal proximal gut	Uniform	4	Genus	0.5003568259957175
Animal proximal gut	Uniform	4	Species	0.42087167382076174
Animal secretion	Average	0	Genus	0.6553690156189569
Animal secretion	Average	0	Species	0.5723549764464984
Animal secretion	Average	1	Genus	0.6758449152475374
Animal secretion	Average	1	Species	0.5984317743851176
Animal secretion	Average	2	Genus	0.6557629565962109
Animal secretion	Average	2	Species	0.5806746986329417
Animal secretion	Average	3	Genus	0.6831497897176919
Animal secretion	Average	3	Species	0.6052867032381519
Animal secretion	Average	4	Genus	0.6860642889692565
Animal secretion	Average	4	Species	0.6123670551245054
Animal secretion	Bespoke	0	Genus	0.6863283845002884
Animal secretion	Bespoke	0	Species	0.5987498414330291
Animal secretion	Bespoke	1	Genus	0.7089244351907082
Animal secretion	Bespoke	1	Species	0.6349925229426818
Animal secretion	Bespoke	2	Genus	0.710084187316017
Animal secretion	Bespoke	2	Species	0.6278847205843439
Animal secretion	Bespoke	3	Genus	0.7113802441481598
Animal secretion	Bespoke	3	Species	0.6356426866089099
Animal secretion	Bespoke	4	Genus	0.7116332326976696
Animal secretion	Bespoke	4	Species	0.6389888407889547
Animal secretion	Uniform	0	Genus	0.5882008951734446
Animal secretion	Uniform	0	Species	0.48049741378075017
Animal secretion	Uniform	1	Genus	0.5835507213804858
Animal secretion	Uniform	1	Species	0.4892967522226538
Animal secretion	Uniform	2	Genus	0.5882551680206579
Animal secretion	Uniform	2	Species	0.4846133146853512
Animal secretion	Uniform	3	Genus	0.6163249417562888
Animal secretion	Uniform	3	Species	0.5170151844707503
Animal secretion	Uniform	4	Genus	0.6201118621083641
Animal secretion	Uniform	4	Species	0.4983203467066339
Animal surface	Average	0	Genus	0.7044574740209976
Animal surface	Average	0	Species	0.6231423546405126
Animal surface	Average	1	Genus	0.7062878971453147
Animal surface	Average	1	Species	0.6298455133787788
Animal surface	Average	2	Genus	0.6800982234176027
Animal surface	Average	2	Species	0.6078371092457937
Animal surface	Average	3	Genus	0.6958891467241448
Animal surface	Average	3	Species	0.6165975539439641
Animal surface	Average	4	Genus	0.6845006669767223
Animal surface	Average	4	Species	0.6036010873740925
Animal surface	Bespoke	0	Genus	0.7212733753061917
Animal surface	Bespoke	0	Species	0.6301747741514298
Animal surface	Bespoke	1	Genus	0.7141175218486018
Animal surface	Bespoke	1	Species	0.6324033060940097
Animal surface	Bespoke	2	Genus	0.6951423270541999
Animal surface	Bespoke	2	Species	0.6157805729998913
Animal surface	Bespoke	3	Genus	0.7049961108727323
Animal surface	Bespoke	3	Species	0.6215914438600835
Animal surface	Bespoke	4	Genus	0.7001014026952193
Animal surface	Bespoke	4	Species	0.6192005222191207
Animal surface	Uniform	0	Genus	0.6356346523977994
Animal surface	Uniform	0	Species	0.5200954180012104
Animal surface	Uniform	1	Genus	0.6326740567766312
Animal surface	Uniform	1	Species	0.5218893567653807
Animal surface	Uniform	2	Genus	0.6270650329755896
Animal surface	Uniform	2	Species	0.5186424557485645
Animal surface	Uniform	3	Genus	0.6271575956124718
Animal surface	Uniform	3	Species	0.5244351760907039
Animal surface	Uniform	4	Genus	0.6244726993463926
Animal surface	Uniform	4	Species	0.508970165315626
Plant corpus	Average	0	Genus	0.5316786601259195
Plant corpus	Average	0	Species	0.4562867008758183
Plant corpus	Average	1	Genus	0.5948416674512688
Plant corpus	Average	1	Species	0.5083690852684979
Plant corpus	Average	2	Genus	0.6751187481559834
Plant corpus	Average	2	Species	0.5742465357839278
Plant corpus	Average	3	Genus	0.5883681311032866
Plant corpus	Average	3	Species	0.5135124470510849
Plant corpus	Average	4	Genus	0.633375620324459
Plant corpus	Average	4	Species	0.5359041603986631
Plant corpus	Bespoke	0	Genus	0.5701191604058347
Plant corpus	Bespoke	0	Species	0.4996326499050866
Plant corpus	Bespoke	1	Genus	0.636065323322211
Plant corpus	Bespoke	1	Species	0.5517565538240602
Plant corpus	Bespoke	2	Genus	0.7206046368023055
Plant corpus	Bespoke	2	Species	0.6090748105179559
Plant corpus	Bespoke	3	Genus	0.6276441783772526
Plant corpus	Bespoke	3	Species	0.5492423498526438
Plant corpus	Bespoke	4	Genus	0.6488548918842284
Plant corpus	Bespoke	4	Species	0.5587741150559499
Plant corpus	Uniform	0	Genus	0.488118930941332
Plant corpus	Uniform	0	Species	0.4051745702797046
Plant corpus	Uniform	1	Genus	0.543549244162776
Plant corpus	Uniform	1	Species	0.45255666780316767
Plant corpus	Uniform	2	Genus	0.5536602227015797
Plant corpus	Uniform	2	Species	0.4537457440450554
Plant corpus	Uniform	3	Genus	0.5708201601416185
Plant corpus	Uniform	3	Species	0.4813447319767705
Plant corpus	Uniform	4	Genus	0.5494556217213639
Plant corpus	Uniform	4	Species	0.4403211181767104
Plant rhizosphere	Average	0	Genus	0.7137205514906553
Plant rhizosphere	Average	0	Species	0.6730231788719044
Plant rhizosphere	Average	1	Genus	0.7187945823914137
Plant rhizosphere	Average	1	Species	0.6744930149017078
Plant rhizosphere	Average	2	Genus	0.708816520321903
Plant rhizosphere	Average	2	Species	0.6735843609147228
Plant rhizosphere	Average	3	Genus	0.7197335428551634
Plant rhizosphere	Average	3	Species	0.6765701685046659
Plant rhizosphere	Average	4	Genus	0.7161514603569246
Plant rhizosphere	Average	4	Species	0.6751232545114049
Plant rhizosphere	Bespoke	0	Genus	0.7733443212669848
Plant rhizosphere	Bespoke	0	Species	0.7359412592811565
Plant rhizosphere	Bespoke	1	Genus	0.7750500050315585
Plant rhizosphere	Bespoke	1	Species	0.7396299350444523
Plant rhizosphere	Bespoke	2	Genus	0.750198929034412
Plant rhizosphere	Bespoke	2	Species	0.7220802149789809
Plant rhizosphere	Bespoke	3	Genus	0.7668242358610716
Plant rhizosphere	Bespoke	3	Species	0.7296086117108762
Plant rhizosphere	Bespoke	4	Genus	0.7646352951343939
Plant rhizosphere	Bespoke	4	Species	0.7341814655554908
Plant rhizosphere	Uniform	0	Genus	0.644972404574208
Plant rhizosphere	Uniform	0	Species	0.58521581196173
Plant rhizosphere	Uniform	1	Genus	0.6474535989133543
Plant rhizosphere	Uniform	1	Species	0.5802044823514445
Plant rhizosphere	Uniform	2	Genus	0.6489032907697138
Plant rhizosphere	Uniform	2	Species	0.5895898562483106
Plant rhizosphere	Uniform	3	Genus	0.6515347817679626
Plant rhizosphere	Uniform	3	Species	0.59546856725315
Plant rhizosphere	Uniform	4	Genus	0.6439467966186483
Plant rhizosphere	Uniform	4	Species	0.5800626154904729
Sediment (non-saline)	Average	0	Genus	0.7124559430835077
Sediment (non-saline)	Average	0	Species	0.6696493416742271
Sediment (non-saline)	Average	1	Genus	0.711830898310487
Sediment (non-saline)	Average	1	Species	0.6798533002176813
Sediment (non-saline)	Average	2	Genus	0.715630834736271
Sediment (non-saline)	Average	2	Species	0.6827649149224634
Sediment (non-saline)	Average	3	Genus	0.7003102715891586
Sediment (non-saline)	Average	3	Species	0.6727521556968153
Sediment (non-saline)	Average	4	Genus	0.6944268865514966
Sediment (non-saline)	Average	4	Species	0.6581625674814894
Sediment (non-saline)	Bespoke	0	Genus	0.7462979463821502
Sediment (non-saline)	Bespoke	0	Species	0.7168880458271694
Sediment (non-saline)	Bespoke	1	Genus	0.7559542015183133
Sediment (non-saline)	Bespoke	1	Species	0.7368699334013186
Sediment (non-saline)	Bespoke	2	Genus	0.7621117515610493
Sediment (non-saline)	Bespoke	2	Species	0.737354801797401
Sediment (non-saline)	Bespoke	3	Genus	0.7532440795610641
Sediment (non-saline)	Bespoke	3	Species	0.7347890817789734
Sediment (non-saline)	Bespoke	4	Genus	0.740253617927214
Sediment (non-saline)	Bespoke	4	Species	0.7179359460254348
Sediment (non-saline)	Uniform	0	Genus	0.6318619290456123
Sediment (non-saline)	Uniform	0	Species	0.57891429219976
Sediment (non-saline)	Uniform	1	Genus	0.637941027437297
Sediment (non-saline)	Uniform	1	Species	0.5888838191595851
Sediment (non-saline)	Uniform	2	Genus	0.635934854147452
Sediment (non-saline)	Uniform	2	Species	0.5832019054011294
Sediment (non-saline)	Uniform	3	Genus	0.6303076600271357
Sediment (non-saline)	Uniform	3	Species	0.5843812538963148
Sediment (non-saline)	Uniform	4	Genus	0.6186365620870683
Sediment (non-saline)	Uniform	4	Species	0.5695963826726225
Sediment (saline)	Average	0	Genus	0.6663448285922879
Sediment (saline)	Average	0	Species	0.6303141859357825
Sediment (saline)	Average	1	Genus	0.676871481923746
Sediment (saline)	Average	1	Species	0.6461131799175994
Sediment (saline)	Average	2	Genus	0.6674214681615304
Sediment (saline)	Average	2	Species	0.6326171357486666
Sediment (saline)	Average	3	Genus	0.6799626648392474
Sediment (saline)	Average	3	Species	0.6447940508691913
Sediment (saline)	Average	4	Genus	0.6774508613390217
Sediment (saline)	Average	4	Species	0.6380797896376684
Sediment (saline)	Bespoke	0	Genus	0.6933057467945019
Sediment (saline)	Bespoke	0	Species	0.6661920036212654
Sediment (saline)	Bespoke	1	Genus	0.7107100397437017
Sediment (saline)	Bespoke	1	Species	0.6823217194541034
Sediment (saline)	Bespoke	2	Genus	0.6964981417450383
Sediment (saline)	Bespoke	2	Species	0.6687098828669586
Sediment (saline)	Bespoke	3	Genus	0.7043031497071892
Sediment (saline)	Bespoke	3	Species	0.6797965077399215
Sediment (saline)	Bespoke	4	Genus	0.7006186018430074
Sediment (saline)	Bespoke	4	Species	0.6681734064920442
Sediment (saline)	Uniform	0	Genus	0.5897109926452556
Sediment (saline)	Uniform	0	Species	0.5389271373092949
Sediment (saline)	Uniform	1	Genus	0.6052325551072287
Sediment (saline)	Uniform	1	Species	0.5538942562038172
Sediment (saline)	Uniform	2	Genus	0.5910766125042202
Sediment (saline)	Uniform	2	Species	0.5413751062448312
Sediment (saline)	Uniform	3	Genus	0.6025676095075836
Sediment (saline)	Uniform	3	Species	0.5564027945395715
Sediment (saline)	Uniform	4	Genus	0.5949574316917845
Sediment (saline)	Uniform	4	Species	0.5423994057633551
Soil (non-saline)	Average	0	Genus	0.6805259487879985
Soil (non-saline)	Average	0	Species	0.6366801753091614
Soil (non-saline)	Average	1	Genus	0.6852353847119803
Soil (non-saline)	Average	1	Species	0.6315605191240241
Soil (non-saline)	Average	2	Genus	0.6896069698172699
Soil (non-saline)	Average	2	Species	0.6374595426223197
Soil (non-saline)	Average	3	Genus	0.6911559170976844
Soil (non-saline)	Average	3	Species	0.6419449825152217
Soil (non-saline)	Average	4	Genus	0.6790517463037932
Soil (non-saline)	Average	4	Species	0.6331380989380883
Soil (non-saline)	Bespoke	0	Genus	0.7086635040428236
Soil (non-saline)	Bespoke	0	Species	0.6689126271131559
Soil (non-saline)	Bespoke	1	Genus	0.7104257104630197
Soil (non-saline)	Bespoke	1	Species	0.665766581554567
Soil (non-saline)	Bespoke	2	Genus	0.7112124997719678
Soil (non-saline)	Bespoke	2	Species	0.668079767785502
Soil (non-saline)	Bespoke	3	Genus	0.7158956944343338
Soil (non-saline)	Bespoke	3	Species	0.667706615326771
Soil (non-saline)	Bespoke	4	Genus	0.708244187636575
Soil (non-saline)	Bespoke	4	Species	0.6656638264323258
Soil (non-saline)	Uniform	0	Genus	0.6041514297104168
Soil (non-saline)	Uniform	0	Species	0.539257675588464
Soil (non-saline)	Uniform	1	Genus	0.6220795506097281
Soil (non-saline)	Uniform	1	Species	0.5556733933674326
Soil (non-saline)	Uniform	2	Genus	0.6104116511133942
Soil (non-saline)	Uniform	2	Species	0.5401724098335966
Soil (non-saline)	Uniform	3	Genus	0.6211628649992901
Soil (non-saline)	Uniform	3	Species	0.5550668197733934
Soil (non-saline)	Uniform	4	Genus	0.6105003520387771
Soil (non-saline)	Uniform	4	Species	0.5534475728215384
Surface (non-saline)	Average	0	Genus	0.6731590518592089
Surface (non-saline)	Average	0	Species	0.5940910482140753
Surface (non-saline)	Average	1	Genus	0.6600533889779997
Surface (non-saline)	Average	1	Species	0.583601173423345
Surface (non-saline)	Average	2	Genus	0.6713000278512351
Surface (non-saline)	Average	2	Species	0.5954914117432134
Surface (non-saline)	Average	3	Genus	0.6625344408836701
Surface (non-saline)	Average	3	Species	0.5782609924303822
Surface (non-saline)	Average	4	Genus	0.6733548418404877
Surface (non-saline)	Average	4	Species	0.595174331662585
Surface (non-saline)	Bespoke	0	Genus	0.6851436986505256
Surface (non-saline)	Bespoke	0	Species	0.6070268928797942
Surface (non-saline)	Bespoke	1	Genus	0.6702323655964979
Surface (non-saline)	Bespoke	1	Species	0.5948091873411551
Surface (non-saline)	Bespoke	2	Genus	0.6845352271280767
Surface (non-saline)	Bespoke	2	Species	0.6092201649116992
Surface (non-saline)	Bespoke	3	Genus	0.6738713773798066
Surface (non-saline)	Bespoke	3	Species	0.5906050766939426
Surface (non-saline)	Bespoke	4	Genus	0.689073951951702
Surface (non-saline)	Bespoke	4	Species	0.6142087545150079
Surface (non-saline)	Uniform	0	Genus	0.6168729905057275
Surface (non-saline)	Uniform	0	Species	0.49868793359203645
Surface (non-saline)	Uniform	1	Genus	0.598108369692507
Surface (non-saline)	Uniform	1	Species	0.4909553215041452
Surface (non-saline)	Uniform	2	Genus	0.6124458033305773
Surface (non-saline)	Uniform	2	Species	0.5021439088223276
Surface (non-saline)	Uniform	3	Genus	0.6062796465613413
Surface (non-saline)	Uniform	3	Species	0.49164356575450924
Surface (non-saline)	Uniform	4	Genus	0.6091889637357562
Surface (non-saline)	Uniform	4	Species	0.4990669305808383
Surface (saline)	Average	0	Genus	0.5973882239585525
Surface (saline)	Average	0	Species	0.5390314146869453
Surface (saline)	Average	1	Genus	0.5933965456845035
Surface (saline)	Average	1	Species	0.5429943547838836
Surface (saline)	Average	2	Genus	0.5916386662747408
Surface (saline)	Average	2	Species	0.529312465702373
Surface (saline)	Average	3	Genus	0.5632909787873336
Surface (saline)	Average	3	Species	0.5102013917221588
Surface (saline)	Average	4	Genus	0.5825682852838895
Surface (saline)	Average	4	Species	0.530541202883875
Surface (saline)	Bespoke	0	Genus	0.622138964785025
Surface (saline)	Bespoke	0	Species	0.5725482070034323
Surface (saline)	Bespoke	1	Genus	0.6168671420589994
Surface (saline)	Bespoke	1	Species	0.5718065937836153
Surface (saline)	Bespoke	2	Genus	0.6190536240499523
Surface (saline)	Bespoke	2	Species	0.5654267083078259
Surface (saline)	Bespoke	3	Genus	0.5873165667731343
Surface (saline)	Bespoke	3	Species	0.5458358021680095
Surface (saline)	Bespoke	4	Genus	0.6088232290366252
Surface (saline)	Bespoke	4	Species	0.5617589947859779
Surface (saline)	Uniform	0	Genus	0.5244810855881211
Surface (saline)	Uniform	0	Species	0.4562238797890855
Surface (saline)	Uniform	1	Genus	0.5183358083687242
Surface (saline)	Uniform	1	Species	0.4571066461951681
Surface (saline)	Uniform	2	Genus	0.5025918992542584
Surface (saline)	Uniform	2	Species	0.4353926496199531
Surface (saline)	Uniform	3	Genus	0.4960414563583777
Surface (saline)	Uniform	3	Species	0.43380593367724746
Surface (saline)	Uniform	4	Genus	0.5171388528412536
Surface (saline)	Uniform	4	Species	0.4413190985203693
Water (non-saline)	Average	0	Genus	0.5877350448120678
Water (non-saline)	Average	0	Species	0.5433251283882441
Water (non-saline)	Average	1	Genus	0.5713819500085546
Water (non-saline)	Average	1	Species	0.5319477674259558
Water (non-saline)	Average	2	Genus	0.5911064055377362
Water (non-saline)	Average	2	Species	0.5515371534522235
Water (non-saline)	Average	3	Genus	0.5732854264361863
Water (non-saline)	Average	3	Species	0.5266885881927839
Water (non-saline)	Average	4	Genus	0.5725397390859586
Water (non-saline)	Average	4	Species	0.5340773222086137
Water (non-saline)	Bespoke	0	Genus	0.6448753988716034
Water (non-saline)	Bespoke	0	Species	0.598634068909423
Water (non-saline)	Bespoke	1	Genus	0.6259428201318264
Water (non-saline)	Bespoke	1	Species	0.5872382014657292
Water (non-saline)	Bespoke	2	Genus	0.6335207868223635
Water (non-saline)	Bespoke	2	Species	0.5997197510288802
Water (non-saline)	Bespoke	3	Genus	0.6296600901195025
Water (non-saline)	Bespoke	3	Species	0.5855435320866285
Water (non-saline)	Bespoke	4	Genus	0.6221098823345471
Water (non-saline)	Bespoke	4	Species	0.5876981812382583
Water (non-saline)	Uniform	0	Genus	0.5144494795234271
Water (non-saline)	Uniform	0	Species	0.457891607021178
Water (non-saline)	Uniform	1	Genus	0.49481150457857836
Water (non-saline)	Uniform	1	Species	0.44440892655322994
Water (non-saline)	Uniform	2	Genus	0.517447373136071
Water (non-saline)	Uniform	2	Species	0.46306760249590473
Water (non-saline)	Uniform	3	Genus	0.5031599011363046
Water (non-saline)	Uniform	3	Species	0.4478577178058147
Water (non-saline)	Uniform	4	Genus	0.49794440845660926
Water (non-saline)	Uniform	4	Species	0.447181677945918
Water (saline)	Average	0	Genus	0.5800745599093776
Water (saline)	Average	0	Species	0.5332422484889134
Water (saline)	Average	1	Genus	0.5630090861193556
Water (saline)	Average	1	Species	0.5237194878908512
Water (saline)	Average	2	Genus	0.5720756060835697
Water (saline)	Average	2	Species	0.5310472184768432
Water (saline)	Average	3	Genus	0.5764700599441179
Water (saline)	Average	3	Species	0.5411899269686811
Water (saline)	Average	4	Genus	0.5790856310671441
Water (saline)	Average	4	Species	0.5336047719805261
Water (saline)	Bespoke	0	Genus	0.6237014167198285
Water (saline)	Bespoke	0	Species	0.5805905802948496
Water (saline)	Bespoke	1	Genus	0.6084071987687893
Water (saline)	Bespoke	1	Species	0.5705450988843762
Water (saline)	Bespoke	2	Genus	0.6135062514960676
Water (saline)	Bespoke	2	Species	0.5751067631548269
Water (saline)	Bespoke	3	Genus	0.6267274769914695
Water (saline)	Bespoke	3	Species	0.5915842127881081
Water (saline)	Bespoke	4	Genus	0.6282055426503103
Water (saline)	Bespoke	4	Species	0.5815511616830503
Water (saline)	Uniform	0	Genus	0.4997841003720488
Water (saline)	Uniform	0	Species	0.443844913395328
Water (saline)	Uniform	1	Genus	0.4789341004134609
Water (saline)	Uniform	1	Species	0.4270680260214775
Water (saline)	Uniform	2	Genus	0.5004629866539508
Water (saline)	Uniform	2	Species	0.44704228229743403
Water (saline)	Uniform	3	Genus	0.49989286767046825
Water (saline)	Uniform	3	Species	0.4543594973067681
Water (saline)	Uniform	4	Genus	0.4965895261230647
Water (saline)	Uniform	4	Species	0.446365052592861
