# Supplementary material for: Species abundance information improves sequence taxonomy classification accuracy
Source: Nat Commun. 2019 Oct 11;10:4643. doi: 10.1038/s41467-019-12669-6 (PMC6789115; doi:10.1038/s41467-019-12669-6)
Supplement: Supplementary file 4 — Source Data [file 41467_2019_12669_MOESM4_ESM.zip › ncomms-raw-data/sup-figure9.csv]

species	class weights uniform	mean uniform	lower uniform	upper uniform	abundance uniform	class weights bespoke	mean bespoke	lower bespoke	upper bespoke	abundance bespoke	diff
k__Archaea	Uniform	1.0	1.0	1.0	3.0077982769083793e-07	Bespoke	1.0	1.0	1.0	3.0077982769083793e-07	0.0
k__Archaea; p__Crenarchaeota; c__; o__; f__; g__; s__	Uniform	0.2676301140811903	0.18946113352960747	0.34579909463277314	1.3044690353113515e-06	Bespoke	0.2676301140811903	0.18946113352960747	0.34579909463277314	1.3044690353113515e-06	0.0
k__Archaea; p__Crenarchaeota; c__AAG; o__; f__; g__; s__	Uniform	0.05047923322683705	1.3877787807814457e-17	0.10095846645367408	3.803557081907835e-06	Bespoke	0.05047923322683705	1.3877787807814457e-17	0.10095846645367408	3.803557081907835e-06	0.0
k__Archaea; p__Crenarchaeota; c__Aigarchaeota; o__[Caldiarchales]; f__[Caldiarchaceae]	Uniform	1.0	1.0	1.0	1.0298439752458037e-07	Bespoke	1.0	1.0	1.0	1.0298439752458037e-07	0.0
k__Archaea; p__Crenarchaeota; c__Aigarchaeota; o__[Caldiarchales]; f__[Caldiarchaceae]; g__; s__	Uniform	0.24932425082939033	0.09008547185940696	0.4085630297993737	5.8750146778308236e-06	Bespoke	0.005007274161092062	0.0019497226166130402	0.008064825705571085	5.8750146778308236e-06	-0.24431697666829827
k__Archaea; p__Crenarchaeota; c__MBGA; o__; f__; g__; s__	Uniform	0.021235888294711812	0.008672624398948208	0.03379915219047541	1.163233290134784e-06	Bespoke	0.021235888294711812	0.008672624398948208	0.03379915219047541	1.163233290134784e-06	0.0
k__Archaea; p__Crenarchaeota; c__MBGA; o__NRP-J; f__; g__; s__	Uniform	0.03261220536002585	0.010649775663682828	0.054574635056368864	1.3319315413179064e-06	Bespoke	0.041942770872287635	0.020450402722084947	0.06343513902249032	1.3319315413179064e-06	0.009330565512261788
k__Archaea; p__Crenarchaeota; c__MBGB; o__; f__; g__; s__	Uniform	0.005375033109861027	0.0008919024184676277	0.009858163801254427	4.909511430943234e-05	Bespoke	0.005375033109861027	0.0008919024184676277	0.009858163801254427	4.909511430943234e-05	0.0
k__Archaea; p__Crenarchaeota; c__MCG; o__; f__; g__; s__	Uniform	0.014729315733065306	0.007116431228559623	0.02234220023757099	1.5090647050601843e-05	Bespoke	0.010484815237388357	0.005986108042471984	0.01498352243230473	1.5090647050601843e-05	-0.004244500495676949
k__Archaea; p__Crenarchaeota; c__MCG; o__B10; f__; g__; s__	Uniform	0.024218219252276917	0.009968145455779	0.03846829304877483	2.4830028645069302e-05	Bespoke	0.024218219252276917	0.009968145455779	0.03846829304877483	2.4830028645069302e-05	0.0
k__Archaea; p__Crenarchaeota; c__MCG; o__pGrfC26; f__; g__; s__	Uniform	0.045661428669292195	0.03403145312027554	0.05729140421830885	2.335489975100293e-05	Bespoke	0.03541895305296876	0.027549889988775902	0.04328801611716161	2.335489975100293e-05	-0.010242475616323438
k__Archaea; p__Crenarchaeota; c__MHVG; o__; f__; g__; s__	Uniform	0.2843379990296033	0.14699581427521477	0.42168018378399186	1.0300401360029935e-05	Bespoke	0.16772465642252044	0.063128233279773	0.27232107956526785	1.0300401360029935e-05	-0.11661334260708289
k__Archaea; p__Crenarchaeota; c__THSCG; o__; f__; g__; s__	Uniform	0.0	0.0	0.0	2.432393389151994e-07	Bespoke	0.0	0.0	0.0	2.432393389151994e-07	0.0
k__Archaea; p__Crenarchaeota; c__Thaumarchaeota	Uniform	1.0	1.0	1.0	1.0036892076205134e-06	Bespoke	1.0	1.0	1.0	1.0036892076205134e-06	0.0
k__Archaea; p__Crenarchaeota; c__Thaumarchaeota; o__AK31; f__; g__; s__	Uniform	0.0	0.0	0.0	6.865626501638691e-08	Bespoke	0.0	0.0	0.0	6.865626501638691e-08	0.0
k__Archaea; p__Crenarchaeota; c__Thaumarchaeota; o__Cenarchaeales; f__; g__; s__	Uniform	0.25	0.09999999999999998	0.4	3.1876123043322496e-08	Bespoke	0.75	0.5	1.0	3.1876123043322496e-08	0.5
k__Archaea; p__Crenarchaeota; c__Thaumarchaeota; o__Cenarchaeales; f__Cenarchaeaceae; g__; s__	Uniform	0.1402346680639674	0.12606720525350398	0.1544021308744308	5.319683574226848e-05	Bespoke	0.1228610743134129	0.10887399178139648	0.1368481568454293	5.319683574226848e-05	-0.0173735937505545
k__Archaea; p__Crenarchaeota; c__Thaumarchaeota; o__Cenarchaeales; f__Cenarchaeaceae; g__Cenarchaeum	Uniform	1.0	1.0	1.0	4.41361703676773e-08	Bespoke	1.0	1.0	1.0	4.41361703676773e-08	0.0
k__Archaea; p__Crenarchaeota; c__Thaumarchaeota; o__Cenarchaeales; f__Cenarchaeaceae; g__Cenarchaeum; s__	Uniform	1.0			1.961607571896769e-08	Bespoke	1.0			1.961607571896769e-08	0.0
k__Archaea; p__Crenarchaeota; c__Thaumarchaeota; o__Cenarchaeales; f__Cenarchaeaceae; g__Cenarchaeum; s__symbiosum	Uniform	0.22618013565381984	0.1347994579697188	0.31756081333792086	8.611457240626816e-07	Bespoke	0.22686471423313526	0.0805277955347588	0.3732016329315117	8.611457240626816e-07	0.0006845785793154202
k__Archaea; p__Crenarchaeota; c__Thaumarchaeota; o__Cenarchaeales; f__Cenarchaeaceae; g__Nitrosopumilus; s__	Uniform	0.09923271134783392	0.08180214830873404	0.11666327438693379	0.0003224372830229595	Bespoke	0.04058760679727911	0.030699933590270234	0.050475280004287984	0.0003224372830229595	-0.05864510455055481
k__Archaea; p__Crenarchaeota; c__Thaumarchaeota; o__Cenarchaeales; f__Cenarchaeaceae; g__Nitrosopumilus; s__pIVWA5	Uniform	0.043587979453419703	0.01751633071131569	0.06965962819552371	2.7070184492175413e-05	Bespoke	0.009808780926957649	0.005255244708548881	0.014362317145366416	2.7070184492175413e-05	-0.03377919852646205
k__Archaea; p__Crenarchaeota; c__Thaumarchaeota; o__Cenarchaeales; f__SAGMA-X	Uniform	1.0	1.0	1.0	1.0109635023662973e-05	Bespoke	1.0	1.0	1.0	1.0109635023662973e-05	0.0
k__Archaea; p__Crenarchaeota; c__Thaumarchaeota; o__Cenarchaeales; f__SAGMA-X; g__; s__	Uniform	0.3427865528706751	0.2534430861518621	0.4321300195894881	4.983267875646552e-05	Bespoke	0.1378652300010737	0.06286187437814562	0.2128685856240018	4.983267875646552e-05	-0.2049213228696014
k__Archaea; p__Crenarchaeota; c__Thaumarchaeota; o__Nitrosocaldales; f__Nitrosocaldaceae; g__Candidatus Nitrosocaldus; s__	Uniform	0.0	0.0	0.0	5.085467630142374e-06	Bespoke	0.0	0.0	0.0	5.085467630142374e-06	0.0
k__Archaea; p__Crenarchaeota; c__Thaumarchaeota; o__Nitrososphaerales; f__Nitrososphaeraceae; g__; s__	Uniform	1.0	1.0	1.0	8.82723407353546e-08	Bespoke	1.0	1.0	1.0	8.82723407353546e-08	0.0
k__Archaea; p__Crenarchaeota; c__Thaumarchaeota; o__Nitrososphaerales; f__Nitrososphaeraceae; g__Candidatus Nitrososphaera; s__	Uniform	0.08923772520833098	0.04558934712207444	0.13288610329458753	0.00018120546106153594	Bespoke	0.0656112816882842	0.03622414017062533	0.09499842320594307	0.00018120546106153594	-0.02362644352004678
k__Archaea; p__Crenarchaeota; c__Thaumarchaeota; o__Nitrososphaerales; f__Nitrososphaeraceae; g__Candidatus Nitrososphaera; s__SCA1145	Uniform	0.059035985273544055	0.03231121402626701	0.0857607565208211	0.000145156998712789	Bespoke	0.05487956648402274	0.026708474235460578	0.08305065873258491	0.000145156998712789	-0.0041564187895213114
k__Archaea; p__Crenarchaeota; c__Thaumarchaeota; o__Nitrososphaerales; f__Nitrososphaeraceae; g__Candidatus Nitrososphaera; s__SCA1170	Uniform	0.0	0.0	0.0	0.00033782413281691775	Bespoke	0.0	0.0	0.0	0.00033782413281691775	0.0
k__Archaea; p__Crenarchaeota; c__Thaumarchaeota; o__Nitrososphaerales; f__Nitrososphaeraceae; g__Candidatus Nitrososphaera; s__gargensis	Uniform	0.045987769167480194	0.03389573288391262	0.05807980545104777	7.553366116345699e-05	Bespoke	0.017642580824142117	0.005221731541315772	0.030063430106968464	7.553366116345699e-05	-0.028345188343338077
k__Archaea; p__Crenarchaeota; c__Thermoprotei; o__; f__; g__; s__	Uniform	0.15816453079785037	0.09354315968497	0.22278590191073072	7.47372484892669e-07	Bespoke	0.015447154471544721	0.0028258742306829093	0.028068434712406533	7.47372484892669e-07	-0.14271737632630566
k__Archaea; p__Crenarchaeota; c__Thermoprotei; o__Desulfurococcales	Uniform	0.5			6.865626501638692e-07	Bespoke	0.5			6.865626501638692e-07	0.0
k__Archaea; p__Crenarchaeota; c__Thermoprotei; o__Desulfurococcales; f__Desulfurococcaceae	Uniform	0.6666666666666666	0.33333333333333326	1.0	2.896640514500895e-06	Bespoke	1.0	1.0	1.0	2.896640514500895e-06	0.33333333333333337
k__Archaea; p__Crenarchaeota; c__Thermoprotei; o__Desulfurococcales; f__Desulfurococcaceae; g__; s__	Uniform	0.733187388675493	0.6218334708162552	0.8445413065347309	1.1598985572625595e-05	Bespoke	0.801980198019802	0.603960396039604	1.0	1.1598985572625595e-05	0.06879280934430898
k__Archaea; p__Crenarchaeota; c__Thermoprotei; o__Desulfurococcales; f__Desulfurococcaceae; g__Aeropyrum; s__	Uniform	0.0	0.0	0.0	1.6391192870769404e-05	Bespoke	0.2325876572191344	0.08780565869684631	0.3773696557414225	1.6391192870769404e-05	0.2325876572191344
k__Archaea; p__Crenarchaeota; c__Thermoprotei; o__Desulfurococcales; f__Desulfurococcaceae; g__Desulfurococcus	Uniform	1.0	1.0	1.0	3.923215143793538e-07	Bespoke	1.0	1.0	1.0	3.923215143793538e-07	0.0
k__Archaea; p__Crenarchaeota; c__Thermoprotei; o__Desulfurococcales; f__Desulfurococcaceae; g__Staphylothermus	Uniform	1.0			1.961607571896769e-08	Bespoke	1.0			1.961607571896769e-08	0.0
k__Archaea; p__Crenarchaeota; c__Thermoprotei; o__Desulfurococcales; f__Pyrodictiaceae	Uniform	0.6666666666666666	0.33333333333333326	1.0	5.81616645067392e-06	Bespoke	1.0	1.0	1.0	5.81616645067392e-06	0.33333333333333337
k__Archaea; p__Crenarchaeota; c__Thermoprotei; o__Sulfolobales; f__Sulfolobaceae; g__; s__	Uniform	0.31486875838624356	0.19364560392285426	0.4360919128496329	1.5581048943576035e-05	Bespoke	0.4959140980276827	0.34936716547306035	0.6424610305823051	1.5581048943576035e-05	0.18104533964143915
k__Archaea; p__Crenarchaeota; c__Thermoprotei; o__Sulfolobales; f__Sulfolobaceae; g__Acidianus	Uniform	1.0			9.808037859483845e-08	Bespoke	1.0			9.808037859483845e-08	0.0
k__Archaea; p__Crenarchaeota; c__Thermoprotei; o__Sulfolobales; f__Sulfolobaceae; g__Sulfolobus	Uniform	0.9287636932707354	0.8802703256665962	0.9772570608748745	1.0520101408082372e-05	Bespoke	0.9777777777777779	0.9555555555555556	1.0	1.0520101408082372e-05	0.04901408450704248
k__Archaea; p__Crenarchaeota; c__Thermoprotei; o__Thermoproteales; f__Thermoproteaceae	Uniform	1.0			5.590581579905792e-07	Bespoke	1.0			5.590581579905792e-07	0.0
k__Archaea; p__Crenarchaeota; c__Thermoprotei; o__Thermoproteales; f__Thermoproteaceae; g__; s__	Uniform	0.3038040118469085	0.21246322047946717	0.39514480321434975	1.0010083439389213e-05	Bespoke	0.2545172998915308	0.15943692314212318	0.34959767664093844	1.0010083439389213e-05	-0.04928671195537765
k__Archaea; p__Crenarchaeota; c__Thermoprotei; o__Thermoproteales; f__Thermoproteaceae; g__Acidilobus	Uniform	1.0	1.0	1.0	2.0041090692878656e-06	Bespoke	1.0	1.0	1.0	2.0041090692878656e-06	0.0
k__Archaea; p__Euryarchaeota; c__ANME-1; o__; f__; g__; s__	Uniform	0.015868298368298374	0.007991450356740575	0.023745146379856173	2.5324353753187285e-06	Bespoke	0.015262237762237762	0.008531945344288767	0.021992530180186758	2.5324353753187285e-06	-0.0006060606060606117
k__Archaea; p__Euryarchaeota; c__Archaeoglobi; o__Archaeoglobales; f__Archaeoglobaceae; g__Archaeoglobus; s__	Uniform	0.5			5.884822715690307e-08	Bespoke	0.5			5.884822715690307e-08	0.0
k__Archaea; p__Euryarchaeota; c__DSEG; o__104A5; f__; g__; s__	Uniform	0.012149532710280363	1.734723475976807e-18	0.024299065420560727	2.3598139089918132e-06	Bespoke	0.10537678970909106	0.057688407513187136	0.153065171904995	2.3598139089918132e-06	0.0932272569988107
k__Archaea; p__Euryarchaeota; c__DSEG; o__; f__; g__; s__	Uniform	0.5	0.21132486540518713	0.7886751345948129	1.765446814707092e-07	Bespoke	0.5	0.21132486540518713	0.7886751345948129	1.765446814707092e-07	0.0
k__Archaea; p__Euryarchaeota; c__DSEG; o__ArcA07; f__; g__; s__	Uniform	0.08983664046512496	0.029349624833103674	0.15032365609714626	4.486196516927911e-05	Bespoke	0.08332064682177562	0.02240416700655689	0.14423712663699434	4.486196516927911e-05	-0.006515993643349344
k__Archaea; p__Euryarchaeota; c__DSEG; o__DHVE3; f__; g__; s__	Uniform	0.5395232484906398	0.521851689835321	0.5571948071459586	2.7795979293777217e-06	Bespoke	0.5482189006645528	0.5258668981492193	0.5705709031798863	2.7795979293777217e-06	0.008695652173912993
k__Archaea; p__Euryarchaeota; c__DSEG; o__HydGC-84-221A; f__; g__; s__	Uniform	0.06666666666666665	0.01952621458756349	0.11380711874576982	1.1034042591919326e-07	Bespoke	0.17500000000000002	0.07192235935955849	0.27807764064044155	1.1034042591919326e-07	0.10833333333333336
k__Archaea; p__Euryarchaeota; c__Halobacteria; o__Halobacteriales; f__Halobacteriaceae	Uniform	0.75	0.5	1.0	1.2995650163816094e-07	Bespoke	0.75	0.5	1.0	1.2995650163816094e-07	0.0
k__Archaea; p__Euryarchaeota; c__Halobacteria; o__Halobacteriales; f__Halobacteriaceae; g__209ZB06; s__	Uniform	0.3607142857142857	0.1376500504338973	0.5837785209946741	7.885662439025012e-07	Bespoke	0.3607142857142857	0.1376500504338973	0.5837785209946741	7.885662439025012e-07	0.0
k__Archaea; p__Euryarchaeota; c__Halobacteria; o__Halobacteriales; f__Halobacteriaceae; g__; s__	Uniform	0.5963245210410075	0.5739694298895748	0.6186796121924403	4.315928979687271e-05	Bespoke	0.33182732880933197	0.30175804251528665	0.3618966151033773	4.315928979687271e-05	-0.26449719223167556
k__Archaea; p__Euryarchaeota; c__Halobacteria; o__Halobacteriales; f__Halobacteriaceae; g__Haladaptatus; s__	Uniform	0.0	0.0	0.0	1.4712056789225768e-07	Bespoke	0.009523809523809535	1.734723475976807e-18	0.01904761904761907	1.4712056789225768e-07	0.009523809523809535
k__Archaea; p__Euryarchaeota; c__Halobacteria; o__Halobacteriales; f__Halobacteriaceae; g__Halalkalicoccus	Uniform	1.0	1.0	1.0	7.723829814343528e-07	Bespoke	1.0	1.0	1.0	7.723829814343528e-07	0.0
k__Archaea; p__Euryarchaeota; c__Halobacteria; o__Halobacteriales; f__Halobacteriaceae; g__Haloarcula; s__	Uniform	0.0	0.0	0.0	1.1279243538406422e-07	Bespoke	0.024999999999999994	0.0	0.04999999999999999	1.1279243538406422e-07	0.024999999999999994
k__Archaea; p__Euryarchaeota; c__Halobacteria; o__Halobacteriales; f__Halobacteriaceae; g__Halobacteriaceae	Uniform	1.0	1.0	1.0	2.691325588642367e-06	Bespoke	1.0	1.0	1.0	2.691325588642367e-06	0.0
k__Archaea; p__Euryarchaeota; c__Halobacteria; o__Halobacteriales; f__Halobacteriaceae; g__Halobacteriaceae; s__R30	Uniform	0.0	0.0	0.0	1.961607571896769e-08	Bespoke	0.5	0.0	1.0	1.961607571896769e-08	0.5
k__Archaea; p__Euryarchaeota; c__Halobacteria; o__Halobacteriales; f__Halobacteriaceae; g__Halobacteriales	Uniform	1.0	1.0	1.0	9.808037859483845e-08	Bespoke	1.0	1.0	1.0	9.808037859483845e-08	0.0
k__Archaea; p__Euryarchaeota; c__Halobacteria; o__Halobacteriales; f__Halobacteriaceae; g__Halobacterium; s__	Uniform	0.06776905577527133	0.027952221471042434	0.10758589007950023	4.392627835748435e-05	Bespoke	0.0011726251000655275	0.000555991734098772	0.001789258466032283	4.392627835748435e-05	-0.0665964306752058
k__Archaea; p__Euryarchaeota; c__Halobacteria; o__Halobacteriales; f__Halobacteriaceae; g__Halobaculum; s__	Uniform	0.0	0.0	0.0	3.5897418565710876e-07	Bespoke	0.0	0.0	0.0	3.5897418565710876e-07	0.0
k__Archaea; p__Euryarchaeota; c__Halobacteria; o__Halobacteriales; f__Halobacteriaceae; g__Halobellus	Uniform	1.0	1.0	1.0	1.0494600509647714e-06	Bespoke	1.0	1.0	1.0	1.0494600509647714e-06	0.0
k__Archaea; p__Euryarchaeota; c__Halobacteria; o__Halobacteriales; f__Halobacteriaceae; g__Halobiforma	Uniform	1.0	1.0	1.0	6.767546123043853e-07	Bespoke	1.0	1.0	1.0	6.767546123043853e-07	0.0
k__Archaea; p__Euryarchaeota; c__Halobacteria; o__Halobacteriales; f__Halobacteriaceae; g__Halococcus; s__	Uniform	0.0	0.0	0.0	3.625050792865229e-05	Bespoke	0.0	0.0	0.0	3.625050792865229e-05	0.0
k__Archaea; p__Euryarchaeota; c__Halobacteria; o__Halobacteriales; f__Halobacteriaceae; g__Halococcus; s__hamelinensis	Uniform	0.0	0.0	0.0	2.471625540589929e-06	Bespoke	0.03432432432432433	0.0	0.06864864864864866	2.471625540589929e-06	0.03432432432432433
k__Archaea; p__Euryarchaeota; c__Halobacteria; o__Halobacteriales; f__Halobacteriaceae; g__Haloferax; s__	Uniform	0.0	0.0	0.0	3.1778042664727657e-07	Bespoke	0.29870309366876874	0.2174199030555482	0.3799862842819893	3.1778042664727657e-07	0.29870309366876874
k__Archaea; p__Euryarchaeota; c__Halobacteria; o__Halobacteriales; f__Halobacteriaceae; g__Halogeometricum; s__	Uniform	0.0	0.0	0.0	1.2118811579178237e-05	Bespoke	0.0943600304698804	0.026870637657237323	0.16184942328252347	1.2118811579178237e-05	0.0943600304698804
k__Archaea; p__Euryarchaeota; c__Halobacteria; o__Halobacteriales; f__Halobacteriaceae; g__Halogranum	Uniform	1.0	1.0	1.0	4.5852576993086975e-07	Bespoke	1.0	1.0	1.0	4.5852576993086975e-07	0.0
k__Archaea; p__Euryarchaeota; c__Halobacteria; o__Halobacteriales; f__Halobacteriaceae; g__Halogranum; s__	Uniform	1.0	1.0	1.0	1.1279243538406422e-07	Bespoke	0.5757575757575757	0.32313133332525645	0.8283838181898949	1.1279243538406422e-07	-0.4242424242424243
k__Archaea; p__Euryarchaeota; c__Halobacteria; o__Halobacteriales; f__Halobacteriaceae; g__Halolamina; s__	Uniform	0.0	0.0	0.0	5.347342240990593e-06	Bespoke	0.0	0.0	0.0	5.347342240990593e-06	0.0
k__Archaea; p__Euryarchaeota; c__Halobacteria; o__Halobacteriales; f__Halobacteriaceae; g__Halomicrobium	Uniform	1.0	1.0	1.0	3.269345953161282e-08	Bespoke	1.0	1.0	1.0	3.269345953161282e-08	0.0
k__Archaea; p__Euryarchaeota; c__Halobacteria; o__Halobacteriales; f__Halobacteriaceae; g__Halomicrobium; s__	Uniform	0.0	0.0	0.0	1.765446814707092e-07	Bespoke	0.18571428571428572	0.07142857142857144	0.3	1.765446814707092e-07	0.18571428571428572
k__Archaea; p__Euryarchaeota; c__Halobacteria; o__Halobacteriales; f__Halobacteriaceae; g__Halonotius	Uniform	1.0	1.0	1.0	6.375224608664499e-08	Bespoke	1.0	1.0	1.0	6.375224608664499e-08	0.0
k__Archaea; p__Euryarchaeota; c__Halobacteria; o__Halobacteriales; f__Halobacteriaceae; g__Halonotius; s__	Uniform	0.08539658082030963	0.049817882100053085	0.12097527954056617	6.885242577357659e-07	Bespoke	0.8416766535410604	0.7542606135697387	0.929092693512382	6.885242577357659e-07	0.7562800727207507
k__Archaea; p__Euryarchaeota; c__Halobacteria; o__Halobacteriales; f__Halobacteriaceae; g__Halopelagius; s__	Uniform	0.125	0.0	0.25	2.7462506006554764e-07	Bespoke	0.25	0.0	0.5	2.7462506006554764e-07	0.125
k__Archaea; p__Euryarchaeota; c__Halobacteria; o__Halobacteriales; f__Halobacteriaceae; g__Haloplanus; s__	Uniform	0.0	0.0	0.0	1.2613136687296225e-06	Bespoke	0.0	0.0	0.0	1.2613136687296225e-06	0.0
k__Archaea; p__Euryarchaeota; c__Halobacteria; o__Halobacteriales; f__Halobacteriaceae; g__Halorhabdus; s__	Uniform	0.12876830318690785	0.03457486263356897	0.22296174374024674	1.5300539060794797e-07	Bespoke	0.07045650301464257	0.019935173089240567	0.12097783294004458	1.5300539060794797e-07	-0.05831180017226528
k__Archaea; p__Euryarchaeota; c__Halobacteria; o__Halobacteriales; f__Halobacteriaceae; g__Halorubrum; s__	Uniform	0.025949653087187708	0.013496650981922901	0.03840265519245251	0.00013437992671278817	Bespoke	0.008283854007939318	0.00045771551042780856	0.016109992505450827	0.00013437992671278817	-0.01766579907924839
k__Archaea; p__Euryarchaeota; c__Halobacteria; o__Halobacteriales; f__Halobacteriaceae; g__Halorubrum; s__alkaliphilum	Uniform	0.6666666666666666	0.33333333333333326	1.0	1.634672976580641e-08	Bespoke	1.0	1.0	1.0	1.634672976580641e-08	0.33333333333333337
k__Archaea; p__Euryarchaeota; c__Halobacteria; o__Halobacteriales; f__Halobacteriaceae; g__Halostagnicola; s__	Uniform	1.0	1.0	1.0	3.59628054847741e-08	Bespoke	1.0	1.0	1.0	3.59628054847741e-08	0.0
k__Archaea; p__Euryarchaeota; c__Halobacteria; o__Halobacteriales; f__Halobacteriaceae; g__Halostagnicola; s__larsenii	Uniform	0.0	0.0	0.0	7.454108773207721e-08	Bespoke	0.05714285714285714	0.0	0.11428571428571428	7.454108773207721e-08	0.05714285714285714
k__Archaea; p__Euryarchaeota; c__Halobacteria; o__Halobacteriales; f__Halobacteriaceae; g__Haloterrigena; s__	Uniform	0.09404158566304137	0.04806715809128614	0.1400160132347966	1.3297737729888197e-05	Bespoke	0.137509932707892	0.027192680804975528	0.24782718461080847	1.3297737729888197e-05	0.04346834704485063
k__Archaea; p__Euryarchaeota; c__Halobacteria; o__Halobacteriales; f__Halobacteriaceae; g__Haloterrigena; s__thermotolerans	Uniform	0.2	0.0	0.4	8.042591044776753e-08	Bespoke	0.8	0.6000000000000001	1.0	8.042591044776753e-08	0.6000000000000001
k__Archaea; p__Euryarchaeota; c__Halobacteria; o__Halobacteriales; f__Halobacteriaceae; g__Halovivax	Uniform	1.0	1.0	1.0	3.4328132508193455e-08	Bespoke	1.0	1.0	1.0	3.4328132508193455e-08	0.0
k__Archaea; p__Euryarchaeota; c__Halobacteria; o__Halobacteriales; f__Halobacteriaceae; g__Natrialba	Uniform	1.0	1.0	1.0	5.796550374954952e-06	Bespoke	0.6676587301587302	0.33531746031746035	1.0	5.796550374954952e-06	-0.33234126984126977
k__Archaea; p__Euryarchaeota; c__Halobacteria; o__Halobacteriales; f__Halobacteriaceae; g__Natrialba; s__aegyptia	Uniform	0.0	0.0	0.0	3.4328132508193455e-08	Bespoke	0.0	0.0	0.0	3.4328132508193455e-08	0.0
k__Archaea; p__Euryarchaeota; c__Halobacteria; o__Halobacteriales; f__Halobacteriaceae; g__Natronococcus	Uniform	1.0			1.961607571896769e-08	Bespoke	1.0			1.961607571896769e-08	0.0
k__Archaea; p__Euryarchaeota; c__Halobacteria; o__Halobacteriales; f__Halobacteriaceae; g__Natronococcus; s__	Uniform	0.0622542460113227	0.024460799218954686	0.10004769280369072	5.727894109938565e-07	Bespoke	0.17848687596500257	0.06765323473111284	0.2893205171988923	5.727894109938565e-07	0.11623262995367986
k__Archaea; p__Euryarchaeota; c__Halobacteria; o__Halobacteriales; f__Halobacteriaceae; g__Natronolimnobius	Uniform	1.0			1.961607571896769e-08	Bespoke	1.0			1.961607571896769e-08	0.0
k__Archaea; p__Euryarchaeota; c__Halobacteria; o__Halobacteriales; f__Halobacteriaceae; g__Natronomonas; s__	Uniform	0.2120787535100817	0.13967101578219318	0.2844864912379702	1.3003496594103682e-05	Bespoke	0.278875182128714	0.23402260475813444	0.32372775949929355	1.3003496594103682e-05	0.06679642861863228
k__Archaea; p__Euryarchaeota; c__Halobacteria; o__Halobacteriales; f__Halobacteriaceae; g__Natronorubrum	Uniform	1.0	1.0	1.0	2.8116375197187026e-07	Bespoke	1.0	1.0	1.0	2.8116375197187026e-07	0.0
k__Archaea; p__Euryarchaeota; c__Halobacteria; o__Halobacteriales; f__Halobacteriaceae; g__XKL75; s__	Uniform	0.0	0.0	0.0	7.199099788861143e-07	Bespoke	0.221940721368639	0.11246399026712824	0.33141745247014975	7.199099788861143e-07	0.221940721368639
k__Archaea; p__Euryarchaeota; c__Halobacteria; o__Halobacteriales; f__Halobacteriaceae; g__haloarchaeon	Uniform	1.0	1.0	1.0	2.3539290862761227e-07	Bespoke	1.0	1.0	1.0	2.3539290862761227e-07	0.0
k__Archaea; p__Euryarchaeota; c__Halobacteria; o__Halobacteriales; f__Halobacteriaceae; g__halophilic	Uniform	1.0	1.0	1.0	5.198260065526438e-07	Bespoke	1.0	1.0	1.0	5.198260065526438e-07	0.0
k__Archaea; p__Euryarchaeota; c__Halobacteria; o__Halobacteriales; f__MSP41; g__; s__	Uniform	0.0	0.0	0.0	7.981781210047952e-06	Bespoke	0.0	0.0	0.0	7.981781210047952e-06	0.0
k__Archaea; p__Euryarchaeota; c__Methanobacteria; o__Methanobacteriales; f__; g__; s__	Uniform	0.19722283415792152	0.17098632916362785	0.2234593391522152	2.504972869312174e-06	Bespoke	0.17937492669524513	0.1292932726847262	0.22945658070576405	2.504972869312174e-06	-0.017847907462676393
k__Archaea; p__Euryarchaeota; c__Methanobacteria; o__Methanobacteriales; f__MSBL1; g__; s__	Uniform	0.04444444444444444	6.938893903907228e-18	0.08888888888888888	6.865626501638691e-08	Bespoke	0.04444444444444444	6.938893903907228e-18	0.08888888888888888	6.865626501638691e-08	0.0
k__Archaea; p__Euryarchaeota; c__Methanobacteria; o__Methanobacteriales; f__MSBL1; g__SAGMEG-1; s__	Uniform	0.006060606060606055	-8.673617379884035e-19	0.012121212121212113	2.726634524936509e-07	Bespoke	0.022727272727272728	0.006479082886721801	0.03897546256782365	2.726634524936509e-07	0.016666666666666673
k__Archaea; p__Euryarchaeota; c__Methanobacteria; o__Methanobacteriales; f__Methanobacteriaceae; g__; s__	Uniform	0.17473229745105523	0.10200807485891689	0.24745652004319357	9.731535164179872e-06	Bespoke	0.2438031076324858	0.1776982193659101	0.3099079958990615	9.731535164179872e-06	0.06907081018143058
k__Archaea; p__Euryarchaeota; c__Methanobacteria; o__Methanobacteriales; f__Methanobacteriaceae; g__Methanobacterium	Uniform	1.0			3.923215143793538e-08	Bespoke	1.0			3.923215143793538e-08	0.0
k__Archaea; p__Euryarchaeota; c__Methanobacteria; o__Methanobacteriales; f__Methanobacteriaceae; g__Methanobacterium; s__	Uniform	0.048698226998863614	0.0200726077980985	0.07732384619962873	0.00022195785836769133	Bespoke	0.0010043957249592727	0.0004049555573496799	0.0016038358925688655	0.00022195785836769133	-0.04769383127390434
k__Archaea; p__Euryarchaeota; c__Methanobacteria; o__Methanobacteriales; f__Methanobacteriaceae; g__Methanobacterium; s__beijingense	Uniform	1.0	1.0	1.0	9.651109253732104e-07	Bespoke	1.0	1.0	1.0	9.651109253732104e-07	0.0
k__Archaea; p__Euryarchaeota; c__Methanobacteria; o__Methanobacteriales; f__Methanobacteriaceae; g__Methanobacterium; s__bryantii	Uniform	0.0	0.0	0.0	5.021715384055728e-07	Bespoke	0.4657462830420913	0.3495947863074918	0.5818977797766908	5.021715384055728e-07	0.4657462830420913
k__Archaea; p__Euryarchaeota; c__Methanobacteria; o__Methanobacteriales; f__Methanobacteriaceae; g__Methanobrevibacter; s__	Uniform	0.17500865637229882	0.07225326192250521	0.27776405082209243	0.0001274397591234174	Bespoke	0.0007341245133900109	6.202282596912893e-05	0.0014062262008108929	0.0001274397591234174	-0.17427453185890882
k__Archaea; p__Euryarchaeota; c__Methanobacteria; o__Methanobacteriales; f__Methanobacteriaceae; g__Methanobrevibacter; s__arboriphilus	Uniform	1.0			3.923215143793538e-08	Bespoke	1.0			3.923215143793538e-08	0.0
k__Archaea; p__Euryarchaeota; c__Methanobacteria; o__Methanobacteriales; f__Methanobacteriaceae; g__Methanosphaera; s__	Uniform	0.0	0.0	0.0	3.3721995768477356e-05	Bespoke	5.427408412483903e-05	0.0	0.00010854816824967806	3.3721995768477356e-05	5.427408412483903e-05
k__Archaea; p__Euryarchaeota; c__Methanobacteria; o__Methanobacteriales; f__Methanobacteriaceae; g__Methanothermobacter	Uniform	1.0	1.0	1.0	5.070755573353148e-06	Bespoke	1.0	1.0	1.0	5.070755573353148e-06	0.0
k__Archaea; p__Euryarchaeota; c__Methanobacteria; o__Methanobacteriales; f__Methanobacteriaceae; g__Methanothermobacter; s__thermautotrophicus	Uniform	0.0	0.0	0.0	2.9424113578451534e-08	Bespoke	0.0	0.0	0.0	2.9424113578451534e-08	0.0
k__Archaea; p__Euryarchaeota; c__Methanobacteria; o__Methanobacteriales; f__WSA2; g__; s__	Uniform	0.016465863453815267	0.0	0.032931726907630535	2.200923695668175e-06	Bespoke	0.016465863453815267	0.0	0.032931726907630535	2.200923695668175e-06	0.0
k__Archaea; p__Euryarchaeota; c__Methanobacteria; o__Methanobacteriales; f__pMC1; g__pMC1A4; s__	Uniform	0.0	0.0	0.0	2.7462506006554764e-07	Bespoke	0.0	0.0	0.0	2.7462506006554764e-07	0.0
k__Archaea; p__Euryarchaeota; c__Methanococci; o__Methanococcales; f__Methanocaldococcaceae	Uniform	1.0	1.0	1.0	6.50599844679095e-07	Bespoke	1.0	1.0	1.0	6.50599844679095e-07	0.0
k__Archaea; p__Euryarchaeota; c__Methanococci; o__Methanococcales; f__Methanocaldococcaceae; g__Methanocaldococcus; s__	Uniform	0.0	0.0	0.0	3.962447295231473e-07	Bespoke	0.7221804511278196	0.6223685893083849	0.8219923129472543	3.962447295231473e-07	0.7221804511278196
k__Archaea; p__Euryarchaeota; c__Methanococci; o__Methanococcales; f__Methanococcaceae	Uniform	0.75	0.5	1.0	6.424264797961918e-07	Bespoke	0.5	0.21132486540518713	0.7886751345948129	6.424264797961918e-07	-0.25
k__Archaea; p__Euryarchaeota; c__Methanococci; o__Methanococcales; f__Methanococcaceae; g__Methanococcus	Uniform	1.0	1.0	1.0	5.002099308336761e-07	Bespoke	1.0	1.0	1.0	5.002099308336761e-07	0.0
k__Archaea; p__Euryarchaeota; c__Methanococci; o__Methanococcales; f__Methanococcaceae; g__Methanococcus; s__	Uniform	0.0	0.0	0.0	1.792909320713647e-06	Bespoke	0.2870672850709149	0.10569750043533363	0.4684370697064961	1.792909320713647e-06	0.2870672850709149
k__Archaea; p__Euryarchaeota; c__Methanococci; o__Methanococcales; f__Methanococcaceae; g__Methanothermococcus	Uniform	1.0	1.0	1.0	3.4573333454680554e-07	Bespoke	1.0	1.0	1.0	3.4573333454680554e-07	0.0
k__Archaea; p__Euryarchaeota; c__Methanococci; o__Methanococcales; f__Methanococcaceae; g__Methanothermococcus; s__	Uniform	0.6666666666666666	0.33333333333333326	1.0	1.1083082781216746e-06	Bespoke	1.0	1.0	1.0	1.1083082781216746e-06	0.33333333333333337
k__Archaea; p__Euryarchaeota; c__Methanomicrobia; o__; f__; g__; s__	Uniform	0.0	0.0	0.0	2.6154767625290253e-08	Bespoke	0.0	0.0	0.0	2.6154767625290253e-08	0.0
k__Archaea; p__Euryarchaeota; c__Methanomicrobia; o__F99a103; f__; g__; s__	Uniform	0.11633083976695271	0.06151210112724817	0.17114957840665726	2.9581042184203278e-06	Bespoke	0.15258814970847318	0.0900820428710882	0.21509425654585815	2.9581042184203278e-06	0.03625730994152046
k__Archaea; p__Euryarchaeota; c__Methanomicrobia; o__Methanocellales	Uniform	1.0			2.4520094648709613e-07	Bespoke	1.0			2.4520094648709613e-07	0.0
k__Archaea; p__Euryarchaeota; c__Methanomicrobia; o__Methanocellales; f__; g__; s__	Uniform	0.0	0.0	0.0	3.5799338187116034e-07	Bespoke	0.0	0.0	0.0	3.5799338187116034e-07	0.0
k__Archaea; p__Euryarchaeota; c__Methanomicrobia; o__Methanocellales; f__Methanocellaceae; g__; s__	Uniform	0.41792929292929293	0.26577889899872426	0.5700796868598617	1.078884164543223e-07	Bespoke	0.41792929292929293	0.26577889899872426	0.5700796868598617	1.078884164543223e-07	0.0
k__Archaea; p__Euryarchaeota; c__Methanomicrobia; o__Methanocellales; f__Methanocellaceae; g__Methanocella; s__	Uniform	0.0	0.0	0.0	5.414036898435083e-07	Bespoke	0.0	0.0	0.0	5.414036898435083e-07	0.0
k__Archaea; p__Euryarchaeota; c__Methanomicrobia; o__Methanomicrobiales; f__; g__; s__	Uniform	0.976	0.952	1.0	1.180887758281855e-06	Bespoke	0.9716401814963274	0.9569878958564884	0.9862924671361664	1.180887758281855e-06	-0.004359818503672619
k__Archaea; p__Euryarchaeota; c__Methanomicrobia; o__Methanomicrobiales; f__D002025C03; g__; s__	Uniform	0.0			2.0596879504916074e-07	Bespoke	0.0			2.0596879504916074e-07	0.0
k__Archaea; p__Euryarchaeota; c__Methanomicrobia; o__Methanomicrobiales; f__Methanocorpusculaceae	Uniform	1.0	1.0	1.0	1.3054498390972998e-05	Bespoke	1.0	1.0	1.0	1.3054498390972998e-05	0.0
k__Archaea; p__Euryarchaeota; c__Methanomicrobia; o__Methanomicrobiales; f__Methanocorpusculaceae; g__Methanocalculus; s__	Uniform	0.3	0.0	0.6	3.4328132508193455e-08	Bespoke	1.0	1.0	1.0	3.4328132508193455e-08	0.7
k__Archaea; p__Euryarchaeota; c__Methanomicrobia; o__Methanomicrobiales; f__Methanocorpusculaceae; g__Methanocorpusculum; s__	Uniform	0.09970468492158133	0.00013036086216404452	0.1992790089809986	3.237240975901238e-05	Bespoke	0.10956442235791523	0.009152161660698918	0.20997668305513156	3.237240975901238e-05	0.009859737436333907
k__Archaea; p__Euryarchaeota; c__Methanomicrobia; o__Methanomicrobiales; f__Methanomicrobiaceae	Uniform	1.0			1.961607571896769e-08	Bespoke	1.0			1.961607571896769e-08	0.0
k__Archaea; p__Euryarchaeota; c__Methanomicrobia; o__Methanomicrobiales; f__Methanomicrobiaceae; g__; s__	Uniform	0.2914102564102564	0.1703613261217265	0.41245918669878634	2.903179206407218e-07	Bespoke	0.36012820512820515	0.2558846634753461	0.4643717467810642	2.903179206407218e-07	0.06871794871794873
k__Archaea; p__Euryarchaeota; c__Methanomicrobia; o__Methanomicrobiales; f__Methanomicrobiaceae; g__Methanoculleus; s__	Uniform	0.4	0.3	0.5	3.530893629414184e-08	Bespoke	0.06666666666666665	0.02584183762028036	0.10749149571305294	3.530893629414184e-08	-0.33333333333333337
k__Archaea; p__Euryarchaeota; c__Methanomicrobia; o__Methanomicrobiales; f__Methanomicrobiaceae; g__Methanofollis	Uniform	0.5771771771771772	0.35912234859356384	0.7952320057607906	4.609777793957407e-07	Bespoke	0.8216216216216216	0.6432432432432432	0.9999999999999999	4.609777793957407e-07	0.24444444444444435
k__Archaea; p__Euryarchaeota; c__Methanomicrobia; o__Methanomicrobiales; f__Methanomicrobiaceae; g__Methanofollis; s__	Uniform	0.14266174554928354	0.0766664264622404	0.2086570646363267	1.1318475689844358e-06	Bespoke	0.18500868432479375	0.0712188416617951	0.2987985269877924	1.1318475689844358e-06	0.04234693877551021
k__Archaea; p__Euryarchaeota; c__Methanomicrobia; o__Methanomicrobiales; f__Methanomicrobiaceae; g__Methanofollis; s__liminatans	Uniform	0.5	0.0	1.0	1.8144870040045113e-07	Bespoke	1.0	1.0	1.0	1.8144870040045113e-07	0.5
k__Archaea; p__Euryarchaeota; c__Methanomicrobia; o__Methanomicrobiales; f__Methanomicrobiaceae; g__Methanogenium; s__	Uniform	0.0	0.0	0.0	1.1769645431380614e-07	Bespoke	0.0	0.0	0.0	1.1769645431380614e-07	0.0
k__Archaea; p__Euryarchaeota; c__Methanomicrobia; o__Methanomicrobiales; f__Methanomicrobiaceae; g__Methanoplanus; s__	Uniform	0.0	0.0	0.0	1.2750449217328998e-07	Bespoke	0.25	0.0	0.5	1.2750449217328998e-07	0.25
k__Archaea; p__Euryarchaeota; c__Methanomicrobia; o__Methanomicrobiales; f__Methanoregulaceae	Uniform	1.0	1.0	1.0	4.0212955223883765e-07	Bespoke	1.0	1.0	1.0	4.0212955223883765e-07	0.0
k__Archaea; p__Euryarchaeota; c__Methanomicrobia; o__Methanomicrobiales; f__Methanoregulaceae; g__; s__	Uniform	0.4350386839966075	0.2727453097295175	0.5973320582636975	8.015128538770199e-06	Bespoke	0.2765829368649407	0.11214428121847872	0.4410215925114026	8.015128538770199e-06	-0.15845574713166682
k__Archaea; p__Euryarchaeota; c__Methanomicrobia; o__Methanomicrobiales; f__Methanoregulaceae; g__Candidatus Methanoregula; s__	Uniform	0.01408566646271563	0.005333336279623749	0.02283799664580751	1.445508619730729e-05	Bespoke	0.008743169398907114	0.0	0.01748633879781423	1.445508619730729e-05	-0.005342497063808516
k__Archaea; p__Euryarchaeota; c__Methanomicrobia; o__Methanomicrobiales; f__Methanoregulaceae; g__Methanolinea; s__	Uniform	0.08350650715459189	0.05876693422367883	0.10824608008550494	3.927138358937331e-06	Bespoke	0.07287023649262217	0.04505752471751232	0.10068294826773203	3.927138358937331e-06	-0.010636270661969718
k__Archaea; p__Euryarchaeota; c__Methanomicrobia; o__Methanomicrobiales; f__Methanospirillaceae; g__; s__	Uniform	0.5	0.0	1.0	2.4520094648709613e-08	Bespoke	1.0	1.0	1.0	2.4520094648709613e-08	0.5
k__Archaea; p__Euryarchaeota; c__Methanomicrobia; o__Methanomicrobiales; f__Methanospirillaceae; g__Methanospirillum; s__	Uniform	0.14832535885167464	0.11679765285350219	0.1798530648498471	4.197840203859085e-07	Bespoke	0.06818181818181819	0.019437248660165427	0.11692638770347095	4.197840203859085e-07	-0.08014354066985645
k__Archaea; p__Euryarchaeota; c__Methanomicrobia; o__Methanosarcinales; f__; g__; s__	Uniform	0.5	0.0	1.0	5.884822715690307e-08	Bespoke	0.5	0.0	1.0	5.884822715690307e-08	0.0
k__Archaea; p__Euryarchaeota; c__Methanomicrobia; o__Methanosarcinales; f__ANME-2D; g__; s__	Uniform	0.006349206349206349	-8.673617379884035e-19	0.012698412698412698	2.7070184492175414e-07	Bespoke	0.006349206349206349	-8.673617379884035e-19	0.012698412698412698	2.7070184492175414e-07	0.0
k__Archaea; p__Euryarchaeota; c__Methanomicrobia; o__Methanosarcinales; f__ANME-2a-2b; g__; s__	Uniform	0.07142857142857145	0.0	0.1428571428571429	4.41361703676773e-08	Bespoke	0.07142857142857145	0.0	0.1428571428571429	4.41361703676773e-08	0.0
k__Archaea; p__Euryarchaeota; c__Methanomicrobia; o__Methanosarcinales; f__Methanosaetaceae; g__Methanosaeta; s__	Uniform	0.03905140870100472	0.030930385631624133	0.04717243177038531	1.073980145613481e-05	Bespoke	0.02986932371655173	0.023684135448114	0.03605451198498946	1.073980145613481e-05	-0.009182084984452991
k__Archaea; p__Euryarchaeota; c__Methanomicrobia; o__Methanosarcinales; f__Methanosarcinaceae	Uniform	0.394429618623167	0.2282991082553685	0.5605601289909655	1.3907797684748094e-06	Bespoke	0.8355673358899164	0.7416218375467369	0.9295128342330958	1.3907797684748094e-06	0.4411377172667494
k__Archaea; p__Euryarchaeota; c__Methanomicrobia; o__Methanosarcinales; f__Methanosarcinaceae; g__; s__	Uniform	0.7217021622150301	0.5991964796040639	0.8442078448259964	1.011993346341543e-05	Bespoke	0.701540845331932	0.5752579531043022	0.8278237375595617	1.011993346341543e-05	-0.02016131688309819
k__Archaea; p__Euryarchaeota; c__Methanomicrobia; o__Methanosarcinales; f__Methanosarcinaceae; g__ANME-3; s__	Uniform	0.2	0.0	0.4	1.053383266108565e-06	Bespoke	0.0	0.0	0.0	1.053383266108565e-06	-0.2
k__Archaea; p__Euryarchaeota; c__Methanomicrobia; o__Methanosarcinales; f__Methanosarcinaceae; g__Methanimicrococcus; s__	Uniform	0.5	0.21132486540518708	0.7886751345948129	5.5578881203741794e-08	Bespoke	0.5	0.21132486540518708	0.7886751345948129	5.5578881203741794e-08	0.0
k__Archaea; p__Euryarchaeota; c__Methanomicrobia; o__Methanosarcinales; f__Methanosarcinaceae; g__Methanimicrococcus; s__blatticola	Uniform	0.0	0.0	0.0	6.211757311006435e-08	Bespoke	0.0	0.0	0.0	6.211757311006435e-08	0.0
k__Archaea; p__Euryarchaeota; c__Methanomicrobia; o__Methanosarcinales; f__Methanosarcinaceae; g__Methanococcoides; s__	Uniform	0.0	0.0	0.0	1.6281342846743183e-06	Bespoke	0.0	0.0	0.0	1.6281342846743183e-06	0.0
k__Archaea; p__Euryarchaeota; c__Methanomicrobia; o__Methanosarcinales; f__Methanosarcinaceae; g__Methanolobus; s__	Uniform	0.09756335282651074	0.06278345988314796	0.13234324576987352	1.765446814707092e-07	Bespoke	0.43499025341130604	0.28582814670151896	0.5841523601210932	1.765446814707092e-07	0.3374269005847953
k__Archaea; p__Euryarchaeota; c__Methanomicrobia; o__Methanosarcinales; f__Methanosarcinaceae; g__Methanomethylovorans; s__	Uniform	0.0	0.0	0.0	8.582033127048365e-08	Bespoke	0.0	0.0	0.0	8.582033127048365e-08	0.0
k__Archaea; p__Euryarchaeota; c__Methanomicrobia; o__Methanosarcinales; f__Methanosarcinaceae; g__Methanosarcina; s__	Uniform	0.28740759171776736	0.2431507701279262	0.33166441330760854	1.1514636447034034e-06	Bespoke	0.11071184879385743	0.07779174836944774	0.1436319492182671	1.1514636447034034e-06	-0.17669574292390994
k__Archaea; p__Euryarchaeota; c__Methanomicrobia; o__Methanosarcinales; f__Methanosarcinaceae; g__Methanosarcina; s__mazei	Uniform	0.5352380952380952	0.41441701915323387	0.6560591713229565	4.295920582453924e-07	Bespoke	0.7375	0.5819605156909079	0.8930394843090922	4.295920582453924e-07	0.20226190476190486
k__Archaea; p__Euryarchaeota; c__Methanomicrobia; o__Methanosarcinales; f__Methermicoccaceae	Uniform	1.0	1.0	1.0	5.07565959228289e-07	Bespoke	1.0	1.0	1.0	5.07565959228289e-07	0.0
k__Archaea; p__Euryarchaeota; c__Methanomicrobia; o__Methanosarcinales; f__Methermicoccaceae; g__; s__	Uniform	0.0			1.961607571896769e-08	Bespoke	1.0			1.961607571896769e-08	1.0
k__Archaea; p__Euryarchaeota; c__Methanomicrobia; o__NRA6; f__; g__; s__	Uniform	0.0	0.0	0.0	5.884822715690307e-08	Bespoke	0.0	0.0	0.0	5.884822715690307e-08	0.0
k__Archaea; p__Euryarchaeota; c__Methanomicrobia; o__RCII; f__; g__; s__	Uniform	1.0	1.0	1.0	2.2885421672128973e-08	Bespoke	1.0	1.0	1.0	2.2885421672128973e-08	0.0
k__Archaea; p__Euryarchaeota; c__Methanomicrobia; o__YC-E6; f__; g__; s__	Uniform	1.0	1.0	1.0	3.923215143793538e-08	Bespoke	1.0	1.0	1.0	3.923215143793538e-08	0.0
k__Archaea; p__Euryarchaeota; c__Thermococci; o__Thermococcales; f__Thermococcaceae	Uniform	1.0			1.3731253003277382e-07	Bespoke	1.0			1.3731253003277382e-07	0.0
k__Archaea; p__Euryarchaeota; c__Thermococci; o__Thermococcales; f__Thermococcaceae; g__; s__	Uniform	0.561943712142012	0.5128661755627129	0.6110212487213111	4.217456279578054e-06	Bespoke	0.48367105440534985	0.43216596448354505	0.5351761443271547	4.217456279578054e-06	-0.07827265773666214
k__Archaea; p__Euryarchaeota; c__Thermococci; o__Thermococcales; f__Thermococcaceae; g__Thermococcus	Uniform	1.0	1.0	1.0	9.709957480889007e-07	Bespoke	0.9786885245901639	0.9655737704918033	0.9918032786885245	9.709957480889007e-07	-0.021311475409836134
k__Archaea; p__Euryarchaeota; c__Thermoplasmata; o__E2; f__20c-4; g__; s__	Uniform	0.0	0.0	0.0	1.4810137167820605e-06	Bespoke	0.0	0.0	0.0	1.4810137167820605e-06	0.0
k__Archaea; p__Euryarchaeota; c__Thermoplasmata; o__E2; f__; g__; s__	Uniform	0.103373607325108	0.08194532966394902	0.12480188498626699	5.2302342689483556e-05	Bespoke	0.054894976486603506	0.04127735015921413	0.06851260281399288	5.2302342689483556e-05	-0.0484786308385045
k__Archaea; p__Euryarchaeota; c__Thermoplasmata; o__E2; f__CCA47; g__; s__	Uniform	0.0	0.0	0.0	8.550647405898017e-06	Bespoke	0.0	0.0	0.0	8.550647405898017e-06	0.0
k__Archaea; p__Euryarchaeota; c__Thermoplasmata; o__E2; f__DHVEG-1; g__; s__	Uniform	0.007447963430577342	0.0030002750954151846	0.0118956517657395	0.00013196518779178324	Bespoke	0.0002918896379178637	0.0	0.0005837792758357274	0.00013196518779178324	-0.007156073792659479
k__Archaea; p__Euryarchaeota; c__Thermoplasmata; o__E2; f__Marine group II; g__; s__	Uniform	0.04104757510845476	0.02139231063422298	0.060702839582686546	6.912901244121403e-05	Bespoke	0.01407209108686045	0.005686541871483118	0.02245764030223778	6.912901244121403e-05	-0.02697548402159431
k__Archaea; p__Euryarchaeota; c__Thermoplasmata; o__E2; f__Marine group III; g__; s__	Uniform	0.10009630820445783	0.00023406379081988837	0.19995855261809578	6.602574926247335e-05	Bespoke	0.0002709949258302258	8.587446119262418e-05	0.0004561153904678274	6.602574926247335e-05	-0.0998253132786276
k__Archaea; p__Euryarchaeota; c__Thermoplasmata; o__E2; f__TMEG; g__; s__	Uniform	0.23540574609891132	0.2017052414211608	0.26910625077666184	1.1355746233710396e-05	Bespoke	0.30223888380968394	0.25730002546892733	0.34717774215044056	1.1355746233710396e-05	0.06683313771077262
k__Archaea; p__Euryarchaeota; c__Thermoplasmata; o__E2; f__[Methanomassiliicoccaceae]	Uniform	1.0	1.0	1.0	5.896592361121688e-06	Bespoke	1.0	1.0	1.0	5.896592361121688e-06	0.0
k__Archaea; p__Euryarchaeota; c__Thermoplasmata; o__E2; f__[Methanomassiliicoccaceae]; g__; s__	Uniform	0.09691280034017538	0.07145205544832586	0.1223735452320249	4.678434058973794e-05	Bespoke	0.10744327611301219	0.07746633437463077	0.1374202178513936	4.678434058973794e-05	0.010530475772836806
k__Archaea; p__Euryarchaeota; c__Thermoplasmata; o__E2; f__[Methanomassiliicoccaceae]; g__Methanomassiliicoccus; s__	Uniform	0.0	0.0	0.0	7.571805227521529e-07	Bespoke	0.0	0.0	0.0	7.571805227521529e-07	0.0
k__Archaea; p__Euryarchaeota; c__Thermoplasmata; o__E2; f__[Methanomassiliicoccaceae]; g__vadinCA11; s__	Uniform	0.014718683004825438	0.000363760416727801	0.029073605592923074	2.929464747870635e-05	Bespoke	0.0004457522395538094	0.00017662775317071417	0.0007148767259369047	2.929464747870635e-05	-0.014272930765271629
k__Archaea; p__Euryarchaeota; c__Thermoplasmata; o__Thermoplasmatales	Uniform	1.0	1.0	1.0	1.3175464191239965e-06	Bespoke	1.0	1.0	1.0	1.3175464191239965e-06	0.0
k__Archaea; p__Euryarchaeota; c__Thermoplasmata; o__Thermoplasmatales; f__Picrophilaceae	Uniform	0.7900485436893204	0.5800970873786409	1.0	3.153284171824056e-06	Bespoke	0.7900485436893204	0.5800970873786409	1.0	3.153284171824056e-06	0.0
k__Archaea; p__Euryarchaeota; c__Thermoplasmata; o__Thermoplasmatales; f__Picrophilaceae; g__Ferroplasma	Uniform	1.0	1.0	1.0	3.4524293265383136e-06	Bespoke	1.0	1.0	1.0	3.4524293265383136e-06	0.0
k__Archaea; p__Euryarchaeota; c__Thermoplasmata; o__Thermoplasmatales; f__Picrophilaceae; g__Ferroplasma; s__	Uniform	0.0	0.0	0.0	1.6357845542047155e-05	Bespoke	0.6700656510806501	0.48023781430447604	0.8598934878568241	1.6357845542047155e-05	0.6700656510806501
k__Archaea; p__Euryarchaeota; c__Thermoplasmata; o__Thermoplasmatales; f__Picrophilaceae; g__Thermogymnomonas; s__	Uniform	0.0	0.0	0.0	1.5516315893703442e-06	Bespoke	0.19597868520945444	0.1304561748137578	0.26150119560515106	1.5516315893703442e-06	0.19597868520945444
k__Archaea; p__Euryarchaeota; c__Thermoplasmata; o__Thermoplasmatales; f__[Aciduliprofundaceae]; g__; s__	Uniform	0.0	0.0	0.0	4.433233112486698e-06	Bespoke	0.0	0.0	0.0	4.433233112486698e-06	0.0
k__Archaea; p__Nanoarchaeota; c__[Nanoarchaeoti]; o__[Nanoarchaeotales]; f__[Nanoarchaeotaceae]	Uniform	1.0			4.217456279578053e-07	Bespoke	1.0			4.217456279578053e-07	0.0
k__Archaea; p__Nanoarchaeota; c__[Nanoarchaeoti]; o__[Nanoarchaeotales]; f__[Nanoarchaeotaceae]; g__; s__	Uniform	0.09770114942528736	0.0	0.19540229885057472	6.394840684383467e-07	Bespoke	0.5301786336269094	0.30880417378168556	0.7515530934721333	6.394840684383467e-07	0.4324774842016221
k__Archaea; p__[Parvarchaeota]; c__[Micrarchaea]; o__[Micrarchaeles]; f__; g__; s__	Uniform	0.1437706217285009	0.0904807444574008	0.19706049899960104	7.15202120713562e-06	Bespoke	0.13815540433719656	0.08646895923050676	0.18984184944388635	7.15202120713562e-06	-0.005615217391304356
k__Archaea; p__[Parvarchaeota]; c__[Micrarchaea]; o__pMC2A384; f__; g__; s__	Uniform	0.467598416026089	0.2656067833024216	0.6695900487497564	1.0278823676739069e-06	Bespoke	0.5169811320754717	0.29273047132602237	0.741231792824921	1.0278823676739069e-06	0.04938271604938271
k__Archaea; p__[Parvarchaeota]; c__[Parvarchaea]; o__WCHD3-30; f__; g__; s__	Uniform	0.03881506306692624	0.009956077807979732	0.06767404832587275	0.0016265296896805068	Bespoke	0.03881506306692624	0.009956077807979732	0.06767404832587275	0.0016265296896805068	0.0
k__Archaea; p__[Parvarchaeota]; c__[Parvarchaea]; o__YLA114; f__; g__; s__	Uniform	0.002442303188960282	0.00028965709108681563	0.004594949286833749	0.0007438258984026795	Bespoke	2.915111940298143e-05	0.0	5.830223880596286e-05	0.0007438258984026795	-0.002413152069557301
k__Bacteria; p__; c__; o__; f__; g__; s__	Uniform	0.19499579765316574	0.17800332899985355	0.21198826630647793	0.005474711382241421	Bespoke	0.1344895306186554	0.11470994305455906	0.15426911818275174	0.005474711382241421	-0.06050626703451034
k__Bacteria; p__AC1; c__; o__; f__; g__; s__	Uniform	0.4955786929795239	0.45480347129302173	0.5363539146660261	5.518002099745611e-06	Bespoke	0.6608279308569529	0.609157114932809	0.7124987467810968	5.518002099745611e-06	0.165249237877429
k__Bacteria; p__AC1; c__B04R032; o__; f__; g__; s__	Uniform	0.0	0.0	0.0	1.2750449217328998e-07	Bespoke	0.25	0.0	0.5	1.2750449217328998e-07	0.25
k__Bacteria; p__AC1; c__HDBW-WB69; o__; f__; g__; s__	Uniform	0.042609320526503035	0.00016647032375924353	0.08505217072924683	1.1130161362942267e-05	Bespoke	0.12538713641986626	0.053406589739974	0.19736768309975852	1.1130161362942267e-05	0.08277781589336322
k__Bacteria; p__AC1; c__SHA-114; o__; f__; g__; s__	Uniform	0.11937298359371491	0.07154381699000906	0.16720215019742077	1.6536351831089764e-05	Bespoke	0.19688491600329372	0.1438101537029382	0.24995967830364924	1.6536351831089764e-05	0.07751193240957881
k__Bacteria; p__AC1; c__TA06; o__; f__; g__; s__	Uniform	0.0	0.0	0.0	6.473304987259338e-08	Bespoke	0.08181818181818182	0.0	0.16363636363636364	6.473304987259338e-08	0.08181818181818182
k__Bacteria; p__AD3	Uniform	1.0	1.0	1.0	7.061787258828368e-07	Bespoke	1.0	1.0	1.0	7.061787258828368e-07	0.0
k__Bacteria; p__AD3; c__ABS-6; o__; f__; g__; s__	Uniform	0.020863507056258834	0.00818170147528702	0.03354531263723065	5.5391874615220964e-05	Bespoke	0.03490979836659176	0.019966156647076058	0.04985344008610747	5.5391874615220964e-05	0.014046291310332928
k__Bacteria; p__AD3; c__JG37-AG-4; o__; f__; g__; s__	Uniform	0.043187660668380465	0.0	0.08637532133676093	3.999717839097512e-06	Bespoke	0.061442976662405745	0.009792179215547064	0.11309377410926442	3.999717839097512e-06	0.01825531599402528
k__Bacteria; p__Acidobacteria; c__; o__; f__; g__; s__	Uniform	0.15028489860941793	0.12282816451600889	0.17774163270282697	0.0006223219637918219	Bespoke	0.1553778525932617	0.12814362401238028	0.18261208117414313	0.0006223219637918219	0.005092953983843768
k__Bacteria; p__Acidobacteria; c__AT-s2-57; o__; f__; g__; s__	Uniform	0.0	0.0	0.0	1.2426783967966031e-05	Bespoke	0.006479641567060268	0.0018646932523951661	0.01109458988172537	1.2426783967966031e-05	0.006479641567060268
k__Bacteria; p__Acidobacteria; c__AT-s54; o__; f__; g__; s__	Uniform	0.0	0.0	0.0	4.625666815289771e-05	Bespoke	0.00025542784163474775	0.0	0.0005108556832694955	4.625666815289771e-05	0.00025542784163474775
k__Bacteria; p__Acidobacteria; c__Acidobacteria-5; o__; f__; g__; s__	Uniform	0.011759439498333446	0.004827127536780414	0.018691751459886476	0.0014097426288723351	Bespoke	0.006158272923651631	0.0005163894550426961	0.011800156392260567	0.0014097426288723351	-0.005601166574681815
k__Bacteria; p__Acidobacteria; c__Acidobacteria-6	Uniform	1.0	1.0	1.0	4.315536658172892e-07	Bespoke	1.0	1.0	1.0	4.315536658172892e-07	0.0
k__Bacteria; p__Acidobacteria; c__Acidobacteria-6; o__; f__; g__; s__	Uniform	1.0	1.0	1.0	2.7191804161633013e-05	Bespoke	1.0	1.0	1.0	2.7191804161633013e-05	0.0
k__Bacteria; p__Acidobacteria; c__Acidobacteria-6; o__BPC015; f__; g__; s__	Uniform	0.027741554137461245	0.018635831380745066	0.036847276894177425	2.1660070808884126e-05	Bespoke	0.0358812270781109	0.027573261664308846	0.04418919249191296	2.1660070808884126e-05	0.008139672940649656
k__Bacteria; p__Acidobacteria; c__Acidobacteria-6; o__CCU21; f__; g__; s__	Uniform	0.0	0.0	0.0	0.0010009063403451826	Bespoke	1.949887881447232e-06	0.0	3.899775762894464e-06	0.0010009063403451826	1.949887881447232e-06
k__Bacteria; p__Acidobacteria; c__Acidobacteria-6; o__iii1-15; f__; g__; s__	Uniform	0.018686841430263158	0.014750353866595706	0.02262332899393061	0.006372690211681608	Bespoke	0.00596359668377604	0.004721967676666549	0.007205225690885531	0.006372690211681608	-0.012723244746487117
k__Bacteria; p__Acidobacteria; c__Acidobacteria-6; o__iii1-15; f__RB40; g__; s__	Uniform	0.011281828620324097	0.0049000083511459526	0.01766364888950224	0.0006932909641354751	Bespoke	0.011281828620324097	0.0049000083511459526	0.01766364888950224	0.0006932909641354751	0.0
k__Bacteria; p__Acidobacteria; c__Acidobacteria-6; o__iii1-15; f__mb2424; g__; s__	Uniform	0.03169433851289345	0.024879282316779654	0.03850939470900725	0.0006061465477539611	Bespoke	0.043947185150833644	0.03699181271272977	0.05090255758893752	0.0006061465477539611	0.012252846637940192
k__Bacteria; p__Acidobacteria; c__Acidobacteriia; o__Acidobacteriales; f__; g__; s__	Uniform	0.0	0.0	0.0	2.3146969348381875e-07	Bespoke	0.4813075082811925	0.3047267931405624	0.6578882234218226	2.3146969348381875e-07	0.4813075082811925
k__Bacteria; p__Acidobacteria; c__Acidobacteriia; o__Acidobacteriales; f__Acidobacteriaceae	Uniform	1.0	1.0	1.0	5.661199452494076e-06	Bespoke	1.0	1.0	1.0	5.661199452494076e-06	0.0
k__Bacteria; p__Acidobacteria; c__Acidobacteriia; o__Acidobacteriales; f__Acidobacteriaceae; g__; s__	Uniform	0.13803163308428726	0.11498508628241969	0.16107817988615483	0.0006315474042024524	Bespoke	0.05426084087782619	0.045989567996822696	0.0625321137588297	0.0006315474042024524	-0.08377079220646107
k__Bacteria; p__Acidobacteria; c__Acidobacteriia; o__Acidobacteriales; f__Acidobacteriaceae; g__Acidicapsa	Uniform	1.0	1.0	1.0	4.092403796869634e-06	Bespoke	1.0	1.0	1.0	4.092403796869634e-06	0.0
k__Bacteria; p__Acidobacteria; c__Acidobacteriia; o__Acidobacteriales; f__Acidobacteriaceae; g__Acidobacterium; s__	Uniform	0.0	0.0	0.0	6.080983472879984e-07	Bespoke	0.45503019185202165	0.28332906713041617	0.6267313165736271	6.080983472879984e-07	0.45503019185202165
k__Bacteria; p__Acidobacteria; c__Acidobacteriia; o__Acidobacteriales; f__Acidobacteriaceae; g__Edaphobacter; s__	Uniform	0.5306266088138182	0.4464179391071082	0.6148352785205282	2.0286945508556386e-05	Bespoke	0.8701940830207178	0.8444555936190914	0.8959325724223441	2.0286945508556386e-05	0.3395674742068996
k__Bacteria; p__Acidobacteria; c__Acidobacteriia; o__Acidobacteriales; f__Acidobacteriaceae; g__Edaphobacter; s__modestum	Uniform	1.0	1.0	1.0	0.00016659540786604878	Bespoke	0.04299513893472593	0.023585826163502376	0.062404451705949486	0.00016659540786604878	-0.957004861065274
k__Bacteria; p__Acidobacteria; c__Acidobacteriia; o__Acidobacteriales; f__Acidobacteriaceae; g__Granulicella	Uniform	0.8677305280621834	0.7459731402740802	0.9894879158502866	2.6658246902077094e-06	Bespoke	1.0	1.0	1.0	2.6658246902077094e-06	0.13226947193781657
k__Bacteria; p__Acidobacteria; c__Acidobacteriia; o__Acidobacteriales; f__Acidobacteriaceae; g__Granulicella; s__paludicola	Uniform	0.5109665776204171	0.2958871771899352	0.726045978050899	5.614120870768553e-06	Bespoke	0.8	0.6	1.0	5.614120870768553e-06	0.28903342237958296
k__Bacteria; p__Acidobacteria; c__Acidobacteriia; o__Acidobacteriales; f__Acidobacteriaceae; g__Terriglobus	Uniform	1.0	1.0	1.0	3.026760483436715e-06	Bespoke	1.0	1.0	1.0	3.026760483436715e-06	0.0
k__Bacteria; p__Acidobacteria; c__Acidobacteriia; o__Acidobacteriales; f__Acidobacteriaceae; g__Terriglobus; s__	Uniform	0.04306784660766962	0.0	0.08613569321533925	4.2935666533676486e-05	Bespoke	0.04191625401619137	0.021825356533725887	0.06200715149865685	4.2935666533676486e-05	-0.0011515925914782552
k__Bacteria; p__Acidobacteria; c__Acidobacteriia; o__Acidobacteriales; f__Koribacteraceae; g__; s__	Uniform	0.07880401681879616	0.06730239261943548	0.09030564101815684	0.0020116560274861433	Bespoke	0.036532057039565635	0.03295447679709402	0.04010963728203725	0.0020116560274861433	-0.042271959779230525
k__Bacteria; p__Acidobacteria; c__Acidobacteriia; o__Acidobacteriales; f__Koribacteraceae; g__Candidatus Koribacter; s__	Uniform	0.08211976786284192	0.06747670222637074	0.0967628334993131	0.0007193901528795616	Bespoke	0.07123350826220454	0.05882571989966472	0.08364129662474436	0.0007193901528795616	-0.010886259600637382
k__Bacteria; p__Acidobacteria; c__Acidobacteriia; o__Acidobacteriales; f__Koribacteraceae; g__Candidatus Koribacter; s__versatilis	Uniform	0.003125	-4.336808689942018e-19	0.00625	3.0914935333093077e-06	Bespoke	0.45905111766770695	0.29093064412350605	0.6271715912119078	3.0914935333093077e-06	0.45592611766770696
k__Bacteria; p__Acidobacteria; c__BPC102; o__; f__; g__; s__	Uniform	0.19738640935623764	0.007080225544234597	0.3876925931682407	3.093651301638394e-05	Bespoke	0.201299234871459	0.009539579509152962	0.39305889023376506	3.093651301638394e-05	0.003912825515221374
k__Bacteria; p__Acidobacteria; c__BPC102; o__B110; f__; g__; s__	Uniform	0.005100072319771521	0.0020009589717893293	0.008199185667753711	4.187247522970843e-05	Bespoke	0.015500100326741206	0.011270087973810827	0.019730112679671584	4.187247522970843e-05	0.010400028006969686
k__Bacteria; p__Acidobacteria; c__BPC102; o__MVS-40; f__; g__; s__	Uniform	0.010504269565198654	0.004348294705145724	0.01666024442525158	6.761465139570973e-05	Bespoke	0.010570461853797041	0.004432608312060471	0.01670831539553361	6.761465139570973e-05	6.619228859838788e-05
k__Bacteria; p__Acidobacteria; c__DA052; o__E29; f__; g__; s__	Uniform	0.0	0.0	0.0	8.277983953404366e-07	Bespoke	0.0125	0.0	0.025	8.277983953404366e-07	0.0125
k__Bacteria; p__Acidobacteria; c__DA052; o__Ellin6513; f__; g__; s__	Uniform	0.003216215755104157	0.00019783414001101627	0.006234597370197298	0.001251952877396531	Bespoke	0.0032451105188276543	0.000234143148094214	0.006256077889561095	0.001251952877396531	2.8894763723497432e-05
k__Bacteria; p__Acidobacteria; c__DA052; o__HDB_SIOH1004; f__; g__; s__	Uniform	0.0			1.961607571896769e-08	Bespoke	1.0			1.961607571896769e-08	1.0
k__Bacteria; p__Acidobacteria; c__EC1113; o__; f__; g__; s__	Uniform	0.020588860810698995	0.0007189915671268268	0.04045873005427116	0.00014125536125228635	Bespoke	0.0018725156157797685	0.0006994058879553758	0.0030456253436041613	0.00014125536125228635	-0.018716345194919225
k__Bacteria; p__Acidobacteria; c__GAL08; o__; f__; g__; s__	Uniform	0.10291724556786304	0.025073034207882372	0.1807614569278437	4.26257325373168e-06	Bespoke	0.12751442866645457	0.04787551248908163	0.20715334484382752	4.26257325373168e-06	0.024597183098591532
k__Bacteria; p__Acidobacteria; c__Holophagae; o__Holophagales; f__; g__; s__	Uniform	0.10238427426180759	0.04890357452879616	0.15586497399481902	2.3692296253369177e-05	Bespoke	0.29980389094663934	0.22943401459525767	0.370173767298021	2.3692296253369177e-05	0.19741961668483177
k__Bacteria; p__Acidobacteria; c__Holophagae; o__Holophagales; f__Holophagaceae	Uniform	1.0	1.0	1.0	1.0985002402621905e-06	Bespoke	1.0	1.0	1.0	1.0985002402621905e-06	0.0
k__Bacteria; p__Acidobacteria; c__Holophagae; o__Holophagales; f__Holophagaceae; g__; s__	Uniform	0.07769896195584833	0.03602180592878303	0.11937611798291363	0.00048554691423374774	Bespoke	0.0585589135900451	0.024901438682818765	0.09221638849727143	0.00048554691423374774	-0.019140048365803228
k__Bacteria; p__Acidobacteria; c__Holophagae; o__Holophagales; f__Holophagaceae; g__Geothrix; s__	Uniform	0.0	0.0	0.0	0.001590251719245848	Bespoke	7.807061985312113e-05	2.747200033841047e-05	0.0001286692393678318	0.001590251719245848	7.807061985312113e-05
k__Bacteria; p__Acidobacteria; c__OS-K; o__; f__; g__; s__	Uniform	0.025952420414822354	0.015924709230911348	0.03598013159873336	6.580016439170522e-05	Bespoke	0.02912660683707191	0.01828245337900674	0.03997076029513708	6.580016439170522e-05	0.003174186422249557
k__Bacteria; p__Acidobacteria; c__PAUC37f; o__; f__; g__; s__	Uniform	0.05659856659193689	0.007856624197175664	0.10534050898669811	0.0003084941764019173	Bespoke	0.05721425753608136	0.008301855731210388	0.10612665934095233	0.0003084941764019173	0.0006156909441444661
k__Bacteria; p__Acidobacteria; c__RB25; o__; f__; g__; s__	Uniform	0.03144728233218417	0.01663126524306215	0.04626329942130619	0.0005698195371300048	Bespoke	0.03261949422445567	0.017934761642408842	0.047304226806502495	0.0005698195371300048	0.0011722118922714991
k__Bacteria; p__Acidobacteria; c__S035; o__; f__; g__; s__	Uniform	0.05605456960981403	0.027783526068515467	0.08432561315111259	0.00021593572312196823	Bespoke	0.05605456960981403	0.027783526068515467	0.08432561315111259	0.00021593572312196823	0.0
k__Bacteria; p__Acidobacteria; c__Solibacteres; o__JH-WHS99; f__; g__; s__	Uniform	0.12330782752759331	0.057188963371937365	0.18942669168324927	1.9376759595196284e-05	Bespoke	0.22376922057787682	0.1733714284444211	0.27416701271133254	1.9376759595196284e-05	0.10046139305028351
k__Bacteria; p__Acidobacteria; c__Solibacteres; o__Solibacterales	Uniform	1.0			1.1769645431380614e-07	Bespoke	1.0			1.1769645431380614e-07	0.0
k__Bacteria; p__Acidobacteria; c__Solibacteres; o__Solibacterales; f__; g__; s__	Uniform	0.0881632664694911	0.07344306744291078	0.10288346549607143	0.0022434140772830307	Bespoke	0.014182310129638975	0.0104701968177007	0.01789442344157725	0.0022434140772830307	-0.07398095633985213
k__Bacteria; p__Acidobacteria; c__Solibacteres; o__Solibacterales; f__AKIW659; g__; s__	Uniform	0.09337917576290253	0.06530206062294806	0.12145629090285699	2.087738938769731e-05	Bespoke	0.3799118827537523	0.34912082693337815	0.4107029385741265	2.087738938769731e-05	0.28653270699084976
k__Bacteria; p__Acidobacteria; c__Solibacteres; o__Solibacterales; f__MVS-65; g__; s__	Uniform	0.24285263216500458	0.08556557019774455	0.4001396941322646	1.3193772528577669e-05	Bespoke	0.5107852888553616	0.3205576379773909	0.7010129397333322	1.3193772528577669e-05	0.267932656690357
k__Bacteria; p__Acidobacteria; c__Solibacteres; o__Solibacterales; f__OPB3; g__; s__	Uniform	1.0	1.0	1.0	4.9040189297419226e-08	Bespoke	1.0	1.0	1.0	4.9040189297419226e-08	0.0
k__Bacteria; p__Acidobacteria; c__Solibacteres; o__Solibacterales; f__PAUC26f; g__; s__	Uniform	0.0009612158821973082	0.000503997649597816	0.0014184341147968004	4.465991958937374e-05	Bespoke	0.03983592839031824	0.022989973049211892	0.05668188373142459	4.465991958937374e-05	0.03887471250812093
k__Bacteria; p__Acidobacteria; c__Solibacteres; o__Solibacterales; f__PK34; g__; s__	Uniform	0.0	0.0	0.0	6.200641534765687e-06	Bespoke	0.14444862860730517	0.13112925625292035	0.15776800096169	6.200641534765687e-06	0.14444862860730517
k__Bacteria; p__Acidobacteria; c__Solibacteres; o__Solibacterales; f__Solibacteraceae; g__; s__	Uniform	0.035174023651620166	0.0200284950769967	0.05031955222624363	0.00016795676352094517	Bespoke	0.1316025317426613	0.09216998884061817	0.1710350746447044	0.00016795676352094517	0.09642850809104112
k__Bacteria; p__Acidobacteria; c__Solibacteres; o__Solibacterales; f__Solibacteraceae; g__Candidatus Solibacter; s__	Uniform	0.022702056465049924	0.016101928286697834	0.029302184643402014	0.0013462100828337427	Bespoke	0.02952277118602007	0.02221569832473071	0.036829844047309435	0.0013462100828337427	0.006820714720970147
k__Bacteria; p__Acidobacteria; c__Solibacteres; o__Solibacterales; f__[Bryobacteraceae]; g__; s__	Uniform	0.11053396338113253	0.0685690941457098	0.15249883261655525	0.00020897790106445038	Bespoke	0.13181072910538547	0.04765318693184291	0.21596827127892804	0.00020897790106445038	0.02127676572425294
k__Bacteria; p__Acidobacteria; c__Solibacteres; o__Solibacterales; f__[Bryobacteraceae]; g__Bryobacter; s__	Uniform	0.0	0.0	0.0	2.1391330571534267e-05	Bespoke	0.0	0.0	0.0	2.1391330571534267e-05	0.0
k__Bacteria; p__Acidobacteria; c__Sva0725; o__Sva0725; f__; g__; s__	Uniform	0.017563171326046456	0.011370575459578775	0.023755767192514137	0.0007108650063720982	Bespoke	0.018162281943823654	0.01193796860499513	0.024386595282652176	0.0007108650063720982	0.0005991106177771974
k__Bacteria; p__Acidobacteria; c__TM1; o__; f__; g__; s__	Uniform	0.0037731369021525517	0.0007746520340865099	0.006771621770218594	4.53523670622533e-05	Bespoke	0.02947407959055772	0.016605273940176832	0.04234288524093861	4.53523670622533e-05	0.02570094268840517
k__Bacteria; p__Acidobacteria; c__[Chloracidobacteria]; o__11-24; f__; g__; s__	Uniform	0.012572506732138477	0.004475712306472099	0.020669301157804854	0.0003020934508948181	Bespoke	0.01261812682120651	0.004532392417950622	0.020703861224462397	0.0003020934508948181	4.562008906803215e-05
k__Bacteria; p__Acidobacteria; c__[Chloracidobacteria]; o__; f__; g__; s__	Uniform	0.15339496436740258	0.10247658680768293	0.20431334192712222	5.865402800728529e-05	Bespoke	0.15386425428994308	0.10324454400097668	0.20448396457890947	5.865402800728529e-05	0.00046928992254050006
k__Bacteria; p__Acidobacteria; c__[Chloracidobacteria]; o__DS-100; f__; g__; s__	Uniform	0.0	0.0	0.0	0.00021001755307755568	Bespoke	8.559079043091166e-06	-1.6940658945086007e-21	1.7118158086182336e-05	0.00021001755307755568	8.559079043091166e-06
k__Bacteria; p__Acidobacteria; c__[Chloracidobacteria]; o__Ellin7246; f__; g__; s__	Uniform	0.0011527377521613814	2.168404344971009e-19	0.0023054755043227628	1.0780995215144643e-05	Bespoke	0.21295391901329053	0.025972784846492153	0.39993505318008893	1.0780995215144643e-05	0.21180118126112915
k__Bacteria; p__Acidobacteria; c__[Chloracidobacteria]; o__PK29; f__; g__; s__	Uniform	0.011468133566077187	0.001959509405037649	0.020976757727116727	0.0005682110189210495	Bespoke	0.011468133566077187	0.001959509405037649	0.020976757727116727	0.0005682110189210495	0.0
k__Bacteria; p__Acidobacteria; c__[Chloracidobacteria]; o__RB41; f__; g__; s__	Uniform	0.020998544877213553	0.015214974963012756	0.02678211479141435	0.0028435620290821312	Bespoke	0.018760835404631204	0.01323446492615284	0.024287205883109567	0.0028435620290821312	-0.002237709472582349
k__Bacteria; p__Acidobacteria; c__[Chloracidobacteria]; o__RB41; f__Ellin6075; g__; s__	Uniform	0.003021004099977631	0.0005524237688682701	0.005489584431086992	0.003480800056850656	Bespoke	0.0030530665214792085	0.0005892632081302435	0.005516869834828173	0.003480800056850656	3.206242150157737e-05
k__Bacteria; p__Acidobacteria; c__[Chloracidobacteria]; o__[Chloracidobacterales]; f__[Chloracidobacteraceae]	Uniform	1.0	1.0	1.0	2.1087281397890266e-07	Bespoke	1.0	1.0	1.0	2.1087281397890266e-07	0.0
k__Bacteria; p__Acidobacteria; c__[Chloracidobacteria]; o__[Chloracidobacterales]; f__[Chloracidobacteraceae]; g__Candidatus Chloracidobacterium; s__	Uniform	0.0	0.0	0.0	2.975104817376766e-07	Bespoke	0.0	0.0	0.0	2.975104817376766e-07	0.0
k__Bacteria; p__Acidobacteria; c__iii1-8	Uniform	1.0	1.0	1.0	2.648170222060638e-07	Bespoke	1.0	1.0	1.0	2.648170222060638e-07	0.0
k__Bacteria; p__Acidobacteria; c__iii1-8; o__32-20; f__; g__; s__	Uniform	0.0	0.0	0.0	0.00023268589017839473	Bespoke	6.300452845047211e-05	1.3552527156068805e-20	0.0001260090569009442	0.00023268589017839473	6.300452845047211e-05
k__Bacteria; p__Acidobacteria; c__iii1-8; o__; f__; g__; s__	Uniform	0.0	0.0	0.0	3.585818641427294e-06	Bespoke	1.0	1.0	1.0	3.585818641427294e-06	1.0
k__Bacteria; p__Acidobacteria; c__iii1-8; o__DS-18; f__; g__; s__	Uniform	0.005317720524314851	0.001991184944781449	0.008644256103848252	0.0003927569912603149	Bespoke	0.00611106439612028	0.0028956867396588383	0.009326442052581721	0.0003927569912603149	0.0007933438718054292
k__Bacteria; p__Acidobacteria; c__iii1-8; o__SJA-36; f__; g__; s__	Uniform	0.0	0.0	0.0	3.599549894430571e-05	Bespoke	4.226542688081647e-05	-6.776263578034403e-21	8.453085376163296e-05	3.599549894430571e-05	4.226542688081647e-05
k__Bacteria; p__Actinobacteria; c__; o__; f__; g__; s__	Uniform	0.008869179600886911	1.734723475976807e-18	0.017738359201773822	6.373263001092602e-06	Bespoke	0.1676960645545631	0.0819232427597459	0.2534688863493803	6.373263001092602e-06	0.1588268849536762
k__Bacteria; p__Actinobacteria; c__Acidimicrobiia; o__Acidimicrobiales; f__; g__; s__	Uniform	0.05179348974896254	0.04460706328870603	0.05897991620921906	0.0021800737687864844	Bespoke	0.014577121859710763	0.012308185320543945	0.01684605839887758	0.0021800737687864844	-0.037216367889251784
k__Bacteria; p__Actinobacteria; c__Acidimicrobiia; o__Acidimicrobiales; f__AKIW874; g__; s__	Uniform	0.03163269304697849	0.0170653403132452	0.046200045780711775	1.702283050892016e-05	Bespoke	0.04337484658154234	0.02321279305764422	0.06353690010544046	1.702283050892016e-05	0.01174215353456385
k__Bacteria; p__Actinobacteria; c__Acidimicrobiia; o__Acidimicrobiales; f__Acidimicrobiaceae; g__; s__	Uniform	0.10769230769230768	0.06707377922323264	0.14831083616138274	3.1974203421917337e-07	Bespoke	0.7325835957414905	0.6815013188390349	0.783665872643946	3.1974203421917337e-07	0.6248912880491828
k__Bacteria; p__Actinobacteria; c__Acidimicrobiia; o__Acidimicrobiales; f__C111	Uniform	1.0	1.0	1.0	3.5799338187116034e-07	Bespoke	1.0	1.0	1.0	3.5799338187116034e-07	0.0
k__Bacteria; p__Actinobacteria; c__Acidimicrobiia; o__Acidimicrobiales; f__C111; g__; s__	Uniform	0.023635141273417436	0.018380389056996797	0.028889893489838076	0.001190462364840283	Bespoke	0.01389582000556977	0.009435178788077814	0.018356461223061726	0.001190462364840283	-0.009739321267847666
k__Bacteria; p__Actinobacteria; c__Acidimicrobiia; o__Acidimicrobiales; f__EB1017; g__; s__	Uniform	0.038098622990472994	0.01469731150063771	0.06149993448030828	0.0005291534505570129	Bespoke	0.051624725757699184	0.027313315096062142	0.07593613641933622	0.0005291534505570129	0.01352610276722619
k__Bacteria; p__Actinobacteria; c__Acidimicrobiia; o__Acidimicrobiales; f__Iamiaceae; g__; s__	Uniform	0.29817842783435383	0.2353591400788156	0.3609977155898921	7.864084755734147e-06	Bespoke	0.30966589230947	0.244282477796387	0.375049306822553	7.864084755734147e-06	0.011487464475116171
k__Bacteria; p__Actinobacteria; c__Acidimicrobiia; o__Acidimicrobiales; f__Iamiaceae; g__Iamia; s__	Uniform	0.0	0.0	0.0	6.334619331926237e-05	Bespoke	0.0002561638127780208	3.657982370554471e-05	0.00047574780185049686	6.334619331926237e-05	0.0002561638127780208
k__Bacteria; p__Actinobacteria; c__Acidimicrobiia; o__Acidimicrobiales; f__JdFBGBact; g__; s__	Uniform	0.0	0.0	0.0	0.00021035494957992194	Bespoke	2.1496130696485595e-05	0.0	4.299226139297119e-05	0.00021035494957992194	2.1496130696485595e-05
k__Bacteria; p__Actinobacteria; c__Acidimicrobiia; o__Acidimicrobiales; f__Microthrixaceae; g__; s__	Uniform	0.00018901358535143852	0.0	0.00037802717070287704	8.137925172770936e-05	Bespoke	0.003788003818896968	0.0006346506528529497	0.006941356984940986	8.137925172770936e-05	0.0035989902335455295
k__Bacteria; p__Actinobacteria; c__Acidimicrobiia; o__Acidimicrobiales; f__Microthrixaceae; g__Candidatus Microthrix	Uniform	1.0	1.0	1.0	1.438512219390964e-07	Bespoke	1.0	1.0	1.0	1.438512219390964e-07	0.0
k__Bacteria; p__Actinobacteria; c__Acidimicrobiia; o__Acidimicrobiales; f__Microthrixaceae; g__Candidatus Microthrix; s__parvicella	Uniform	0.0	0.0	0.0	3.3543489479434755e-07	Bespoke	0.0	0.0	0.0	3.3543489479434755e-07	0.0
k__Bacteria; p__Actinobacteria; c__Acidimicrobiia; o__Acidimicrobiales; f__OCS155; g__; s__	Uniform	0.0	0.0	0.0	0.00037480828197745947	Bespoke	0.00016826346472953446	1.3362902653607918e-05	0.000323164026805461	0.00037480828197745947	0.00016826346472953446
k__Bacteria; p__Actinobacteria; c__Acidimicrobiia; o__Acidimicrobiales; f__SC3-41; g__; s__	Uniform	0.18071997200301756	0.09485386872165383	0.2665860752843813	0.00016026333862396603	Bespoke	0.13965990241246018	0.06876193600488878	0.21055786882003158	0.00016026333862396603	-0.041060069590557385
k__Bacteria; p__Actinobacteria; c__Acidimicrobiia; o__Acidimicrobiales; f__TK06; g__; s__	Uniform	0.0007548299789813084	5.9567342585037874e-05	0.0014500926153775788	2.353144443247364e-05	Bespoke	0.01314194198831633	0.007063481995484488	0.019220401981148175	2.353144443247364e-05	0.012387112009335023
k__Bacteria; p__Actinobacteria; c__Acidimicrobiia; o__Acidimicrobiales; f__ZA3409c; g__; s__	Uniform	0.0	0.0	0.0	2.99321699395728e-05	Bespoke	0.002571413839499237	0.0014379391127468135	0.00370488856625166	2.99321699395728e-05	0.002571413839499237
k__Bacteria; p__Actinobacteria; c__Acidimicrobiia; o__Acidimicrobiales; f__koll13	Uniform	1.0	1.0	1.0	1.3146040077661514e-05	Bespoke	1.0	1.0	1.0	1.3146040077661514e-05	0.0
k__Bacteria; p__Actinobacteria; c__Acidimicrobiia; o__Acidimicrobiales; f__koll13; g__; s__	Uniform	0.04951938052121994	0.03632809855556257	0.0627106624868773	8.868035511030914e-05	Bespoke	0.03870008515203673	0.0262875323543232	0.05111263794975027	8.868035511030914e-05	-0.010819295369183204
k__Bacteria; p__Actinobacteria; c__Acidimicrobiia; o__Acidimicrobiales; f__ntu14; g__; s__	Uniform	0.0	0.0	0.0	1.1124276540226577e-05	Bespoke	0.007557105728484381	0.0026764816994110244	0.012437729757557737	1.1124276540226577e-05	0.007557105728484381
k__Bacteria; p__Actinobacteria; c__Acidimicrobiia; o__Acidimicrobiales; f__wb1_P06; g__; s__	Uniform	0.028475067898367002	0.011923368878667896	0.045026766918066105	5.624713551656796e-05	Bespoke	0.029053548027267007	0.015713080932336775	0.04239401512219724	5.624713551656796e-05	0.0005784801289000045
k__Bacteria; p__Actinobacteria; c__Actinobacteria; o__; f__; g__; s__	Uniform	1.0	1.0	1.0	4.120945187040733e-05	Bespoke	0.9658797010321509	0.9317594020643019	1.0	4.120945187040733e-05	-0.03412029896784907
k__Bacteria; p__Actinobacteria; c__Actinobacteria; o__Actinomycetales	Uniform	0.0			5.296340444121276e-07	Bespoke	0.4814814814814815			5.296340444121276e-07	0.4814814814814815
k__Bacteria; p__Actinobacteria; c__Actinobacteria; o__Actinomycetales; f__; g__; s__	Uniform	0.5327251569039715	0.5101918012165318	0.5552585125914111	0.0012880837272632975	Bespoke	0.2679841903307046	0.2566953313858929	0.27927304927551627	0.0012880837272632975	-0.2647409665732669
k__Bacteria; p__Actinobacteria; c__Actinobacteria; o__Actinomycetales; f__ACK-M1	Uniform	1.0	1.0	1.0	1.8468535289408082e-05	Bespoke	1.0	1.0	1.0	1.8468535289408082e-05	0.0
k__Bacteria; p__Actinobacteria; c__Actinobacteria; o__Actinomycetales; f__ACK-M1; g__; s__	Uniform	0.08933456246511476	0.06149056446296809	0.11717856046726143	0.014450260642680424	Bespoke	0.03393584555582958	0.02814327238654748	0.03972841872511169	0.014450260642680424	-0.055398716909285176
k__Bacteria; p__Actinobacteria; c__Actinobacteria; o__Actinomycetales; f__Actinomycetaceae	Uniform	1.0	1.0	1.0	2.6154767625290254e-07	Bespoke	1.0	1.0	1.0	2.6154767625290254e-07	0.0
k__Bacteria; p__Actinobacteria; c__Actinobacteria; o__Actinomycetales; f__Actinomycetaceae; g__; s__	Uniform	0.0724462148918635	0.05723034417346132	0.08766208561026567	4.6058545788136134e-05	Bespoke	0.07426471812518316	0.05676018099607823	0.0917692552542881	4.6058545788136134e-05	0.0018185032333196682
k__Bacteria; p__Actinobacteria; c__Actinobacteria; o__Actinomycetales; f__Actinomycetaceae; g__Actinobaculum; s__	Uniform	0.022664015904572565	0.0	0.04532803180914513	1.1071313135785364e-05	Bespoke	0.022664015904572565	0.0	0.04532803180914513	1.1071313135785364e-05	0.0
k__Bacteria; p__Actinobacteria; c__Actinobacteria; o__Actinomycetales; f__Actinomycetaceae; g__Actinomyces; s__	Uniform	0.0515982779208539	0.046559137526217924	0.05663741831548987	0.0007230779751147275	Bespoke	0.017772156704105656	0.014791647763455859	0.020752665644755454	0.0007230779751147275	-0.033826121216748245
k__Bacteria; p__Actinobacteria; c__Actinobacteria; o__Actinomycetales; f__Actinomycetaceae; g__Actinomyces; s__europaeus	Uniform	0.0	0.0	0.0	1.248170897997914e-05	Bespoke	0.0	0.0	0.0	1.248170897997914e-05	0.0
k__Bacteria; p__Actinobacteria; c__Actinobacteria; o__Actinomycetales; f__Actinomycetaceae; g__Actinomyces; s__hyovaginalis	Uniform	0.14933407325194228	0.057082068614348405	0.24158607788953618	1.6516735755370796e-06	Bespoke	0.6770764602476013	0.47968320464408204	0.8744697158511205	1.6516735755370796e-06	0.527742386995659
k__Bacteria; p__Actinobacteria; c__Actinobacteria; o__Actinomycetales; f__Actinomycetaceae; g__Arcanobacterium; s__	Uniform	0.0	0.0	0.0	3.4249668205317586e-06	Bespoke	0.0006250000000000089	0.0	0.0012500000000000178	3.4249668205317586e-06	0.0006250000000000089
k__Bacteria; p__Actinobacteria; c__Actinobacteria; o__Actinomycetales; f__Actinomycetaceae; g__Candidatus Ancillula; s__	Uniform	0.0	0.0	0.0	6.130023662177403e-08	Bespoke	0.234375	0.0	0.46875	6.130023662177403e-08	0.234375
k__Bacteria; p__Actinobacteria; c__Actinobacteria; o__Actinomycetales; f__Actinomycetaceae; g__Mobiluncus; s__	Uniform	0.0	0.0	0.0	2.5591132382965246e-05	Bespoke	0.0	0.0	0.0	2.5591132382965246e-05	0.0
k__Bacteria; p__Actinobacteria; c__Actinobacteria; o__Actinomycetales; f__Actinomycetaceae; g__N09; s__	Uniform	0.0	0.0	0.0	2.4735871481618255e-06	Bespoke	0.26613372952626574	0.12744905850469548	0.404818400547836	2.4735871481618255e-06	0.26613372952626574
k__Bacteria; p__Actinobacteria; c__Actinobacteria; o__Actinomycetales; f__Actinomycetaceae; g__Trueperella; s__	Uniform	0.0	0.0	0.0	4.533275098653433e-06	Bespoke	0.0	0.0	0.0	4.533275098653433e-06	0.0
k__Bacteria; p__Actinobacteria; c__Actinobacteria; o__Actinomycetales; f__Actinomycetaceae; g__Varibaculum; s__	Uniform	0.0	0.0	0.0	3.441444324135692e-05	Bespoke	0.0	0.0	0.0	3.441444324135692e-05	0.0
k__Bacteria; p__Actinobacteria; c__Actinobacteria; o__Actinomycetales; f__Actinopolysporaceae	Uniform	1.0	1.0	1.0	1.078884164543223e-07	Bespoke	1.0	1.0	1.0	1.078884164543223e-07	0.0
k__Bacteria; p__Actinobacteria; c__Actinobacteria; o__Actinomycetales; f__Actinopolysporaceae; g__Actinopolyspora; s__	Uniform	0.0	0.0	0.0	1.2534672384420355e-06	Bespoke	0.0	0.0	0.0	1.2534672384420355e-06	0.0
k__Bacteria; p__Actinobacteria; c__Actinobacteria; o__Actinomycetales; f__Actinospicaceae; g__; s__	Uniform	0.12568807339449542	0.0	0.25137614678899084	2.126382607936098e-06	Bespoke	0.001379310344827589	2.168404344971009e-19	0.0027586206896551774	2.126382607936098e-06	-0.12430876304966783
k__Bacteria; p__Actinobacteria; c__Actinobacteria; o__Actinomycetales; f__Actinospicaceae; g__Actinospica	Uniform	1.0	1.0	1.0	7.519495692270948e-08	Bespoke	1.0	1.0	1.0	7.519495692270948e-08	0.0
k__Bacteria; p__Actinobacteria; c__Actinobacteria; o__Actinomycetales; f__Actinosynnemataceae	Uniform	0.8605263157894737	0.7210526315789474	1.0	3.7442184528579577e-06	Bespoke	1.0	1.0	1.0	3.7442184528579577e-06	0.1394736842105263
k__Bacteria; p__Actinobacteria; c__Actinobacteria; o__Actinomycetales; f__Actinosynnemataceae; g__; s__	Uniform	0.6672779003819077	0.5809130392975799	0.7536427614662355	1.1318475689844358e-05	Bespoke	0.7764759333716137	0.6952835581360154	0.857668308607212	1.1318475689844358e-05	0.10919803298970598
k__Bacteria; p__Actinobacteria; c__Actinobacteria; o__Actinomycetales; f__Actinosynnemataceae; g__Actinoalloteichus; s__	Uniform	0.13238466195726417	0.06826913815158218	0.19650018576294614	2.2442752230070933e-05	Bespoke	0.11716857224073411	0.05916669623244363	0.17517044824902459	2.2442752230070933e-05	-0.01521608971653006
k__Bacteria; p__Actinobacteria; c__Actinobacteria; o__Actinomycetales; f__Actinosynnemataceae; g__Actinokineospora	Uniform	1.0			3.923215143793538e-08	Bespoke	1.0			3.923215143793538e-08	0.0
k__Bacteria; p__Actinobacteria; c__Actinobacteria; o__Actinomycetales; f__Actinosynnemataceae; g__Actinokineospora; s__diospyrosa	Uniform	0.3371739712057756	0.16894068849891813	0.5054072539126331	1.818410219148305e-06	Bespoke	0.6973109550003314	0.54592854134291	0.8486933686577527	1.818410219148305e-06	0.3601369837945558
k__Bacteria; p__Actinobacteria; c__Actinobacteria; o__Actinomycetales; f__Actinosynnemataceae; g__Actinosynnema; s__mirum	Uniform	1.0			6.473304987259337e-07	Bespoke	1.0			6.473304987259337e-07	0.0
k__Bacteria; p__Actinobacteria; c__Actinobacteria; o__Actinomycetales; f__Actinosynnemataceae; g__Amycolatopsis; s__fastidiosa	Uniform	1.0	1.0	1.0	6.538691906322564e-08	Bespoke	1.0	1.0	1.0	6.538691906322564e-08	0.0
k__Bacteria; p__Actinobacteria; c__Actinobacteria; o__Actinomycetales; f__Actinosynnemataceae; g__Kibdelosporangium; s__	Uniform	0.2098465115206193	0.12538976500173385	0.29430325803950474	1.4806213952676812e-05	Bespoke	0.12889698965363688	0.05010342811741529	0.20769055118985846	1.4806213952676812e-05	-0.08094952186698243
k__Bacteria; p__Actinobacteria; c__Actinobacteria; o__Actinomycetales; f__Actinosynnemataceae; g__Kutzneria; s__	Uniform	0.0	0.0	0.0	7.467840026210999e-06	Bespoke	0.15933488222721456	0.04660183331016736	0.27206793114426175	7.467840026210999e-06	0.15933488222721456
k__Bacteria; p__Actinobacteria; c__Actinobacteria; o__Actinomycetales; f__Actinosynnemataceae; g__Lechevalieria	Uniform	1.0	1.0	1.0	3.90359906807457e-06	Bespoke	1.0	1.0	1.0	3.90359906807457e-06	0.0
k__Bacteria; p__Actinobacteria; c__Actinobacteria; o__Actinomycetales; f__Actinosynnemataceae; g__Lechevalieria; s__aerocolonigenes	Uniform	1.0	1.0	1.0	1.481994520568009e-05	Bespoke	0.4623795123893686	0.30253557859590186	0.6222234461828353	1.481994520568009e-05	-0.5376204876106314
k__Bacteria; p__Actinobacteria; c__Actinobacteria; o__Actinomycetales; f__Actinosynnemataceae; g__Lentzea	Uniform	0.8	0.6000000000000001	1.0	1.171079720422371e-06	Bespoke	0.8	0.6000000000000001	1.0	1.171079720422371e-06	0.0
k__Bacteria; p__Actinobacteria; c__Actinobacteria; o__Actinomycetales; f__Actinosynnemataceae; g__Lentzea; s__	Uniform	1.0	1.0	1.0	1.4584552297052477e-05	Bespoke	0.6349660019812579	0.49303758629569117	0.7768944176668245	1.4584552297052477e-05	-0.36503399801874215
k__Bacteria; p__Actinobacteria; c__Actinobacteria; o__Actinomycetales; f__Actinosynnemataceae; g__Lentzea; s__albidocapillata	Uniform	0.9384481255448996	0.8768962510897994	0.9999999999999999	1.021212901929458e-05	Bespoke	0.7694627397679217	0.6787792976877258	0.8601461818481175	1.021212901929458e-05	-0.16898538577697797
k__Bacteria; p__Actinobacteria; c__Actinobacteria; o__Actinomycetales; f__Actinosynnemataceae; g__Saccharothrix; s__	Uniform	0.023670377241805807	0.007738239643915897	0.03960251483969572	2.8914095609758378e-06	Bespoke	0.04542070294990108	0.02988541005069517	0.06095599584910699	2.8914095609758378e-06	0.021750325708095274
k__Bacteria; p__Actinobacteria; c__Actinobacteria; o__Actinomycetales; f__Beutenbergiaceae	Uniform	0.8339622641509434	0.6679245283018869	1.0	3.6289740080090225e-07	Bespoke	1.0	1.0	1.0	3.6289740080090225e-07	0.16603773584905657
k__Bacteria; p__Actinobacteria; c__Actinobacteria; o__Actinomycetales; f__Beutenbergiaceae; g__; s__	Uniform	1.0	1.0	1.0	2.491241616308897e-07	Bespoke	1.0	1.0	1.0	2.491241616308897e-07	0.0
k__Bacteria; p__Actinobacteria; c__Actinobacteria; o__Actinomycetales; f__Beutenbergiaceae; g__Salana; s__multivorans	Uniform	0.45683428720811897	0.23372475317737307	0.6799438212388649	4.591142522024388e-05	Bespoke	0.5090104118481349	0.2998334357495872	0.7181873879466826	4.591142522024388e-05	0.05217612464001592
k__Bacteria; p__Actinobacteria; c__Actinobacteria; o__Actinomycetales; f__Bogoriellaceae; g__Georgenia; s__	Uniform	0.04345282826976064	0.025676980640359587	0.0612286758991617	1.6975751927194638e-05	Bespoke	0.0821063311928244	0.058462904603514075	0.10574975778213472	1.6975751927194638e-05	0.03865350292306376
k__Bacteria; p__Actinobacteria; c__Actinobacteria; o__Actinomycetales; f__Brevibacteriaceae	Uniform	1.0	1.0	1.0	9.36177213687733e-06	Bespoke	1.0	1.0	1.0	9.36177213687733e-06	0.0
k__Bacteria; p__Actinobacteria; c__Actinobacteria; o__Actinomycetales; f__Brevibacteriaceae; g__Brevibacterium; s__	Uniform	0.43652028825665046	0.406048826335454	0.4669917501778469	0.00011881064741464351	Bespoke	0.33563097207805004	0.29114061128845037	0.3801213328676497	0.00011881064741464351	-0.10088931617860042
k__Bacteria; p__Actinobacteria; c__Actinobacteria; o__Actinomycetales; f__Brevibacteriaceae; g__Brevibacterium; s__aureum	Uniform	0.7099272002060165	0.6625506191808035	0.7573037812312295	6.559615720422795e-06	Bespoke	0.9546187623850211	0.9366938539101891	0.972543670859853	6.559615720422795e-06	0.24469156217900456
k__Bacteria; p__Actinobacteria; c__Actinobacteria; o__Actinomycetales; f__Brevibacteriaceae; g__Brevibacterium; s__casei	Uniform	0.9615403702841663	0.9353636583345962	0.9877170822337363	0.0001726469672253503	Bespoke	0.3337590301214925	0.21834952880525155	0.44916853143773344	0.0001726469672253503	-0.6277813401626737
k__Bacteria; p__Actinobacteria; c__Actinobacteria; o__Actinomycetales; f__Brevibacteriaceae; g__Brevibacterium; s__paucivorans	Uniform	0.0	0.0	0.0	5.535460407135493e-05	Bespoke	0.001701334657873188	0.0005096129593068963	0.00289305635643948	5.535460407135493e-05	0.001701334657873188
k__Bacteria; p__Actinobacteria; c__Actinobacteria; o__Actinomycetales; f__Cellulomonadaceae	Uniform	1.0	1.0	1.0	3.59628054847741e-08	Bespoke	0.6666666666666666	0.33333333333333326	1.0	3.59628054847741e-08	-0.33333333333333337
k__Bacteria; p__Actinobacteria; c__Actinobacteria; o__Actinomycetales; f__Cellulomonadaceae; g__; s__	Uniform	1.0	1.0	1.0	1.0728031810703429e-05	Bespoke	0.9122230183572336	0.8917159379107774	0.9327300988036898	1.0728031810703429e-05	-0.08777698164276637
k__Bacteria; p__Actinobacteria; c__Actinobacteria; o__Actinomycetales; f__Cellulomonadaceae; g__Actinotalea; s__	Uniform	0.07249415742335315	0.05227115228873144	0.09271716255797485	5.298302051693173e-06	Bespoke	0.18297724927879316	0.1685296307829461	0.19742486777464022	5.298302051693173e-06	0.11048309185544002
k__Bacteria; p__Actinobacteria; c__Actinobacteria; o__Actinomycetales; f__Cellulomonadaceae; g__Cellulomonas; s__	Uniform	0.4465798473983501	0.3792629368690961	0.513896757927604	0.00011640963974664185	Bespoke	0.28810920071925195	0.21969184382668766	0.35652655761181623	0.00011640963974664185	-0.15847064667909816
k__Bacteria; p__Actinobacteria; c__Actinobacteria; o__Actinomycetales; f__Cellulomonadaceae; g__Cellulomonas; s__uda	Uniform	0.0	0.0	0.0	4.884402854022954e-07	Bespoke	0.7910537916120849	0.625358653332294	0.9567489298918758	4.884402854022954e-07	0.7910537916120849
k__Bacteria; p__Actinobacteria; c__Actinobacteria; o__Actinomycetales; f__Cellulomonadaceae; g__Cellulomonas; s__xylanilytica	Uniform	0.5068118835332174	0.39349630053101625	0.6201274665354185	0.00010384358164107116	Bespoke	0.3759889509490232	0.2746550318014909	0.47732287009655544	0.00010384358164107116	-0.1308229325841942
k__Bacteria; p__Actinobacteria; c__Actinobacteria; o__Actinomycetales; f__Cellulomonadaceae; g__Demequina; s__	Uniform	0.040398839710101477	0.011665880623844396	0.06913179879635856	1.8317491506372028e-05	Bespoke	0.0514051653197017	0.024029779140960612	0.07878055149844279	1.8317491506372028e-05	0.011006325609600222
k__Bacteria; p__Actinobacteria; c__Actinobacteria; o__Actinomycetales; f__Cellulomonadaceae; g__Oerskovia	Uniform	1.0	1.0	1.0	5.551349428467856e-06	Bespoke	1.0	1.0	1.0	5.551349428467856e-06	0.0
k__Bacteria; p__Actinobacteria; c__Actinobacteria; o__Actinomycetales; f__Cellulomonadaceae; g__Oerskovia; s__	Uniform	1.0	1.0	1.0	1.4417815653441252e-06	Bespoke	1.0	1.0	1.0	1.4417815653441252e-06	0.0
k__Bacteria; p__Actinobacteria; c__Actinobacteria; o__Actinomycetales; f__Corynebacteriaceae; g__Corynebacterium	Uniform	1.0	1.0	1.0	2.1577683290864458e-06	Bespoke	1.0	1.0	1.0	2.1577683290864458e-06	0.0
k__Bacteria; p__Actinobacteria; c__Actinobacteria; o__Actinomycetales; f__Corynebacteriaceae; g__Corynebacterium; s__	Uniform	0.16406776908796242	0.1576478987975443	0.17048763937838055	0.018761781890153643	Bespoke	0.012993898998460929	0.010659716267773659	0.015328081729148199	0.018761781890153643	-0.1510738700895015
k__Bacteria; p__Actinobacteria; c__Actinobacteria; o__Actinomycetales; f__Corynebacteriaceae; g__Corynebacterium; s__aurimucosum	Uniform	1.0	1.0	1.0	3.678014197306442e-08	Bespoke	1.0	1.0	1.0	3.678014197306442e-08	0.0
k__Bacteria; p__Actinobacteria; c__Actinobacteria; o__Actinomycetales; f__Corynebacteriaceae; g__Corynebacterium; s__bovis	Uniform	1.0	1.0	1.0	1.9153136332000052e-05	Bespoke	1.0	1.0	1.0	1.9153136332000052e-05	0.0
k__Bacteria; p__Actinobacteria; c__Actinobacteria; o__Actinomycetales; f__Corynebacteriaceae; g__Corynebacterium; s__durum	Uniform	0.0219179798670198	0.013525610694413005	0.030310349039626594	0.0002196000060662714	Bespoke	0.03629299755833486	0.025948570959367583	0.04663742415730213	0.0002196000060662714	0.014375017691315058
k__Bacteria; p__Actinobacteria; c__Actinobacteria; o__Actinomycetales; f__Corynebacteriaceae; g__Corynebacterium; s__kroppenstedtii	Uniform	0.041730199186066484	0.020355206746942748	0.06310519162519022	0.00019527607217475145	Bespoke	0.005373189200954398	0.001630750620712845	0.00911562778119595	0.00019527607217475145	-0.036357009985112085
k__Bacteria; p__Actinobacteria; c__Actinobacteria; o__Actinomycetales; f__Corynebacteriaceae; g__Corynebacterium; s__lubricantis	Uniform	0.0	0.0	0.0	4.9040189297419226e-08	Bespoke	1.0	1.0	1.0	4.9040189297419226e-08	1.0
k__Bacteria; p__Actinobacteria; c__Actinobacteria; o__Actinomycetales; f__Corynebacteriaceae; g__Corynebacterium; s__mastitidis	Uniform	0.255242521628696	0.148011376090871	0.36247366716652096	7.826814211868108e-06	Bespoke	0.990295358649789	0.980590717299578	1.0	7.826814211868108e-06	0.735052837021093
k__Bacteria; p__Actinobacteria; c__Actinobacteria; o__Actinomycetales; f__Corynebacteriaceae; g__Corynebacterium; s__pilosum	Uniform	0.0	0.0	0.0	6.203583946123532e-07	Bespoke	1.0	1.0	1.0	6.203583946123532e-07	1.0
k__Bacteria; p__Actinobacteria; c__Actinobacteria; o__Actinomycetales; f__Corynebacteriaceae; g__Corynebacterium; s__renale	Uniform	0.2104819683181665	0.10164432920932556	0.3193196074270075	2.608938070622703e-07	Bespoke	1.0	1.0	1.0	2.608938070622703e-07	0.7895180316818335
k__Bacteria; p__Actinobacteria; c__Actinobacteria; o__Actinomycetales; f__Corynebacteriaceae; g__Corynebacterium; s__simulans	Uniform	1.0	1.0	1.0	0.0003319275404557961	Bespoke	1.0	1.0	1.0	0.0003319275404557961	0.0
k__Bacteria; p__Actinobacteria; c__Actinobacteria; o__Actinomycetales; f__Corynebacteriaceae; g__Corynebacterium; s__stationis	Uniform	0.14881514935070705	0.08770069897076035	0.20992959973065375	5.687484993957492e-05	Bespoke	0.9852854362914153	0.9769852435035378	0.9935856290792928	5.687484993957492e-05	0.8364702869407082
k__Bacteria; p__Actinobacteria; c__Actinobacteria; o__Actinomycetales; f__Corynebacteriaceae; g__Corynebacterium; s__variabile	Uniform	0.420155795225517	0.2622560819464657	0.5780555085045682	0.0007837504973134946	Bespoke	0.984805336128221	0.9825557524000128	0.9870549198564291	0.0007837504973134946	0.5646495409027039
k__Bacteria; p__Actinobacteria; c__Actinobacteria; o__Actinomycetales; f__Cryptosporangiaceae; g__; s__	Uniform	0.5449241115935677	0.30120806805890915	0.7886401551282263	2.1185361776485104e-06	Bespoke	1.0	1.0	1.0	2.1185361776485104e-06	0.4550758884064323
k__Bacteria; p__Actinobacteria; c__Actinobacteria; o__Actinomycetales; f__Cryptosporangiaceae; g__Cryptosporangium; s__	Uniform	0.46700253510345957	0.28165249892491007	0.6523525712820091	7.458424309865895e-05	Bespoke	0.021206581352833643	0.0	0.042413162705667286	7.458424309865895e-05	-0.4457959537506259
k__Bacteria; p__Actinobacteria; c__Actinobacteria; o__Actinomycetales; f__Cryptosporangiaceae; g__Cryptosporangium; s__japonicum	Uniform	1.0	1.0	1.0	2.38590328969804e-05	Bespoke	1.0	1.0	1.0	2.38590328969804e-05	0.0
k__Bacteria; p__Actinobacteria; c__Actinobacteria; o__Actinomycetales; f__Dermabacteraceae	Uniform	0.3333333333333333	-5.551115123125783e-17	0.6666666666666667	1.9943010314283817e-07	Bespoke	0.6666666666666666	0.33333333333333326	1.0	1.9943010314283817e-07	0.3333333333333333
k__Bacteria; p__Actinobacteria; c__Actinobacteria; o__Actinomycetales; f__Dermabacteraceae; g__; s__	Uniform	0.5384564791525631	0.45398049910292143	0.6229324592022047	1.086142112559241e-05	Bespoke	0.5708155960541419	0.4996745146372655	0.6419566774710184	1.086142112559241e-05	0.03235911690157878
k__Bacteria; p__Actinobacteria; c__Actinobacteria; o__Actinomycetales; f__Dermabacteraceae; g__Brachybacterium; s__	Uniform	0.6088695159410211	0.5338256657112355	0.6839133661708068	1.83959558092479e-05	Bespoke	0.6481816621828907	0.5758344682841752	0.7205288560816063	1.83959558092479e-05	0.03931214624186963
k__Bacteria; p__Actinobacteria; c__Actinobacteria; o__Actinomycetales; f__Dermabacteraceae; g__Brachybacterium; s__conglomeratum	Uniform	0.7377967972539986	0.6929041206776254	0.7826894738303718	0.00019860295861668837	Bespoke	0.017344222545753674	0.0028491577084019826	0.03183928738310537	0.00019860295861668837	-0.720452574708245
k__Bacteria; p__Actinobacteria; c__Actinobacteria; o__Actinomycetales; f__Dermabacteraceae; g__Dermabacter; s__	Uniform	0.17175553474108612	0.12344520251796107	0.22006586696421118	5.81028162795823e-05	Bespoke	0.08377584835911105	0.049032062848520915	0.11851963386970119	5.81028162795823e-05	-0.08797968638197508
k__Bacteria; p__Actinobacteria; c__Actinobacteria; o__Actinomycetales; f__Dermacoccaceae; g__Dermacoccus; s__	Uniform	0.0770745404645676	0.042105152943655716	0.11204392798547949	0.00013159640556826665	Bespoke	0.016036596750768628	0.01073964207647	0.02133355142506726	0.00013159640556826665	-0.061037943713798976
k__Bacteria; p__Actinobacteria; c__Actinobacteria; o__Actinomycetales; f__Dermatophilaceae	Uniform	1.0	1.0	1.0	1.0076778096833704e-05	Bespoke	1.0	1.0	1.0	1.0076778096833704e-05	0.0
k__Bacteria; p__Actinobacteria; c__Actinobacteria; o__Actinomycetales; f__Dermatophilaceae; g__Dermatophilus; s__	Uniform	0.0	0.0	0.0	1.6026333862396602e-06	Bespoke	0.19536389536389537	0.08455683429494865	0.3061709564328421	1.6026333862396602e-06	0.19536389536389537
k__Bacteria; p__Actinobacteria; c__Actinobacteria; o__Actinomycetales; f__Dietziaceae; g__; s__	Uniform	1.0	1.0	1.0	2.962027433564121e-07	Bespoke	1.0	1.0	1.0	2.962027433564121e-07	0.0
k__Bacteria; p__Actinobacteria; c__Actinobacteria; o__Actinomycetales; f__Dietziaceae; g__Dietzia	Uniform	1.0			9.317635966509652e-07	Bespoke	1.0			9.317635966509652e-07	0.0
k__Bacteria; p__Actinobacteria; c__Actinobacteria; o__Actinomycetales; f__Dietziaceae; g__Dietzia; s__	Uniform	0.24230994426712638	0.2057134581554629	0.27890643037878987	0.00015150279920787506	Bespoke	0.09610852669720431	0.06765600526314619	0.12456104813126243	0.00015150279920787506	-0.14620141756992205
k__Bacteria; p__Actinobacteria; c__Actinobacteria; o__Actinomycetales; f__Dietziaceae; g__Dietzia; s__timorensis	Uniform	1.0	1.0	1.0	1.1067389920641572e-05	Bespoke	1.0	1.0	1.0	1.1067389920641572e-05	0.0
k__Bacteria; p__Actinobacteria; c__Actinobacteria; o__Actinomycetales; f__Frankiaceae	Uniform	1.0	1.0	1.0	8.905698376411331e-07	Bespoke	1.0	1.0	1.0	8.905698376411331e-07	0.0
k__Bacteria; p__Actinobacteria; c__Actinobacteria; o__Actinomycetales; f__Frankiaceae; g__; s__	Uniform	0.21715118029977182	0.16285345256402642	0.27144890803551724	0.00019935425431672483	Bespoke	0.16211481565044353	0.11831329515148864	0.20591633614939842	0.00019935425431672483	-0.05503636464932829
k__Bacteria; p__Actinobacteria; c__Actinobacteria; o__Actinomycetales; f__Frankiaceae; g__Frankia; s__	Uniform	0.0	0.0	0.0	7.905278514743979e-06	Bespoke	0.0026454928182268354	0.0004828697943471314	0.004808115842106539	7.905278514743979e-06	0.0026454928182268354
k__Bacteria; p__Actinobacteria; c__Actinobacteria; o__Actinomycetales; f__Geodermatophilaceae	Uniform	0.2208882575433432	0.025748625600316988	0.41602788948636943	4.4842349093560135e-06	Bespoke	0.6053765947834769	0.4060404005691214	0.8047127889978325	4.4842349093560135e-06	0.38448833724013376
k__Bacteria; p__Actinobacteria; c__Actinobacteria; o__Actinomycetales; f__Geodermatophilaceae; g__; s__	Uniform	0.472722156771112	0.4107849221772135	0.5346593913650105	0.00011248446299527642	Bespoke	0.3008467189155925	0.2680227172000933	0.3336707206310917	0.00011248446299527642	-0.1718754378555195
k__Bacteria; p__Actinobacteria; c__Actinobacteria; o__Actinomycetales; f__Geodermatophilaceae; g__Blastococcus	Uniform	1.0	1.0	1.0	2.0923814100232203e-07	Bespoke	1.0	1.0	1.0	2.0923814100232203e-07	0.0
k__Bacteria; p__Actinobacteria; c__Actinobacteria; o__Actinomycetales; f__Geodermatophilaceae; g__Blastococcus; s__aggregatus	Uniform	0.0	0.0	0.0	8.104185522534311e-05	Bespoke	0.057155180752174496	0.0478775691791269	0.06643279232522209	8.104185522534311e-05	0.057155180752174496
k__Bacteria; p__Actinobacteria; c__Actinobacteria; o__Actinomycetales; f__Geodermatophilaceae; g__Blastococcus; s__saxobsidens	Uniform	0.6658168212004073	0.49868576972795464	0.83294787267286	1.0261169208592e-05	Bespoke	0.9916119265807044	0.9838081757990658	0.999415677362343	1.0261169208592e-05	0.3257951053802971
k__Bacteria; p__Actinobacteria; c__Actinobacteria; o__Actinomycetales; f__Geodermatophilaceae; g__Geodermatophilus; s__	Uniform	0.3437179347555647	0.31024456838903924	0.3771913011220902	4.111333309938438e-05	Bespoke	0.29642734973887597	0.2582301464338451	0.3346245530439068	4.111333309938438e-05	-0.04729058501668876
k__Bacteria; p__Actinobacteria; c__Actinobacteria; o__Actinomycetales; f__Geodermatophilaceae; g__Geodermatophilus; s__obscurus	Uniform	0.3436220519975316	0.30963923789367914	0.37760486610138405	3.927138358937331e-06	Bespoke	0.5900796209975729	0.5038991463537721	0.6762600956413738	3.927138358937331e-06	0.24645756900004134
k__Bacteria; p__Actinobacteria; c__Actinobacteria; o__Actinomycetales; f__Geodermatophilaceae; g__Modestobacter; s__	Uniform	0.09700187271926544	0.0697696599867085	0.12423408545182238	8.6820751132151e-05	Bespoke	0.09767086920071182	0.08507567672472771	0.11026606167669592	8.6820751132151e-05	0.0006689964814463739
k__Bacteria; p__Actinobacteria; c__Actinobacteria; o__Actinomycetales; f__Glycomycetaceae	Uniform	1.0	1.0	1.0	1.1769645431380614e-07	Bespoke	1.0	1.0	1.0	1.1769645431380614e-07	0.0
k__Bacteria; p__Actinobacteria; c__Actinobacteria; o__Actinomycetales; f__Glycomycetaceae; g__Glycomyces; s__	Uniform	0.037478868032799054	0.0020779535864508952	0.07287978247914721	1.2314972336367915e-05	Bespoke	0.0368295173834484	0.0012660428219554362	0.07239299194494137	1.2314972336367915e-05	-0.0006493506493506565
k__Bacteria; p__Actinobacteria; c__Actinobacteria; o__Actinomycetales; f__Glycomycetaceae; g__Glycomyces; s__harbinensis	Uniform	0.0	0.0	0.0	2.1308943053514603e-05	Bespoke	0.0009422850412249773	0.0	0.0018845700824499545	2.1308943053514603e-05	0.0009422850412249773
k__Bacteria; p__Actinobacteria; c__Actinobacteria; o__Actinomycetales; f__Gordoniaceae	Uniform	1.0	1.0	1.0	7.356028394612884e-08	Bespoke	1.0	1.0	1.0	7.356028394612884e-08	0.0
k__Bacteria; p__Actinobacteria; c__Actinobacteria; o__Actinomycetales; f__Gordoniaceae; g__Gordonia; s__	Uniform	0.024656896592853618	0.015414274156872139	0.0338995190288351	4.605658418056424e-05	Bespoke	0.03424680026216831	0.02242129084440618	0.04607230967993044	4.605658418056424e-05	0.00958990366931469
k__Bacteria; p__Actinobacteria; c__Actinobacteria; o__Actinomycetales; f__Intrasporangiaceae	Uniform	0.9060539113689586	0.849323005332145	0.9627848174057723	1.6359807149619054e-06	Bespoke	0.8531127348983704	0.7476367372154568	0.958588732581284	1.6359807149619054e-06	-0.05294117647058827
k__Bacteria; p__Actinobacteria; c__Actinobacteria; o__Actinomycetales; f__Intrasporangiaceae; g__; s__	Uniform	0.6069543484311506	0.5700775107760132	0.643831186086288	0.00022997298690646153	Bespoke	0.349142416349186	0.3027212764464452	0.39556355625192685	0.00022997298690646153	-0.25781193208196457
k__Bacteria; p__Actinobacteria; c__Actinobacteria; o__Actinomycetales; f__Intrasporangiaceae; g__Arsenicicoccus	Uniform	1.0	1.0	1.0	2.0694959883510915e-06	Bespoke	1.0	1.0	1.0	2.0694959883510915e-06	0.0
k__Bacteria; p__Actinobacteria; c__Actinobacteria; o__Actinomycetales; f__Intrasporangiaceae; g__Arsenicicoccus; s__	Uniform	0.0	0.0	0.0	1.1710797204223711e-05	Bespoke	0.011969803595419349	0.0003486683134047413	0.023590938877433958	1.1710797204223711e-05	0.011969803595419349
k__Bacteria; p__Actinobacteria; c__Actinobacteria; o__Actinomycetales; f__Intrasporangiaceae; g__Intrasporangium; s__calvum	Uniform	1.0	1.0	1.0	4.045815617037086e-07	Bespoke	1.0	1.0	1.0	4.045815617037086e-07	0.0
k__Bacteria; p__Actinobacteria; c__Actinobacteria; o__Actinomycetales; f__Intrasporangiaceae; g__Janibacter	Uniform	1.0	1.0	1.0	5.5578881203741794e-08	Bespoke	1.0	1.0	1.0	5.5578881203741794e-08	0.0
k__Bacteria; p__Actinobacteria; c__Actinobacteria; o__Actinomycetales; f__Intrasporangiaceae; g__Janibacter; s__	Uniform	0.8183038227485762	0.7853363859811232	0.8512712595160291	1.1004618478340874e-06	Bespoke	0.9745388116026726	0.9607109059050847	0.9883667173002606	1.1004618478340874e-06	0.15623498885409648
k__Bacteria; p__Actinobacteria; c__Actinobacteria; o__Actinomycetales; f__Intrasporangiaceae; g__Knoellia; s__	Uniform	1.0	1.0	1.0	6.179063851474822e-07	Bespoke	1.0	1.0	1.0	6.179063851474822e-07	0.0
k__Bacteria; p__Actinobacteria; c__Actinobacteria; o__Actinomycetales; f__Intrasporangiaceae; g__Knoellia; s__subterranea	Uniform	0.9250745257630845	0.8881953367332581	0.9619537147929108	0.0001784376327775896	Bespoke	0.2966726165181235	0.2341077486362484	0.3592374843999986	0.0001784376327775896	-0.628401909244961
k__Bacteria; p__Actinobacteria; c__Actinobacteria; o__Actinomycetales; f__Intrasporangiaceae; g__Kytococcus; s__	Uniform	0.0	0.0	0.0	0.00018382028395487433	Bespoke	9.163802978235935e-05	0.0	0.0001832760595647187	0.00018382028395487433	9.163802978235935e-05
k__Bacteria; p__Actinobacteria; c__Actinobacteria; o__Actinomycetales; f__Intrasporangiaceae; g__Lapillicoccus; s__jejuensis	Uniform	1.0	1.0	1.0	7.846430287587076e-06	Bespoke	1.0	1.0	1.0	7.846430287587076e-06	0.0
k__Bacteria; p__Actinobacteria; c__Actinobacteria; o__Actinomycetales; f__Intrasporangiaceae; g__Ornithinimicrobium	Uniform	1.0	1.0	1.0	5.298302051693173e-06	Bespoke	1.0	1.0	1.0	5.298302051693173e-06	0.0
k__Bacteria; p__Actinobacteria; c__Actinobacteria; o__Actinomycetales; f__Intrasporangiaceae; g__Oryzihumus; s__leptocrescens	Uniform	1.0	1.0	1.0	7.450185558063929e-06	Bespoke	1.0	1.0	1.0	7.450185558063929e-06	0.0
k__Bacteria; p__Actinobacteria; c__Actinobacteria; o__Actinomycetales; f__Intrasporangiaceae; g__Phycicoccus; s__	Uniform	0.4475550111066469	0.4175907772020028	0.477519245011291	0.00010068931666546116	Bespoke	0.41630965815788273	0.364705116279633	0.4679142000361325	0.00010068931666546116	-0.031245352948764182
k__Bacteria; p__Actinobacteria; c__Actinobacteria; o__Actinomycetales; f__Intrasporangiaceae; g__Serinicoccus; s__	Uniform	0.061301458479177895	0.01740535291033351	0.10519756404802227	1.1518559662177828e-05	Bespoke	0.3036044517127062	0.1661060126702949	0.44110289075511755	1.1518559662177828e-05	0.24230299323352833
k__Bacteria; p__Actinobacteria; c__Actinobacteria; o__Actinomycetales; f__Intrasporangiaceae; g__Terracoccus; s__	Uniform	0.36567223568717006	0.28985007892015363	0.4414943924541865	6.35678549748867e-05	Bespoke	0.2994377096570371	0.25069244681940367	0.3481829724946705	6.35678549748867e-05	-0.06623452603013297
k__Bacteria; p__Actinobacteria; c__Actinobacteria; o__Actinomycetales; f__Intrasporangiaceae; g__Tetrasphaera	Uniform	1.0	1.0	1.0	2.9424113578451534e-08	Bespoke	1.0	1.0	1.0	2.9424113578451534e-08	0.0
k__Bacteria; p__Actinobacteria; c__Actinobacteria; o__Actinomycetales; f__Intrasporangiaceae; g__Tetrasphaera; s__	Uniform	0.6505478982127889	0.4582081033641793	0.8428876930613985	2.3743298050238494e-05	Bespoke	0.7105081395461177	0.52370830384764	0.8973079752445954	2.3743298050238494e-05	0.05996024133332878
k__Bacteria; p__Actinobacteria; c__Actinobacteria; o__Actinomycetales; f__Jonesiaceae; g__; s__	Uniform	0.09646136383481745	0.05081158163244831	0.14211114603718658	8.613418848198712e-06	Bespoke	0.10250562683438773	0.05496574603654363	0.15004550763223182	8.613418848198712e-06	0.006044262999570282
k__Bacteria; p__Actinobacteria; c__Actinobacteria; o__Actinomycetales; f__Jonesiaceae; g__Jonesia; s__	Uniform	0.15730249063299265	0.05560684276348471	0.2589981385025006	4.364576847470311e-06	Bespoke	0.2574670126378108	0.06557556997920991	0.4493584552964117	4.364576847470311e-06	0.10016452200481815
k__Bacteria; p__Actinobacteria; c__Actinobacteria; o__Actinomycetales; f__Kineosporiaceae	Uniform	1.0	1.0	1.0	2.9424113578451534e-08	Bespoke	1.0	1.0	1.0	2.9424113578451534e-08	0.0
k__Bacteria; p__Actinobacteria; c__Actinobacteria; o__Actinomycetales; f__Kineosporiaceae; g__; s__	Uniform	0.23596391856993462	0.14938226014467987	0.3225455769951894	0.00024894369373427516	Bespoke	0.10701319337967034	0.0736970602586725	0.1403293265006682	0.00024894369373427516	-0.1289507251902643
k__Bacteria; p__Actinobacteria; c__Actinobacteria; o__Actinomycetales; f__Kineosporiaceae; g__Kineococcus	Uniform	1.0	1.0	1.0	1.698752157262602e-06	Bespoke	1.0	1.0	1.0	1.698752157262602e-06	0.0
k__Bacteria; p__Actinobacteria; c__Actinobacteria; o__Actinomycetales; f__Kineosporiaceae; g__Kineococcus; s__	Uniform	0.0	0.0	0.0	2.4924185808520345e-05	Bespoke	0.00396444282025461	0.0007323775826407176	0.007196508057868502	2.4924185808520345e-05	0.00396444282025461
k__Bacteria; p__Actinobacteria; c__Actinobacteria; o__Actinomycetales; f__Kineosporiaceae; g__Kineosporia	Uniform	1.0	1.0	1.0	1.3215350211868535e-05	Bespoke	1.0	1.0	1.0	1.3215350211868535e-05	0.0
k__Bacteria; p__Actinobacteria; c__Actinobacteria; o__Actinomycetales; f__Kineosporiaceae; g__Kineosporia; s__	Uniform	0.0	0.0	0.0	1.2332626804514987e-05	Bespoke	0.018488527574827707	0.007623183017908172	0.02935387213174724	1.2332626804514987e-05	0.018488527574827707
k__Bacteria; p__Actinobacteria; c__Actinobacteria; o__Actinomycetales; f__Kineosporiaceae; g__Quadrisphaera; s__granulorum	Uniform	0.8357149405641859	0.7276027987807744	0.9438270823475975	1.053383266108565e-06	Bespoke	0.9954802259887006	0.9909604519774011	1.0	1.053383266108565e-06	0.15976528542451462
k__Bacteria; p__Actinobacteria; c__Actinobacteria; o__Actinomycetales; f__Microbacteriaceae	Uniform	0.9335015937679764	0.8940311006981018	0.972972086837851	8.170095536950043e-06	Bespoke	0.9492198220261846	0.9209468146633248	0.9774928293890444	8.170095536950043e-06	0.015718228258208233
k__Bacteria; p__Actinobacteria; c__Actinobacteria; o__Actinomycetales; f__Microbacteriaceae; g__; s__	Uniform	0.8593473419079138	0.8435526754186653	0.8751420083971624	0.00029139484319769314	Bespoke	0.37289814170013075	0.342539688420205	0.4032565949800565	0.00029139484319769314	-0.4864492002077831
k__Bacteria; p__Actinobacteria; c__Actinobacteria; o__Actinomycetales; f__Microbacteriaceae; g__Agreia; s__pratensis	Uniform	0.8773169425266266	0.8014301851233671	0.9532036999298862	3.464198971969694e-06	Bespoke	1.0	1.0	1.0	3.464198971969694e-06	0.12268305747337338
k__Bacteria; p__Actinobacteria; c__Actinobacteria; o__Actinomycetales; f__Microbacteriaceae; g__Agrococcus; s__	Uniform	0.4305398882441308	0.29579000875426276	0.5652897677339989	8.683448238515427e-05	Bespoke	0.22379775522117354	0.1588837447300021	0.28871176571234497	8.683448238515427e-05	-0.20674213302295727
k__Bacteria; p__Actinobacteria; c__Actinobacteria; o__Actinomycetales; f__Microbacteriaceae; g__Agrococcus; s__jenensis	Uniform	0.13889802233080278	0.08138723138006371	0.19640881328154186	1.6928673345469116e-06	Bespoke	0.337054184838206	0.2706133179832063	0.40349505169320565	1.6928673345469116e-06	0.1981561625074032
k__Bacteria; p__Actinobacteria; c__Actinobacteria; o__Actinomycetales; f__Microbacteriaceae; g__Agromyces; s__	Uniform	0.19707722854101034	0.14264627933980176	0.25150817774221895	2.47103705831836e-05	Bespoke	0.10758826974426694	0.09207574183230104	0.12310079765623284	2.47103705831836e-05	-0.0894889587967434
k__Bacteria; p__Actinobacteria; c__Actinobacteria; o__Actinomycetales; f__Microbacteriaceae; g__Agromyces; s__mediolanus	Uniform	0.0	0.0	0.0	3.026760483436715e-06	Bespoke	0.0759370086427826	0.04896744610428433	0.10290657118128088	3.026760483436715e-06	0.0759370086427826
k__Bacteria; p__Actinobacteria; c__Actinobacteria; o__Actinomycetales; f__Microbacteriaceae; g__Candidatus Aquiluna; s__	Uniform	0.65625	0.42031767389778907	0.8921823261022109	1.4319735274846413e-06	Bespoke	1.0	1.0	1.0	1.4319735274846413e-06	0.34375
k__Bacteria; p__Actinobacteria; c__Actinobacteria; o__Actinomycetales; f__Microbacteriaceae; g__Candidatus Aquiluna; s__rubra	Uniform	0.017545437846223155	0.001679797857771441	0.03341107783467487	0.00025637622482419203	Bespoke	0.0010289571991480395	0.0003210580219720375	0.0017368563763240415	0.00025637622482419203	-0.016516480647075116
k__Bacteria; p__Actinobacteria; c__Actinobacteria; o__Actinomycetales; f__Microbacteriaceae; g__Candidatus Rhodoluna; s__	Uniform	0.0	0.0	0.0	0.0001278046181317902	Bespoke	0.017500486244030933	0.011522907417491122	0.023478065070570743	0.0001278046181317902	0.017500486244030933
k__Bacteria; p__Actinobacteria; c__Actinobacteria; o__Actinomycetales; f__Microbacteriaceae; g__Clavibacter; s__	Uniform	0.6944480078415393	0.60599312969818	0.7829028859848985	5.316545002111813e-05	Bespoke	0.7537843002903926	0.7051006628100764	0.8024679377707087	5.316545002111813e-05	0.0593362924488533
k__Bacteria; p__Actinobacteria; c__Actinobacteria; o__Actinomycetales; f__Microbacteriaceae; g__Clavibacter; s__michiganensis	Uniform	0.7845377769291935	0.7183025366536513	0.8507730172047356	1.0182704905716128e-05	Bespoke	0.48197221850803385	0.37445312855476975	0.5894913084612979	1.0182704905716128e-05	-0.3025655584211596
k__Bacteria; p__Actinobacteria; c__Actinobacteria; o__Actinomycetales; f__Microbacteriaceae; g__Cryobacterium; s__psychrophilum	Uniform	0.7380290293026063	0.6680744462144591	0.8079836123907534	0.00011683334698217156	Bespoke	0.26972848220602225	0.19704945085557055	0.3424075135564739	0.00011683334698217156	-0.46830054709658403
k__Bacteria; p__Actinobacteria; c__Actinobacteria; o__Actinomycetales; f__Microbacteriaceae; g__Cryocola	Uniform	1.0	1.0	1.0	4.43813713141644e-07	Bespoke	1.0	1.0	1.0	4.43813713141644e-07	0.0
k__Bacteria; p__Actinobacteria; c__Actinobacteria; o__Actinomycetales; f__Microbacteriaceae; g__Cryocola; s__	Uniform	0.41959699059794253	0.3671373326855909	0.47205664851029416	1.3992146810339653e-05	Bespoke	0.48464934696651085	0.40448658357874134	0.5648121103542804	1.3992146810339653e-05	0.06505235636856832
k__Bacteria; p__Actinobacteria; c__Actinobacteria; o__Actinomycetales; f__Microbacteriaceae; g__Cryocola; s__poae	Uniform	1.0	1.0	1.0	9.199939512195847e-07	Bespoke	1.0	1.0	1.0	9.199939512195847e-07	0.0
k__Bacteria; p__Actinobacteria; c__Actinobacteria; o__Actinomycetales; f__Microbacteriaceae; g__Curtobacterium; s__	Uniform	0.21020350417020928	0.17981376917836311	0.24059323916205544	0.00011750421677176026	Bespoke	0.1824843447815025	0.14580327394967893	0.21916541561332606	0.00011750421677176026	-0.027719159388706782
k__Bacteria; p__Actinobacteria; c__Actinobacteria; o__Actinomycetales; f__Microbacteriaceae; g__Frigoribacterium; s__	Uniform	0.1705728230578411	0.13456302823682975	0.20658261787885246	8.021209522243078e-05	Bespoke	0.5954620730047303	0.5737151561084396	0.617208989901021	8.021209522243078e-05	0.4248892499468892
k__Bacteria; p__Actinobacteria; c__Actinobacteria; o__Actinomycetales; f__Microbacteriaceae; g__Frondihabitans	Uniform	1.0	1.0	1.0	5.3895168037863726e-06	Bespoke	1.0	1.0	1.0	5.3895168037863726e-06	0.0
k__Bacteria; p__Actinobacteria; c__Actinobacteria; o__Actinomycetales; f__Microbacteriaceae; g__Herbiconiux	Uniform	1.0	1.0	1.0	2.4520094648709613e-08	Bespoke	1.0	1.0	1.0	2.4520094648709613e-08	0.0
k__Bacteria; p__Actinobacteria; c__Actinobacteria; o__Actinomycetales; f__Microbacteriaceae; g__Leifsonia	Uniform	1.0	1.0	1.0	3.8643669166366347e-07	Bespoke	1.0	1.0	1.0	3.8643669166366347e-07	0.0
k__Bacteria; p__Actinobacteria; c__Actinobacteria; o__Actinomycetales; f__Microbacteriaceae; g__Leucobacter; s__	Uniform	0.14485421884933986	0.12721808800724013	0.16249034969143958	5.786938497852658e-05	Bespoke	0.11872151681299208	0.10655544853058571	0.13088758509539844	5.786938497852658e-05	-0.02613270203634778
k__Bacteria; p__Actinobacteria; c__Actinobacteria; o__Actinomycetales; f__Microbacteriaceae; g__Microbacterium; s__	Uniform	0.8176661759664775	0.811540355757984	0.823791996174971	1.708364034364896e-05	Bespoke	0.17855931251490656	0.16000057185620473	0.1971180531736084	1.708364034364896e-05	-0.639106863451571
k__Bacteria; p__Actinobacteria; c__Actinobacteria; o__Actinomycetales; f__Microbacteriaceae; g__Microbacterium; s__aurum	Uniform	0.20724766261402733	0.027266516301137328	0.38722880892691736	4.657444857954499e-05	Bespoke	0.07705523878744258	0.07468271577559392	0.07942776179929124	4.657444857954499e-05	-0.13019242382658475
k__Bacteria; p__Actinobacteria; c__Actinobacteria; o__Actinomycetales; f__Microbacteriaceae; g__Microbacterium; s__barkeri	Uniform	0.6746031746031746	0.4745779809266875	0.8746283682796618	1.4712056789225768e-07	Bespoke	1.0	1.0	1.0	1.4712056789225768e-07	0.32539682539682535
k__Bacteria; p__Actinobacteria; c__Actinobacteria; o__Actinomycetales; f__Microbacteriaceae; g__Microbacterium; s__chocolatum	Uniform	0.9324496237232086	0.9218262946688435	0.9430729527775737	7.709117757554302e-07	Bespoke	0.9409514850552586	0.9263748665124587	0.9555281035980585	7.709117757554302e-07	0.008501861332049998
k__Bacteria; p__Actinobacteria; c__Actinobacteria; o__Actinomycetales; f__Microbacteriaceae; g__Microbacterium; s__gubbeenense	Uniform	0.0			1.961607571896769e-08	Bespoke	1.0			1.961607571896769e-08	1.0
k__Bacteria; p__Actinobacteria; c__Actinobacteria; o__Actinomycetales; f__Microbacteriaceae; g__Microbacterium; s__lacticum	Uniform	0.38625356125356125	0.1565732026194104	0.6159339198877121	3.511277553695216e-07	Bespoke	0.4985042735042735	0.31417438088224714	0.6828341661262999	3.511277553695216e-07	0.11225071225071226
k__Bacteria; p__Actinobacteria; c__Actinobacteria; o__Actinomycetales; f__Microbacteriaceae; g__Microbacterium; s__maritypicum	Uniform	0.050129870129870135	0.008491148967749093	0.09176859129199118	4.0212955223883765e-07	Bespoke	0.8066824841824843	0.6873274621020756	0.926037506262893	4.0212955223883765e-07	0.7565526140526142
k__Bacteria; p__Actinobacteria; c__Actinobacteria; o__Actinomycetales; f__Microbacteriaceae; g__Mycetocola; s__	Uniform	0.27352629277166773	0.2428596696093996	0.3041929159339359	2.114612962504717e-05	Bespoke	0.47521034547753993	0.3922847818704155	0.5581359090846644	2.114612962504717e-05	0.2016840527058722
k__Bacteria; p__Actinobacteria; c__Actinobacteria; o__Actinomycetales; f__Microbacteriaceae; g__Pseudoclavibacter	Uniform	1.0	1.0	1.0	1.922375420458834e-07	Bespoke	1.0	1.0	1.0	1.922375420458834e-07	0.0
k__Bacteria; p__Actinobacteria; c__Actinobacteria; o__Actinomycetales; f__Microbacteriaceae; g__Pseudoclavibacter; s__	Uniform	1.0	1.0	1.0	4.354768809610827e-07	Bespoke	1.0	1.0	1.0	4.354768809610827e-07	0.0
k__Bacteria; p__Actinobacteria; c__Actinobacteria; o__Actinomycetales; f__Microbacteriaceae; g__Pseudoclavibacter; s__bifida	Uniform	0.05337129735313939	0.02826270680497779	0.07847988790130099	3.29667768532971e-05	Bespoke	0.02320309958789133	0.01211703523431227	0.03428916394147039	3.29667768532971e-05	-0.03016819776524806
k__Bacteria; p__Actinobacteria; c__Actinobacteria; o__Actinomycetales; f__Microbacteriaceae; g__Rathayibacter; s__	Uniform	0.22067048486823504	0.1655470907811684	0.27579387895530166	5.990749524572732e-06	Bespoke	0.17433887530133135	0.12884883187915244	0.21982891872351026	5.990749524572732e-06	-0.046331609566903686
k__Bacteria; p__Actinobacteria; c__Actinobacteria; o__Actinomycetales; f__Microbacteriaceae; g__Rathayibacter; s__caricis	Uniform	0.33986352870190295	0.24860420876025957	0.43112284864354633	1.1846148126684588e-05	Bespoke	0.3048541217183396	0.24120293717343116	0.368505306263248	1.1846148126684588e-05	-0.03500940698356336
k__Bacteria; p__Actinobacteria; c__Actinobacteria; o__Actinomycetales; f__Microbacteriaceae; g__Salinibacterium; s__	Uniform	0.5237342512212504	0.5122441560956172	0.5352243463468835	0.00025266094008301955	Bespoke	0.21897415261128178	0.20520569251900042	0.23274261270356314	0.00025266094008301955	-0.3047600986099686
k__Bacteria; p__Actinobacteria; c__Actinobacteria; o__Actinomycetales; f__Microbacteriaceae; g__Salinibacterium; s__amurskyense	Uniform	0.6689740778470736	0.577051233658102	0.7608969220360453	1.4386429932290904e-05	Bespoke	0.9791372119217133	0.9684876874103753	0.9897867364330514	1.4386429932290904e-05	0.3101631340746397
k__Bacteria; p__Actinobacteria; c__Actinobacteria; o__Actinomycetales; f__Microbacteriaceae; g__Subtercola	Uniform	1.0	1.0	1.0	3.432813250819346e-07	Bespoke	1.0	1.0	1.0	3.432813250819346e-07	0.0
k__Bacteria; p__Actinobacteria; c__Actinobacteria; o__Actinomycetales; f__Microbacteriaceae; g__Subtercola; s__boreus	Uniform	1.0	1.0	1.0	8.508472843102236e-07	Bespoke	1.0	1.0	1.0	8.508472843102236e-07	0.0
k__Bacteria; p__Actinobacteria; c__Actinobacteria; o__Actinomycetales; f__Microbacteriaceae; g__Subtercola; s__frigoramans	Uniform	1.0	1.0	1.0	4.590161718238439e-07	Bespoke	1.0	1.0	1.0	4.590161718238439e-07	0.0
k__Bacteria; p__Actinobacteria; c__Actinobacteria; o__Actinomycetales; f__Microbacteriaceae; g__Yonghaparkia; s__	Uniform	0.46377568385966034	0.43326929955100135	0.4942820681683193	4.575449661449214e-05	Bespoke	0.43004854026744554	0.38865806869921526	0.4714390118356758	4.575449661449214e-05	-0.03372714359221479
k__Bacteria; p__Actinobacteria; c__Actinobacteria; o__Actinomycetales; f__Micrococcaceae	Uniform	0.0	0.0	0.0	9.219555587914815e-08	Bespoke	0.6285714285714286	0.4	0.8571428571428571	9.219555587914815e-08	0.6285714285714286
k__Bacteria; p__Actinobacteria; c__Actinobacteria; o__Actinomycetales; f__Micrococcaceae; g__; s__	Uniform	0.9924207160505947	0.9900851874877237	0.9947562446134657	0.00013392483375610813	Bespoke	0.9311244744109034	0.9143175218782595	0.9479314269435473	0.00013392483375610813	-0.061296241639691273
k__Bacteria; p__Actinobacteria; c__Actinobacteria; o__Actinomycetales; f__Micrococcaceae; g__Arthrobacter	Uniform	0.7456109054368205	0.6153521549787555	0.8758696558948855	1.1828493658537518e-05	Bespoke	0.9651876294444894	0.949413491362326	0.9809617675266529	1.1828493658537518e-05	0.21957672400766892
k__Bacteria; p__Actinobacteria; c__Actinobacteria; o__Actinomycetales; f__Micrococcaceae; g__Arthrobacter; s__	Uniform	0.41969404046747216	0.3950204725909573	0.44436760834398703	0.0050940339704088474	Bespoke	0.0725146732864329	0.0550168626828117	0.09001248389005412	0.0050940339704088474	-0.34717936718103926
k__Bacteria; p__Actinobacteria; c__Actinobacteria; o__Actinomycetales; f__Micrococcaceae; g__Arthrobacter; s__agilis	Uniform	0.05928721333948526	0.004059590238141168	0.11451483644082935	6.593943852930989e-05	Bespoke	0.15311855827603033	0.04277998514458174	0.2634571314074789	6.593943852930989e-05	0.09383134493654507
k__Bacteria; p__Actinobacteria; c__Actinobacteria; o__Actinomycetales; f__Micrococcaceae; g__Arthrobacter; s__alkaliphilus	Uniform	1.0	1.0	1.0	1.0911442118675777e-06	Bespoke	1.0	1.0	1.0	1.0911442118675777e-06	0.0
k__Bacteria; p__Actinobacteria; c__Actinobacteria; o__Actinomycetales; f__Micrococcaceae; g__Arthrobacter; s__chlorophenolicus	Uniform	1.0	1.0	1.0	2.4520094648709613e-08	Bespoke	1.0	1.0	1.0	2.4520094648709613e-08	0.0
k__Bacteria; p__Actinobacteria; c__Actinobacteria; o__Actinomycetales; f__Micrococcaceae; g__Arthrobacter; s__crystallopoietes	Uniform	1.0	1.0	1.0	2.342159440844742e-06	Bespoke	1.0	1.0	1.0	2.342159440844742e-06	0.0
k__Bacteria; p__Actinobacteria; c__Actinobacteria; o__Actinomycetales; f__Micrococcaceae; g__Arthrobacter; s__globiformis	Uniform	1.0	1.0	1.0	1.3770485154715318e-06	Bespoke	1.0	1.0	1.0	1.3770485154715318e-06	0.0
k__Bacteria; p__Actinobacteria; c__Actinobacteria; o__Actinomycetales; f__Micrococcaceae; g__Arthrobacter; s__humicola	Uniform	1.0	1.0	1.0	3.16309220968354e-07	Bespoke	1.0	1.0	1.0	3.16309220968354e-07	0.0
k__Bacteria; p__Actinobacteria; c__Actinobacteria; o__Actinomycetales; f__Micrococcaceae; g__Arthrobacter; s__methylotrophus	Uniform	1.0			9.808037859483845e-09	Bespoke	1.0			9.808037859483845e-09	0.0
k__Bacteria; p__Actinobacteria; c__Actinobacteria; o__Actinomycetales; f__Micrococcaceae; g__Arthrobacter; s__nicotinovorans	Uniform	0.9995421686746988	0.9990843373493976	1.0	6.586097422643402e-05	Bespoke	0.30069531093630564	0.12964921138399144	0.47174141048861984	6.586097422643402e-05	-0.6988468577383932
k__Bacteria; p__Actinobacteria; c__Actinobacteria; o__Actinomycetales; f__Micrococcaceae; g__Arthrobacter; s__niigatensis	Uniform	1.0	1.0	1.0	3.5063735347654746e-07	Bespoke	1.0	1.0	1.0	3.5063735347654746e-07	0.0
k__Bacteria; p__Actinobacteria; c__Actinobacteria; o__Actinomycetales; f__Micrococcaceae; g__Arthrobacter; s__nitroguajacolicus	Uniform	1.0	1.0	1.0	5.720440001165357e-05	Bespoke	0.996667274038012	0.9947309579655566	0.9986035901104675	5.720440001165357e-05	-0.00333272596198797
k__Bacteria; p__Actinobacteria; c__Actinobacteria; o__Actinomycetales; f__Micrococcaceae; g__Arthrobacter; s__oryzae	Uniform	1.0	1.0	1.0	9.219555587914815e-08	Bespoke	1.0	1.0	1.0	9.219555587914815e-08	0.0
k__Bacteria; p__Actinobacteria; c__Actinobacteria; o__Actinomycetales; f__Micrococcaceae; g__Arthrobacter; s__oxydans	Uniform	1.0	1.0	1.0	3.511277553695216e-07	Bespoke	1.0	1.0	1.0	3.511277553695216e-07	0.0
k__Bacteria; p__Actinobacteria; c__Actinobacteria; o__Actinomycetales; f__Micrococcaceae; g__Arthrobacter; s__parietis	Uniform	1.0	1.0	1.0	8.513376862031977e-07	Bespoke	1.0	1.0	1.0	8.513376862031977e-07	0.0
k__Bacteria; p__Actinobacteria; c__Actinobacteria; o__Actinomycetales; f__Micrococcaceae; g__Arthrobacter; s__pascens	Uniform	1.0			1.2750449217328998e-07	Bespoke	1.0			1.2750449217328998e-07	0.0
k__Bacteria; p__Actinobacteria; c__Actinobacteria; o__Actinomycetales; f__Micrococcaceae; g__Arthrobacter; s__psychrolactophilus	Uniform	0.6067721983107321	0.5576606523184344	0.6558837443030299	0.0032125207972801945	Bespoke	0.014451277421482334	0.012284151479905598	0.01661840336305907	0.0032125207972801945	-0.5923209208892498
k__Bacteria; p__Actinobacteria; c__Actinobacteria; o__Actinomycetales; f__Micrococcaceae; g__Arthrobacter; s__scleromae	Uniform	1.0	1.0	1.0	3.0077982769083793e-07	Bespoke	1.0	1.0	1.0	3.0077982769083793e-07	0.0
k__Bacteria; p__Actinobacteria; c__Actinobacteria; o__Actinomycetales; f__Micrococcaceae; g__Arthrobacter; s__sulfureus	Uniform	1.0	1.0	1.0	5.180605597379367e-06	Bespoke	1.0	1.0	1.0	5.180605597379367e-06	0.0
k__Bacteria; p__Actinobacteria; c__Actinobacteria; o__Actinomycetales; f__Micrococcaceae; g__Arthrobacter; s__ureafaciens	Uniform	1.0	1.0	1.0	2.9649698449219664e-05	Bespoke	1.0	1.0	1.0	2.9649698449219664e-05	0.0
k__Bacteria; p__Actinobacteria; c__Actinobacteria; o__Actinomycetales; f__Micrococcaceae; g__Citricoccus; s__	Uniform	0.4447396812319761	0.36045297903243	0.5290263834315222	3.3955427069533073e-06	Bespoke	0.8453933089396355	0.7891721929389222	0.9016144249403488	3.3955427069533073e-06	0.4006536277076594
k__Bacteria; p__Actinobacteria; c__Actinobacteria; o__Actinomycetales; f__Micrococcaceae; g__Citricoccus; s__alkalitolerans	Uniform	0.2506405860189764	0.1379211333080508	0.36336003872990197	1.044948353549409e-05	Bespoke	0.2799791657772433	0.15281861211916845	0.4071397194353181	1.044948353549409e-05	0.029338579758266925
k__Bacteria; p__Actinobacteria; c__Actinobacteria; o__Actinomycetales; f__Micrococcaceae; g__Kocuria	Uniform	0.7933333333333333	0.6666666666666667	0.9199999999999999	2.3578523014199166e-06	Bespoke	0.3849036949685535	0.15522345047136105	0.614583939465746	2.3578523014199166e-06	-0.40842963836477986
k__Bacteria; p__Actinobacteria; c__Actinobacteria; o__Actinomycetales; f__Micrococcaceae; g__Kocuria; s__	Uniform	0.3329684590448925	0.26521405280051846	0.4007228652892665	0.0005134135114001132	Bespoke	0.15279517287075	0.11175536284337079	0.19383498289812923	0.0005134135114001132	-0.18017328617414247
k__Bacteria; p__Actinobacteria; c__Actinobacteria; o__Actinomycetales; f__Micrococcaceae; g__Kocuria; s__halotolerans	Uniform	1.0	1.0	1.0	9.56283691299675e-08	Bespoke	1.0	1.0	1.0	9.56283691299675e-08	0.0
k__Bacteria; p__Actinobacteria; c__Actinobacteria; o__Actinomycetales; f__Micrococcaceae; g__Kocuria; s__koreensis	Uniform	1.0	1.0	1.0	6.45368891154037e-07	Bespoke	1.0	1.0	1.0	6.45368891154037e-07	0.0
k__Bacteria; p__Actinobacteria; c__Actinobacteria; o__Actinomycetales; f__Micrococcaceae; g__Kocuria; s__palustris	Uniform	0.2070015135893243	0.13439901913955937	0.27960400803908925	3.472045402257281e-07	Bespoke	1.0	1.0	1.0	3.472045402257281e-07	0.7929984864106757
k__Bacteria; p__Actinobacteria; c__Actinobacteria; o__Actinomycetales; f__Micrococcaceae; g__Kocuria; s__rhizophila	Uniform	0.768783849573391	0.7019350399669263	0.8356326591798556	0.0003073387895420701	Bespoke	0.605063896745603	0.5634213925187086	0.6467064009724974	0.0003073387895420701	-0.16371995282778795
k__Bacteria; p__Actinobacteria; c__Actinobacteria; o__Actinomycetales; f__Micrococcaceae; g__Microbispora; s__rosea	Uniform	0.2353694850174321	0.1943599974336994	0.2763789726011648	5.8914921814347563e-05	Bespoke	0.2193618499878564	0.19236076575109534	0.24636293422461747	5.8914921814347563e-05	-0.016007635029575695
k__Bacteria; p__Actinobacteria; c__Actinobacteria; o__Actinomycetales; f__Micrococcaceae; g__Micrococcus	Uniform	1.0	1.0	1.0	2.596678023298348e-06	Bespoke	1.0	1.0	1.0	2.596678023298348e-06	0.0
k__Bacteria; p__Actinobacteria; c__Actinobacteria; o__Actinomycetales; f__Micrococcaceae; g__Micrococcus; s__	Uniform	0.681834520747759	0.6549468814630305	0.7087221600324874	0.0011285834539847995	Bespoke	0.0001733995809195532	4.6497455172081774e-05	0.00030030170666702464	0.0011285834539847995	-0.6816611211668394
k__Bacteria; p__Actinobacteria; c__Actinobacteria; o__Actinomycetales; f__Micrococcaceae; g__Micrococcus; s__luteus	Uniform	0.8508087038735823	0.8252387477623964	0.8763786599847683	1.4810137167820605e-06	Bespoke	0.9827458745874587	0.9721210752056577	0.9933706739692596	1.4810137167820605e-06	0.13193717071387634
k__Bacteria; p__Actinobacteria; c__Actinobacteria; o__Actinomycetales; f__Micrococcaceae; g__Nesterenkonia; s__	Uniform	0.03673780325918459	0.010432821211803	0.06304278530656618	4.767687203495097e-05	Bespoke	0.054910698256837656	0.02858040792208362	0.08124098859159169	4.767687203495097e-05	0.018172894997653066
k__Bacteria; p__Actinobacteria; c__Actinobacteria; o__Actinomycetales; f__Micrococcaceae; g__Renibacterium; s__	Uniform	0.46077956989247315	0.24853050188744705	0.6730286378974992	7.101019410266304e-07	Bespoke	1.0	1.0	1.0	7.101019410266304e-07	0.5392204301075268
k__Bacteria; p__Actinobacteria; c__Actinobacteria; o__Actinomycetales; f__Micrococcaceae; g__Rothia	Uniform	0.4303179829730318	0.19776048044315442	0.6628754855029092	3.7596170722973475e-05	Bespoke	0.6387348730917822	0.42545997211883946	0.852009774064725	3.7596170722973475e-05	0.20841689011875042
k__Bacteria; p__Actinobacteria; c__Actinobacteria; o__Actinomycetales; f__Micrococcaceae; g__Rothia; s__	Uniform	1.0	1.0	1.0	2.775674714233928e-06	Bespoke	1.0	1.0	1.0	2.775674714233928e-06	0.0
k__Bacteria; p__Actinobacteria; c__Actinobacteria; o__Actinomycetales; f__Micrococcaceae; g__Rothia; s__aeria	Uniform	0.1000991392366742	0.07345432033971479	0.1267439581336336	0.0001484328833578566	Bespoke	0.03902532616479946	0.020097347111878678	0.05795330521772024	0.0001484328833578566	-0.06107381307187474
k__Bacteria; p__Actinobacteria; c__Actinobacteria; o__Actinomycetales; f__Micrococcaceae; g__Rothia; s__amarae	Uniform	0.0	0.0	0.0	1.9435607822353185e-05	Bespoke	0.31380525016206634	0.11044468096977597	0.5171658193543567	1.9435607822353185e-05	0.31380525016206634
k__Bacteria; p__Actinobacteria; c__Actinobacteria; o__Actinomycetales; f__Micrococcaceae; g__Rothia; s__dentocariosa	Uniform	0.04938832297608815	0.03902609368054803	0.059750552271628274	0.0004498358483873671	Bespoke	0.032189442665927645	0.0214560558579275	0.04292282947392779	0.0004498358483873671	-0.017198880310160508
k__Bacteria; p__Actinobacteria; c__Actinobacteria; o__Actinomycetales; f__Micrococcaceae; g__Rothia; s__mucilaginosa	Uniform	0.17603165703313423	0.15870545365700064	0.1933578604092678	0.0009423602007543516	Bespoke	0.015548266541732714	0.010558975113223958	0.02053755797024147	0.0009423602007543516	-0.1604833904914015
k__Bacteria; p__Actinobacteria; c__Actinobacteria; o__Actinomycetales; f__Micrococcaceae; g__Sinomonas; s__	Uniform	0.05119047619047619	6.938893903907228e-18	0.10238095238095238	1.4005878063342932e-06	Bespoke	0.16114896178472884	0.09244646335199914	0.22985146021745856	1.4005878063342932e-06	0.10995848559425266
k__Bacteria; p__Actinobacteria; c__Actinobacteria; o__Actinomycetales; f__Micrococcaceae; g__Zhihengliuella; s__	Uniform	0.18047286018118588	0.01710139974091454	0.3438443206214572	5.982314612013576e-05	Bespoke	0.2172752266382365	0.05964476153423143	0.3749056917422416	5.982314612013576e-05	0.03680236645705062
k__Bacteria; p__Actinobacteria; c__Actinobacteria; o__Actinomycetales; f__Micromonosporaceae	Uniform	0.28315304632148897	0.21416206464526058	0.3521440279977174	2.967912256279812e-06	Bespoke	0.8621253289484903	0.8126956029737189	0.9115550549232616	2.967912256279812e-06	0.5789722826270013
k__Bacteria; p__Actinobacteria; c__Actinobacteria; o__Actinomycetales; f__Micromonosporaceae; g__; s__	Uniform	0.8523670666174343	0.8459988920803142	0.8587352411545545	0.00044407264534113437	Bespoke	0.3258823179374347	0.31390555588180724	0.3378590799930622	0.00044407264534113437	-0.5264847486799996
k__Bacteria; p__Actinobacteria; c__Actinobacteria; o__Actinomycetales; f__Micromonosporaceae; g__Actinocatenispora; s__	Uniform	0.08450259978168764	0.03976681280157964	0.12923838676179564	2.4951648314526903e-06	Bespoke	0.09073489439925138	0.042342985969317154	0.1391268028291856	2.4951648314526903e-06	0.006232294617563736
k__Bacteria; p__Actinobacteria; c__Actinobacteria; o__Actinomycetales; f__Micromonosporaceae; g__Actinoplanes	Uniform	0.9871302119729792	0.9749050232339941	0.9993554007119644	9.411793129960698e-06	Bespoke	1.0	1.0	1.0	9.411793129960698e-06	0.012869788027020768
k__Bacteria; p__Actinobacteria; c__Actinobacteria; o__Actinomycetales; f__Micromonosporaceae; g__Actinoplanes; s__	Uniform	0.03337666731365378	0.02220222422345528	0.04455111040385228	0.00013061952499746207	Bespoke	0.07330962212787737	0.05630648694394417	0.09031275731181057	0.00013061952499746207	0.039932954814223584
k__Bacteria; p__Actinobacteria; c__Actinobacteria; o__Actinomycetales; f__Micromonosporaceae; g__Actinoplanes; s__brasiliensis	Uniform	1.0	1.0	1.0	5.639621769203211e-06	Bespoke	1.0	1.0	1.0	5.639621769203211e-06	0.0
k__Bacteria; p__Actinobacteria; c__Actinobacteria; o__Actinomycetales; f__Micromonosporaceae; g__Actinoplanes; s__deccanensis	Uniform	1.0	1.0	1.0	6.646711096615013e-05	Bespoke	1.0	1.0	1.0	6.646711096615013e-05	0.0
k__Bacteria; p__Actinobacteria; c__Actinobacteria; o__Actinomycetales; f__Micromonosporaceae; g__Actinoplanes; s__globisporus	Uniform	0.3656196135270755	0.1475471639868053	0.5836920630673457	2.2201474498727632e-05	Bespoke	0.40391748586750104	0.19892701381504344	0.6089079579199587	2.2201474498727632e-05	0.03829787234042553
k__Bacteria; p__Actinobacteria; c__Actinobacteria; o__Actinomycetales; f__Micromonosporaceae; g__Catellatospora; s__	Uniform	0.1286905051819532	0.0886065867624769	0.16877442360142952	6.687512534110464e-05	Bespoke	0.30582334115422605	0.28186360709490277	0.3297830752135493	6.687512534110464e-05	0.17713283597227283
k__Bacteria; p__Actinobacteria; c__Actinobacteria; o__Actinomycetales; f__Micromonosporaceae; g__Catenuloplanes	Uniform	0.9333333333333333	0.8666666666666667	1.0	3.3935810993814104e-07	Bespoke	1.0	1.0	1.0	3.3935810993814104e-07	0.06666666666666665
k__Bacteria; p__Actinobacteria; c__Actinobacteria; o__Actinomycetales; f__Micromonosporaceae; g__Couchioplanes; s__	Uniform	0.5358827623393724	0.4179375014222245	0.6538280232565202	7.81975242460928e-05	Bespoke	0.49293784348984826	0.3808481608080685	0.605027526171628	7.81975242460928e-05	-0.042944918849524116
k__Bacteria; p__Actinobacteria; c__Actinobacteria; o__Actinomycetales; f__Micromonosporaceae; g__Couchioplanes; s__caeruleus	Uniform	1.0	1.0	1.0	1.0543640698945133e-07	Bespoke	1.0	1.0	1.0	1.0543640698945133e-07	0.0
k__Bacteria; p__Actinobacteria; c__Actinobacteria; o__Actinomycetales; f__Micromonosporaceae; g__Dactylosporangium; s__	Uniform	0.0	0.0	0.0	5.823032077175559e-05	Bespoke	0.0	0.0	0.0	5.823032077175559e-05	0.0
k__Bacteria; p__Actinobacteria; c__Actinobacteria; o__Actinomycetales; f__Micromonosporaceae; g__Longispora	Uniform	1.0	1.0	1.0	2.991451547142573e-07	Bespoke	1.0	1.0	1.0	2.991451547142573e-07	0.0
k__Bacteria; p__Actinobacteria; c__Actinobacteria; o__Actinomycetales; f__Micromonosporaceae; g__Micromonospora	Uniform	0.572395101112937	0.39196208840606656	0.7528281138198074	7.611037378959464e-06	Bespoke	0.9915742793791574	0.9831485587583149	1.0	7.611037378959464e-06	0.4191791782662204
k__Bacteria; p__Actinobacteria; c__Actinobacteria; o__Actinomycetales; f__Micromonosporaceae; g__Micromonospora; s__carbonacea	Uniform	1.0	1.0	1.0	2.7639050688025477e-06	Bespoke	1.0	1.0	1.0	2.7639050688025477e-06	0.0
k__Bacteria; p__Actinobacteria; c__Actinobacteria; o__Actinomycetales; f__Micromonosporaceae; g__Micromonospora; s__chaiyaphumensis	Uniform	1.0	1.0	1.0	4.547660220847343e-06	Bespoke	1.0	1.0	1.0	4.547660220847343e-06	0.0
k__Bacteria; p__Actinobacteria; c__Actinobacteria; o__Actinomycetales; f__Micromonosporaceae; g__Micromonospora; s__chalcea	Uniform	1.0	1.0	1.0	6.546865271205467e-07	Bespoke	1.0	1.0	1.0	6.546865271205467e-07	0.0
k__Bacteria; p__Actinobacteria; c__Actinobacteria; o__Actinomycetales; f__Micromonosporaceae; g__Micromonospora; s__chokoriensis	Uniform	1.0	1.0	1.0	1.7495577933747284e-05	Bespoke	1.0	1.0	1.0	1.7495577933747284e-05	0.0
k__Bacteria; p__Actinobacteria; c__Actinobacteria; o__Actinomycetales; f__Micromonosporaceae; g__Micromonospora; s__coxensis	Uniform	1.0	1.0	1.0	1.4070611113215524e-05	Bespoke	0.8893355334838698	0.8120516402666181	0.9666194267011216	1.4070611113215524e-05	-0.11066446651613016
k__Bacteria; p__Actinobacteria; c__Actinobacteria; o__Actinomycetales; f__Micromonosporaceae; g__Micromonospora; s__echinospora	Uniform	1.0	1.0	1.0	1.0265092423735792e-05	Bespoke	0.9994169096209913	0.9988338192419826	1.0	1.0265092423735792e-05	-0.0005830903790087216
k__Bacteria; p__Actinobacteria; c__Actinobacteria; o__Actinomycetales; f__Micromonosporaceae; g__Micromonospora; s__narathiwatensis	Uniform	1.0	1.0	1.0	8.944930527849267e-07	Bespoke	1.0	1.0	1.0	8.944930527849267e-07	0.0
k__Bacteria; p__Actinobacteria; c__Actinobacteria; o__Actinomycetales; f__Micromonosporaceae; g__Micromonospora; s__olivasterospora	Uniform	1.0	1.0	1.0	7.19256109695482e-08	Bespoke	1.0	1.0	1.0	7.19256109695482e-08	0.0
k__Bacteria; p__Actinobacteria; c__Actinobacteria; o__Actinomycetales; f__Micromonosporaceae; g__Micromonospora; s__pattaloongensis	Uniform	1.0	1.0	1.0	2.669355583837123e-05	Bespoke	1.0	1.0	1.0	2.669355583837123e-05	0.0
k__Bacteria; p__Actinobacteria; c__Actinobacteria; o__Actinomycetales; f__Micromonosporaceae; g__Micromonospora; s__purpureochromogenes	Uniform	1.0	1.0	1.0	1.0960482307973197e-06	Bespoke	1.0	1.0	1.0	1.0960482307973197e-06	0.0
k__Bacteria; p__Actinobacteria; c__Actinobacteria; o__Actinomycetales; f__Micromonosporaceae; g__Micromonospora; s__viridifaciens	Uniform	1.0	1.0	1.0	2.8835631306882504e-06	Bespoke	1.0	1.0	1.0	2.8835631306882504e-06	0.0
k__Bacteria; p__Actinobacteria; c__Actinobacteria; o__Actinomycetales; f__Micromonosporaceae; g__Phytohabitans	Uniform	1.0	1.0	1.0	8.18971161266901e-07	Bespoke	1.0	1.0	1.0	8.18971161266901e-07	0.0
k__Bacteria; p__Actinobacteria; c__Actinobacteria; o__Actinomycetales; f__Micromonosporaceae; g__Pilimelia; s__	Uniform	0.18531309646851699	0.11877853035415702	0.25184766258287694	0.00012084875768184425	Bespoke	0.14166640950761425	0.07648491878543535	0.20684790022979316	0.00012084875768184425	-0.043646686960902736
k__Bacteria; p__Actinobacteria; c__Actinobacteria; o__Actinomycetales; f__Micromonosporaceae; g__Pilimelia; s__terevasa	Uniform	0.125	0.0	0.25	1.1769645431380614e-07	Bespoke	0.75	0.5	1.0	1.1769645431380614e-07	0.625
k__Bacteria; p__Actinobacteria; c__Actinobacteria; o__Actinomycetales; f__Micromonosporaceae; g__Solwaraspora; s__	Uniform	0.04878394145601761	0.03162933931895537	0.06593854359307985	6.667504136877118e-06	Bespoke	0.7602983048928086	0.6920861758158915	0.8285104339697257	6.667504136877118e-06	0.711514363436791
k__Bacteria; p__Actinobacteria; c__Actinobacteria; o__Actinomycetales; f__Micromonosporaceae; g__Verrucosispora; s__	Uniform	0.8968360498561841	0.7936720997123683	1.0	9.637378000728826e-06	Bespoke	0.9986417657045841	0.9972835314091681	1.0	9.637378000728826e-06	0.10180571584839992
k__Bacteria; p__Actinobacteria; c__Actinobacteria; o__Actinomycetales; f__Micromonosporaceae; g__Verrucosispora; s__gifhornensis	Uniform	1.0	1.0	1.0	3.481853440116765e-07	Bespoke	1.0	1.0	1.0	3.481853440116765e-07	0.0
k__Bacteria; p__Actinobacteria; c__Actinobacteria; o__Actinomycetales; f__Micromonosporaceae; g__Virgisporangium; s__	Uniform	0.6065614692111134	0.4351096434010182	0.7780132950212086	2.8168684732437604e-06	Bespoke	0.9826086956521738	0.9652173913043477	0.9999999999999999	2.8168684732437604e-06	0.37604722644106037
k__Bacteria; p__Actinobacteria; c__Actinobacteria; o__Actinomycetales; f__Micromonosporaceae; g__Virgisporangium; s__ochraceum	Uniform	0.0	0.0	0.0	3.9035990680745705e-05	Bespoke	0.01655616320960247	0.009763145381002335	0.023349181038202604	3.9035990680745705e-05	0.01655616320960247
k__Bacteria; p__Actinobacteria; c__Actinobacteria; o__Actinomycetales; f__Mycobacteriaceae; g__Mycobacterium; s__	Uniform	0.3919266477507982	0.3610348018980218	0.42281849360357465	0.0008362568471904553	Bespoke	0.03645242752062894	0.030866582048488068	0.04203827299276981	0.0008362568471904553	-0.3554742202301693
k__Bacteria; p__Actinobacteria; c__Actinobacteria; o__Actinomycetales; f__Mycobacteriaceae; g__Mycobacterium; s__arupense	Uniform	0.04944085000592944	0.028061839149269043	0.07081986086258983	3.284123396869571e-05	Bespoke	0.7315799180024078	0.6259368642953774	0.8372229717094383	3.284123396869571e-05	0.6821390679964784
k__Bacteria; p__Actinobacteria; c__Actinobacteria; o__Actinomycetales; f__Mycobacteriaceae; g__Mycobacterium; s__celatum	Uniform	0.0	0.0	0.0	1.4700287143794387e-05	Bespoke	0.0037683182135380246	4.336808689942018e-19	0.007536636427076049	1.4700287143794387e-05	0.0037683182135380246
k__Bacteria; p__Actinobacteria; c__Actinobacteria; o__Actinomycetales; f__Mycobacteriaceae; g__Mycobacterium; s__gordonae	Uniform	0.0	0.0	0.0	1.158917753476611e-05	Bespoke	0.5659139461669251	0.5353693067270568	0.5964585856067934	1.158917753476611e-05	0.5659139461669251
k__Bacteria; p__Actinobacteria; c__Actinobacteria; o__Actinomycetales; f__Mycobacteriaceae; g__Mycobacterium; s__llatzerense	Uniform	0.6179198786533282	0.4608153073192771	0.7750244499873793	4.3861545307611755e-05	Bespoke	0.7217590783636825	0.5882383179833386	0.8552798387440264	4.3861545307611755e-05	0.10383919971035427
k__Bacteria; p__Actinobacteria; c__Actinobacteria; o__Actinomycetales; f__Mycobacteriaceae; g__Mycobacterium; s__vaccae	Uniform	0.8103259462712753	0.7488104635012053	0.8718414290413453	0.0001107994420910171	Bespoke	0.4881204250568002	0.41191704061724377	0.5643238094963566	0.0001107994420910171	-0.3222055212144751
k__Bacteria; p__Actinobacteria; c__Actinobacteria; o__Actinomycetales; f__Nakamurellaceae	Uniform	1.0	1.0	1.0	7.042171183109401e-07	Bespoke	1.0	1.0	1.0	7.042171183109401e-07	0.0
k__Bacteria; p__Actinobacteria; c__Actinobacteria; o__Actinomycetales; f__Nakamurellaceae; g__; s__	Uniform	0.06890433122729352	0.030808248640808153	0.10700041381377888	9.298216051547876e-05	Bespoke	0.0379563615976064	0.013577173318231425	0.06233554987698138	9.298216051547876e-05	-0.030947969629687114
k__Bacteria; p__Actinobacteria; c__Actinobacteria; o__Actinomycetales; f__Nocardiaceae	Uniform	1.0	1.0	1.0	3.8251347651987e-07	Bespoke	1.0	1.0	1.0	3.8251347651987e-07	0.0
k__Bacteria; p__Actinobacteria; c__Actinobacteria; o__Actinomycetales; f__Nocardiaceae; g__; s__	Uniform	0.5009803610818893	0.441978375389191	0.5599823467745875	3.554629081034135e-05	Bespoke	0.5034538578347865	0.4204675196652432	0.5864401960043297	3.554629081034135e-05	0.0024734967528972085
k__Bacteria; p__Actinobacteria; c__Actinobacteria; o__Actinomycetales; f__Nocardiaceae; g__Nocardia; s__	Uniform	0.08769898302515262	0.07720961943518259	0.09818834661512266	1.4645362131781277e-05	Bespoke	0.04819355256035544	0.041278512266966376	0.05510859285374451	1.4645362131781277e-05	-0.03950543046479718
k__Bacteria; p__Actinobacteria; c__Actinobacteria; o__Actinomycetales; f__Nocardiaceae; g__Nocardia; s__concava	Uniform	0.27904761904761904	0.11940232060387299	0.4386929174913651	1.3142770731708353e-07	Bespoke	0.3666666666666667	0.1810745212389993	0.5522588120943341	1.3142770731708353e-07	0.08761904761904765
k__Bacteria; p__Actinobacteria; c__Actinobacteria; o__Actinomycetales; f__Nocardiaceae; g__Rhodococcus	Uniform	1.0	1.0	1.0	6.027039264652823e-06	Bespoke	1.0	1.0	1.0	6.027039264652823e-06	0.0
k__Bacteria; p__Actinobacteria; c__Actinobacteria; o__Actinomycetales; f__Nocardiaceae; g__Rhodococcus; s__	Uniform	0.24049937388252302	0.22618793682056437	0.25481081094448166	0.0003075192574386846	Bespoke	0.05011575684018956	0.040913499753433516	0.059318013926945606	0.0003075192574386846	-0.19038361704233345
k__Bacteria; p__Actinobacteria; c__Actinobacteria; o__Actinomycetales; f__Nocardiaceae; g__Rhodococcus; s__equi	Uniform	0.5846542177810476	0.40608902342515785	0.7632194121369374	4.558775997088091e-06	Bespoke	0.5983454999651989	0.42702175550800187	0.769669244422396	4.558775997088091e-06	0.013691282184151277
k__Bacteria; p__Actinobacteria; c__Actinobacteria; o__Actinomycetales; f__Nocardiaceae; g__Rhodococcus; s__fascians	Uniform	0.0	0.0	0.0	6.0405743568989105e-05	Bespoke	0.0	0.0	0.0	6.0405743568989105e-05	0.0
k__Bacteria; p__Actinobacteria; c__Actinobacteria; o__Actinomycetales; f__Nocardiaceae; g__Rhodococcus; s__globerulus	Uniform	0.2024193548387097	0.003010433789613687	0.40182827588780573	3.048338166727579e-06	Bespoke	1.0	1.0	1.0	3.048338166727579e-06	0.7975806451612903
k__Bacteria; p__Actinobacteria; c__Actinobacteria; o__Actinomycetales; f__Nocardiaceae; g__Rhodococcus; s__ruber	Uniform	0.0	0.0	0.0	1.8262566494358918e-06	Bespoke	0.9057320909560177	0.8691702276569323	0.9422939542551031	1.8262566494358918e-06	0.9057320909560177
k__Bacteria; p__Actinobacteria; c__Actinobacteria; o__Actinomycetales; f__Nocardiaceae; g__Segniliparus	Uniform	1.0	1.0	1.0	2.7462506006554764e-07	Bespoke	1.0	1.0	1.0	2.7462506006554764e-07	0.0
k__Bacteria; p__Actinobacteria; c__Actinobacteria; o__Actinomycetales; f__Nocardioidaceae; g__; s__	Uniform	0.48353755147236493	0.4745163748568182	0.4925587280879117	0.0005695645281456582	Bespoke	0.1493698712865454	0.14349943262950116	0.15524030994358967	0.0005695645281456582	-0.33416768018581955
k__Bacteria; p__Actinobacteria; c__Actinobacteria; o__Actinomycetales; f__Nocardioidaceae; g__Actinopolymorpha; s__	Uniform	0.0	0.0	0.0	1.928260243174524e-06	Bespoke	0.032690054067647425	0.005712990129639661	0.05966711800565519	1.928260243174524e-06	0.032690054067647425
k__Bacteria; p__Actinobacteria; c__Actinobacteria; o__Actinomycetales; f__Nocardioidaceae; g__Aeromicrobium; s__	Uniform	0.021759410914172217	0.0066304286131760645	0.03688839321516837	0.0006382619869210551	Bespoke	0.021792569396597728	0.006666486480948712	0.036918652312246746	0.0006382619869210551	3.315848242551114e-05
k__Bacteria; p__Actinobacteria; c__Actinobacteria; o__Actinomycetales; f__Nocardioidaceae; g__Friedmanniella; s__	Uniform	0.0	0.0	0.0	5.080563611212632e-07	Bespoke	0.002409638554216875	0.0	0.00481927710843375	5.080563611212632e-07	0.002409638554216875
k__Bacteria; p__Actinobacteria; c__Actinobacteria; o__Actinomycetales; f__Nocardioidaceae; g__Kribbella; s__	Uniform	0.03329023317332669	0.010656672359518157	0.05592379398713522	5.725932502366669e-05	Bespoke	0.0008718742274294699	0.00037515777111109543	0.0013685906837478444	5.725932502366669e-05	-0.032418358945897216
k__Bacteria; p__Actinobacteria; c__Actinobacteria; o__Actinomycetales; f__Nocardioidaceae; g__Marmoricola	Uniform	1.0	1.0	1.0	1.5402542654533433e-05	Bespoke	1.0	1.0	1.0	1.5402542654533433e-05	0.0
k__Bacteria; p__Actinobacteria; c__Actinobacteria; o__Actinomycetales; f__Nocardioidaceae; g__Nocardioides	Uniform	0.9216163257299149	0.8726009044275308	0.970631747032299	1.9943664183474453e-05	Bespoke	1.0	1.0	1.0	1.9943664183474453e-05	0.07838367427008508
k__Bacteria; p__Actinobacteria; c__Actinobacteria; o__Actinomycetales; f__Nocardioidaceae; g__Nocardioides; s__	Uniform	0.3754639585204566	0.34722461685912687	0.40370330018178635	0.00012042505044631455	Bespoke	0.3535255238428371	0.3386780041371824	0.36837304354849176	0.00012042505044631455	-0.021938434677619523
k__Bacteria; p__Actinobacteria; c__Actinobacteria; o__Actinomycetales; f__Nocardioidaceae; g__Nocardioides; s__fulvus	Uniform	1.0	1.0	1.0	6.277144230069661e-06	Bespoke	1.0	1.0	1.0	6.277144230069661e-06	0.0
k__Bacteria; p__Actinobacteria; c__Actinobacteria; o__Actinomycetales; f__Nocardioidaceae; g__Nocardioides; s__marinisabuli	Uniform	1.0	1.0	1.0	2.481433578449413e-06	Bespoke	1.0	1.0	1.0	2.481433578449413e-06	0.0
k__Bacteria; p__Actinobacteria; c__Actinobacteria; o__Actinomycetales; f__Nocardioidaceae; g__Nocardioides; s__oleivorans	Uniform	1.0	1.0	1.0	2.251925492537491e-06	Bespoke	1.0	1.0	1.0	2.251925492537491e-06	0.0
k__Bacteria; p__Actinobacteria; c__Actinobacteria; o__Actinomycetales; f__Nocardioidaceae; g__Nocardioides; s__plantarum	Uniform	0.0	0.0	0.0	1.2073694605024614e-05	Bespoke	0.007719203797553776	0.004630584776473587	0.010807822818633964	1.2073694605024614e-05	0.007719203797553776
k__Bacteria; p__Actinobacteria; c__Actinobacteria; o__Actinomycetales; f__Nocardioidaceae; g__Nocardioides; s__pyridinolyticus	Uniform	1.0	1.0	1.0	8.729153694940622e-06	Bespoke	1.0	1.0	1.0	8.729153694940622e-06	0.0
k__Bacteria; p__Actinobacteria; c__Actinobacteria; o__Actinomycetales; f__Nocardioidaceae; g__Nocardioides; s__terrigena	Uniform	1.0	1.0	1.0	4.60781618638551e-06	Bespoke	1.0	1.0	1.0	4.60781618638551e-06	0.0
k__Bacteria; p__Actinobacteria; c__Actinobacteria; o__Actinomycetales; f__Nocardioidaceae; g__Pimelobacter; s__	Uniform	0.12994281337434127	0.10470275189371725	0.1551828748549653	3.927138358937331e-06	Bespoke	0.6534934893281396	0.6205343498784166	0.6864526287778625	3.927138358937331e-06	0.5235506759537982
k__Bacteria; p__Actinobacteria; c__Actinobacteria; o__Actinomycetales; f__Nocardioidaceae; g__Propionicimonas; s__	Uniform	0.05694747884177857	0.04723670447932824	0.0666582532042289	1.1769645431380614e-06	Bespoke	0.12806225612547475	0.0790607029659067	0.1770638092850428	1.1769645431380614e-06	0.07111477728369618
k__Bacteria; p__Actinobacteria; c__Actinobacteria; o__Actinomycetales; f__Nocardiopsaceae	Uniform	0.0	0.0	0.0	2.6154767625290253e-08	Bespoke	0.6666666666666666	0.33333333333333326	1.0	2.6154767625290253e-08	0.6666666666666666
k__Bacteria; p__Actinobacteria; c__Actinobacteria; o__Actinomycetales; f__Nocardiopsaceae; g__; s__	Uniform	0.7992841597814333	0.7721448670690094	0.8264234524938572	2.25839879752475e-05	Bespoke	0.39393982622174756	0.33438998179398005	0.45348967064951506	2.25839879752475e-05	-0.40534433355968574
k__Bacteria; p__Actinobacteria; c__Actinobacteria; o__Actinomycetales; f__Nocardiopsaceae; g__Nocardiopsis	Uniform	1.0	1.0	1.0	5.100179686931599e-07	Bespoke	1.0	1.0	1.0	5.100179686931599e-07	0.0
k__Bacteria; p__Actinobacteria; c__Actinobacteria; o__Actinomycetales; f__Nocardiopsaceae; g__Nocardiopsis; s__	Uniform	1.0	1.0	1.0	1.5751708802331054e-06	Bespoke	1.0	1.0	1.0	1.5751708802331054e-06	0.0
k__Bacteria; p__Actinobacteria; c__Actinobacteria; o__Actinomycetales; f__Nocardiopsaceae; g__Nocardiopsis; s__alba	Uniform	1.0	1.0	1.0	2.206808518383865e-08	Bespoke	1.0	1.0	1.0	2.206808518383865e-08	0.0
k__Bacteria; p__Actinobacteria; c__Actinobacteria; o__Actinomycetales; f__Nocardiopsaceae; g__Nocardiopsis; s__composta	Uniform	1.0	1.0	1.0	2.0106477611941882e-07	Bespoke	1.0	1.0	1.0	2.0106477611941882e-07	0.0
k__Bacteria; p__Actinobacteria; c__Actinobacteria; o__Actinomycetales; f__Nocardiopsaceae; g__Nocardiopsis; s__exhalans	Uniform	0.0	0.0	0.0	6.159447775755855e-07	Bespoke	0.4874928455106341	0.34869027694384125	0.626295414077427	6.159447775755855e-07	0.4874928455106341
k__Bacteria; p__Actinobacteria; c__Actinobacteria; o__Actinomycetales; f__Nocardiopsaceae; g__Nocardiopsis; s__umidischolae	Uniform	1.0	1.0	1.0	3.923215143793538e-08	Bespoke	1.0	1.0	1.0	3.923215143793538e-08	0.0
k__Bacteria; p__Actinobacteria; c__Actinobacteria; o__Actinomycetales; f__Nocardiopsaceae; g__Prauseria; s__	Uniform	0.8858357140035757	0.8378284305801649	0.9338429974269866	6.230065648344139e-06	Bespoke	0.8804150448830683	0.8322448248683991	0.9285852648977375	6.230065648344139e-06	-0.0054206691205074264
k__Bacteria; p__Actinobacteria; c__Actinobacteria; o__Actinomycetales; f__Nocardiopsaceae; g__Streptomonospora; s__	Uniform	0.2	-2.7755575615628914e-17	0.4	3.8839829923556027e-07	Bespoke	0.30624113475177306	0.12263092090668759	0.4898513485968585	3.8839829923556027e-07	0.10624113475177305
k__Bacteria; p__Actinobacteria; c__Actinobacteria; o__Actinomycetales; f__Nocardiopsaceae; g__Thermobifida	Uniform	0.8	0.6	1.0	3.5897418565710876e-07	Bespoke	1.0	1.0	1.0	3.5897418565710876e-07	0.19999999999999996
k__Bacteria; p__Actinobacteria; c__Actinobacteria; o__Actinomycetales; f__Nocardiopsaceae; g__Thermobifida; s__alba	Uniform	1.0	1.0	1.0	1.4221654896251576e-07	Bespoke	1.0	1.0	1.0	1.4221654896251576e-07	0.0
k__Bacteria; p__Actinobacteria; c__Actinobacteria; o__Actinomycetales; f__Nocardiopsaceae; g__Thermobifida; s__fusca	Uniform	0.4	0.1550510257216822	0.6449489742783179	6.218296002912757e-07	Bespoke	0.4584905660377359	0.2310635819134514	0.6859175501620205	6.218296002912757e-07	0.05849056603773589
k__Bacteria; p__Actinobacteria; c__Actinobacteria; o__Actinomycetales; f__Promicromonosporaceae	Uniform	1.0	1.0	1.0	5.884822715690307e-07	Bespoke	1.0	1.0	1.0	5.884822715690307e-07	0.0
k__Bacteria; p__Actinobacteria; c__Actinobacteria; o__Actinomycetales; f__Promicromonosporaceae; g__; s__	Uniform	0.5921617599739342	0.48572204161606164	0.6986014783318067	5.752021883072896e-05	Bespoke	0.8694541153622873	0.7798471890415626	0.9590610416830121	5.752021883072896e-05	0.2772923553883532
k__Bacteria; p__Actinobacteria; c__Actinobacteria; o__Actinomycetales; f__Promicromonosporaceae; g__Cellulosimicrobium; s__	Uniform	0.18748695039263608	0.14599859229087636	0.2289753084943958	1.5455506058974643e-05	Bespoke	0.1278974881842679	0.10799522556629886	0.14779975080223695	1.5455506058974643e-05	-0.059589462208368166
k__Bacteria; p__Actinobacteria; c__Actinobacteria; o__Actinomycetales; f__Promicromonosporaceae; g__Myceligenerans	Uniform	1.0	1.0	1.0	4.119375900983215e-07	Bespoke	1.0	1.0	1.0	4.119375900983215e-07	0.0
k__Bacteria; p__Actinobacteria; c__Actinobacteria; o__Actinomycetales; f__Promicromonosporaceae; g__Myceligenerans; s__xiligouense	Uniform	1.0	1.0	1.0	8.336832180561269e-08	Bespoke	1.0	1.0	1.0	8.336832180561269e-08	0.0
k__Bacteria; p__Actinobacteria; c__Actinobacteria; o__Actinomycetales; f__Promicromonosporaceae; g__Promicromonospora; s__	Uniform	0.0	0.0	0.0	5.9260164747001396e-06	Bespoke	0.0003960396039603964	0.0	0.0007920792079207928	5.9260164747001396e-06	0.0003960396039603964
k__Bacteria; p__Actinobacteria; c__Actinobacteria; o__Actinomycetales; f__Promicromonosporaceae; g__Xylanimicrobium; s__	Uniform	0.11317629757379619	0.08382176656652143	0.14253082858107094	7.0774801194035426e-06	Bespoke	0.20236973322350504	0.16873260856307648	0.2360068578839336	7.0774801194035426e-06	0.08919343564970886
k__Bacteria; p__Actinobacteria; c__Actinobacteria; o__Actinomycetales; f__Promicromonosporaceae; g__Xylanimicrobium; s__pachnodae	Uniform	0.0	0.0	0.0	1.4241270971970542e-06	Bespoke	0.005405405405405394	0.0	0.010810810810810789	1.4241270971970542e-06	0.005405405405405394
k__Bacteria; p__Actinobacteria; c__Actinobacteria; o__Actinomycetales; f__Propionibacteriaceae	Uniform	1.0	1.0	1.0	6.865626501638691e-08	Bespoke	1.0	1.0	1.0	6.865626501638691e-08	0.0
k__Bacteria; p__Actinobacteria; c__Actinobacteria; o__Actinomycetales; f__Propionibacteriaceae; g__; s__	Uniform	0.3591591921322072	0.33859033808791705	0.37972804617649736	2.9539848425193446e-05	Bespoke	0.4333121176506333	0.3965215085321434	0.47010272676912324	2.9539848425193446e-05	0.07415292551842612
k__Bacteria; p__Actinobacteria; c__Actinobacteria; o__Actinomycetales; f__Propionibacteriaceae; g__Brooklawnia	Uniform	1.0	1.0	1.0	2.1822884237351554e-06	Bespoke	1.0	1.0	1.0	2.1822884237351554e-06	0.0
k__Bacteria; p__Actinobacteria; c__Actinobacteria; o__Actinomycetales; f__Propionibacteriaceae; g__Luteococcus; s__	Uniform	0.0	0.0	0.0	3.6289740080090225e-07	Bespoke	0.07843137254901962	-2.7755575615628914e-17	0.15686274509803927	3.6289740080090225e-07	0.07843137254901962
k__Bacteria; p__Actinobacteria; c__Actinobacteria; o__Actinomycetales; f__Propionibacteriaceae; g__Microlunatus	Uniform	1.0	1.0	1.0	3.481853440116765e-07	Bespoke	1.0	1.0	1.0	3.481853440116765e-07	0.0
k__Bacteria; p__Actinobacteria; c__Actinobacteria; o__Actinomycetales; f__Propionibacteriaceae; g__Microlunatus; s__	Uniform	0.0	0.0	0.0	3.6093579322900546e-07	Bespoke	0.03833333333333333	0.013112090082630739	0.06355457658403592	3.6093579322900546e-07	0.03833333333333333
k__Bacteria; p__Actinobacteria; c__Actinobacteria; o__Actinomycetales; f__Propionibacteriaceae; g__Propionibacterium; s__	Uniform	0.24426761919237974	0.149959563860236	0.3385756745245235	3.3347328722245075e-07	Bespoke	0.6030016559867521	0.4453642010015723	0.7606391109719319	3.3347328722245075e-07	0.35873403679437244
k__Bacteria; p__Actinobacteria; c__Actinobacteria; o__Actinomycetales; f__Propionibacteriaceae; g__Propionibacterium; s__acnes	Uniform	0.022748934667481423	0.01866181933541487	0.026836049999547976	0.00020410526785585883	Bespoke	0.004910561991592432	0.0031368595627389024	0.0066842644204459616	0.00020410526785585883	-0.01783837267588899
k__Bacteria; p__Actinobacteria; c__Actinobacteria; o__Actinomycetales; f__Propionibacteriaceae; g__Propionibacterium; s__granulosum	Uniform	0.06441381301194385	0.02023672982046891	0.10859089620341879	2.275464783400252e-06	Bespoke	0.3058788800949058	0.19257193383168497	0.4191858263581267	2.275464783400252e-06	0.24146506708296198
k__Bacteria; p__Actinobacteria; c__Actinobacteria; o__Actinomycetales; f__Propionibacteriaceae; g__Tessaracoccus	Uniform	0.75	0.5	1.0	1.4712056789225767e-08	Bespoke	1.0	1.0	1.0	1.4712056789225767e-08	0.25
k__Bacteria; p__Actinobacteria; c__Actinobacteria; o__Actinomycetales; f__Propionibacteriaceae; g__Tessaracoccus; s__	Uniform	0.4253968253968254	0.3729557824232324	0.47783786837041836	1.1573484674190938e-07	Bespoke	0.5158730158730159	0.3862379873708228	0.645508044375209	1.1573484674190938e-07	0.09047619047619054
k__Bacteria; p__Actinobacteria; c__Actinobacteria; o__Actinomycetales; f__Pseudonocardiaceae	Uniform	0.7427745664739884	0.4950893469540565	0.9904597859939204	1.4687536694577059e-06	Bespoke	1.0	1.0	1.0	1.4687536694577059e-06	0.25722543352601157
k__Bacteria; p__Actinobacteria; c__Actinobacteria; o__Actinomycetales; f__Pseudonocardiaceae; g__; s__	Uniform	0.4745192878437692	0.44899331700147427	0.5000452586860641	6.534703304259707e-05	Bespoke	0.3596747325162133	0.3275992490342613	0.3917502159981653	6.534703304259707e-05	-0.11484455532755589
k__Bacteria; p__Actinobacteria; c__Actinobacteria; o__Actinomycetales; f__Pseudonocardiaceae; g__Actinomycetospora	Uniform	1.0	1.0	1.0	1.9370874772480595e-07	Bespoke	1.0	1.0	1.0	1.9370874772480595e-07	0.0
k__Bacteria; p__Actinobacteria; c__Actinobacteria; o__Actinomycetales; f__Pseudonocardiaceae; g__Actinomycetospora; s__	Uniform	0.0	0.0	0.0	4.6329247633057895e-05	Bespoke	0.0	0.0	0.0	4.6329247633057895e-05	0.0
k__Bacteria; p__Actinobacteria; c__Actinobacteria; o__Actinomycetales; f__Pseudonocardiaceae; g__Amycolatopsis; s__	Uniform	0.051038768072985775	0.03546454566448828	0.06661299048148327	4.423817396141593e-05	Bespoke	0.0552304746935504	0.04033086771684305	0.07013008167025775	4.423817396141593e-05	0.004191706620564624
k__Bacteria; p__Actinobacteria; c__Actinobacteria; o__Actinomycetales; f__Pseudonocardiaceae; g__Amycolatopsis; s__lactamdurans	Uniform	1.0	1.0	1.0	6.277144230069661e-07	Bespoke	1.0	1.0	1.0	6.277144230069661e-07	0.0
k__Bacteria; p__Actinobacteria; c__Actinobacteria; o__Actinomycetales; f__Pseudonocardiaceae; g__Amycolatopsis; s__thermoflava	Uniform	0.0	0.0	0.0	2.32123562674451e-07	Bespoke	0.2032520325203252	0.0	0.4065040650406504	2.32123562674451e-07	0.2032520325203252
k__Bacteria; p__Actinobacteria; c__Actinobacteria; o__Actinomycetales; f__Pseudonocardiaceae; g__Jiangella; s__	Uniform	0.0	0.0	0.0	9.25878773935275e-07	Bespoke	0.0300324592732786	0.013629908932782306	0.04643500961377489	9.25878773935275e-07	0.0300324592732786
k__Bacteria; p__Actinobacteria; c__Actinobacteria; o__Actinomycetales; f__Pseudonocardiaceae; g__Prauserella; s__rugosa	Uniform	0.0	0.0	0.0	9.376484193666555e-07	Bespoke	0.12931165941702913	0.03741133812816666	0.2212119807058916	9.376484193666555e-07	0.12931165941702913
k__Bacteria; p__Actinobacteria; c__Actinobacteria; o__Actinomycetales; f__Pseudonocardiaceae; g__Pseudonocardia; s__	Uniform	0.19397990400911286	0.15722741404914112	0.2307323939690846	0.00031367282039172474	Bespoke	0.12443652787568664	0.09776884717112493	0.15110420858024837	0.00031367282039172474	-0.06954337613342622
k__Bacteria; p__Actinobacteria; c__Actinobacteria; o__Actinomycetales; f__Pseudonocardiaceae; g__Pseudonocardia; s__halophobica	Uniform	0.2702518354776757	0.18961592182755027	0.3508877491278011	8.049260510521202e-05	Bespoke	0.7875010573264465	0.7066834722436525	0.8683186424092405	8.049260510521202e-05	0.5172492218487708
k__Bacteria; p__Actinobacteria; c__Actinobacteria; o__Actinomycetales; f__Pseudonocardiaceae; g__Saccharomonospora	Uniform	1.0	1.0	1.0	3.923215143793538e-08	Bespoke	1.0	1.0	1.0	3.923215143793538e-08	0.0
k__Bacteria; p__Actinobacteria; c__Actinobacteria; o__Actinomycetales; f__Pseudonocardiaceae; g__Saccharomonospora; s__	Uniform	0.0	0.0	0.0	3.181727481616559e-06	Bespoke	0.022273914435175502	0.009872210160211769	0.03467561871013924	3.181727481616559e-06	0.022273914435175502
k__Bacteria; p__Actinobacteria; c__Actinobacteria; o__Actinomycetales; f__Pseudonocardiaceae; g__Saccharopolyspora; s__	Uniform	0.12577204889103533	0.08311522197963765	0.168428875802433	3.932434699381453e-05	Bespoke	0.10199663800546452	0.07012778531630195	0.13386549069462708	3.932434699381453e-05	-0.023775410885570808
k__Bacteria; p__Actinobacteria; c__Actinobacteria; o__Actinomycetales; f__Pseudonocardiaceae; g__Saccharopolyspora; s__hirsuta	Uniform	0.0	0.0	0.0	9.160707360757912e-07	Bespoke	0.08074534161490685	0.02789553444426672	0.13359514878554696	9.160707360757912e-07	0.08074534161490685
k__Bacteria; p__Actinobacteria; c__Actinobacteria; o__Actinomycetales; f__Pseudonocardiaceae; g__Thermobispora; s__bispora	Uniform	0.0	0.0	0.0	2.648170222060638e-07	Bespoke	0.3281232951445717	0.1921301390784033	0.4641164512107402	2.648170222060638e-07	0.3281232951445717
k__Bacteria; p__Actinobacteria; c__Actinobacteria; o__Actinomycetales; f__Pseudonocardiaceae; g__Thermocrispum; s__agreste	Uniform	0.0	0.0	0.0	4.9040189297419226e-08	Bespoke	0.3333333333333333	-5.551115123125783e-17	0.6666666666666667	4.9040189297419226e-08	0.3333333333333333
k__Bacteria; p__Actinobacteria; c__Actinobacteria; o__Actinomycetales; f__Pseudonocardiaceae; g__Thermocrispum; s__municipale	Uniform	0.0	0.0	0.0	1.2554288460139321e-06	Bespoke	0.9812500000000001	0.9625	1.0	1.2554288460139321e-06	0.9812500000000001
k__Bacteria; p__Actinobacteria; c__Actinobacteria; o__Actinomycetales; f__Rarobacteraceae; g__Rarobacter; s__	Uniform	0.5619047619047619	0.3298870911413365	0.7939224326681873	7.846430287587076e-08	Bespoke	1.0	1.0	1.0	7.846430287587076e-08	0.4380952380952381
k__Bacteria; p__Actinobacteria; c__Actinobacteria; o__Actinomycetales; f__Ruaniaceae	Uniform	1.0	1.0	1.0	1.2260047324354807e-07	Bespoke	1.0	1.0	1.0	1.2260047324354807e-07	0.0
k__Bacteria; p__Actinobacteria; c__Actinobacteria; o__Actinomycetales; f__Ruaniaceae; g__; s__	Uniform	1.0	1.0	1.0	6.865626501638692e-07	Bespoke	1.0	1.0	1.0	6.865626501638692e-07	0.0
k__Bacteria; p__Actinobacteria; c__Actinobacteria; o__Actinomycetales; f__Sanguibacteraceae; g__; s__	Uniform	0.7802715798579996	0.6641405740443398	0.8964025856716593	2.108531979031837e-05	Bespoke	0.9004503956177723	0.8009007912355447	0.9999999999999999	2.108531979031837e-05	0.12017881575977274
k__Bacteria; p__Actinobacteria; c__Actinobacteria; o__Actinomycetales; f__Sanguibacteraceae; g__Sanguibacter	Uniform	1.0	1.0	1.0	1.8864126149740596e-06	Bespoke	1.0	1.0	1.0	1.8864126149740596e-06	0.0
k__Bacteria; p__Actinobacteria; c__Actinobacteria; o__Actinomycetales; f__Sanguibacteraceae; g__Sanguibacter; s__	Uniform	0.16757473511658977	0.06959969674006809	0.26554977349311143	0.00024239977087442755	Bespoke	0.005809962358658161	0.0025715969411582006	0.00904832777615812	0.00024239977087442755	-0.1617647727579316
k__Bacteria; p__Actinobacteria; c__Actinobacteria; o__Actinomycetales; f__Sporichthyaceae	Uniform	1.0	1.0	1.0	4.0703357116857956e-07	Bespoke	1.0	1.0	1.0	4.0703357116857956e-07	0.0
k__Bacteria; p__Actinobacteria; c__Actinobacteria; o__Actinomycetales; f__Sporichthyaceae; g__; s__	Uniform	0.13140965364084023	0.12076158893424939	0.14205771834743106	5.212187479286905e-05	Bespoke	0.1434620360217999	0.1276850558168514	0.1592390162267484	5.212187479286905e-05	0.01205238238095968
k__Bacteria; p__Actinobacteria; c__Actinobacteria; o__Actinomycetales; f__Sporichthyaceae; g__Sporichthya; s__	Uniform	0.0	0.0	0.0	3.491661477976249e-06	Bespoke	0.011515641006814414	0.0026194934805084946	0.020411788533120333	3.491661477976249e-06	0.011515641006814414
k__Bacteria; p__Actinobacteria; c__Actinobacteria; o__Actinomycetales; f__Streptomycetaceae	Uniform	0.4707888892929601	0.33153515527374317	0.610042623312177	9.709957480889007e-07	Bespoke	0.865415221383391	0.7352229225258828	0.9956075202408992	9.709957480889007e-07	0.3946263320904309
k__Bacteria; p__Actinobacteria; c__Actinobacteria; o__Actinomycetales; f__Streptomycetaceae; g__; s__	Uniform	0.9642081641587916	0.9539300784114245	0.9744862499061587	7.732657048417063e-05	Bespoke	0.5278409096978525	0.49365621969344975	0.5620255997022552	7.732657048417063e-05	-0.43636725446093916
k__Bacteria; p__Actinobacteria; c__Actinobacteria; o__Actinomycetales; f__Streptomycetaceae; g__Kitasatospora	Uniform	1.0	1.0	1.0	1.7327533551754795e-07	Bespoke	1.0	1.0	1.0	1.7327533551754795e-07	0.0
k__Bacteria; p__Actinobacteria; c__Actinobacteria; o__Actinomycetales; f__Streptomycetaceae; g__Kitasatospora; s__	Uniform	0.8226131190089516	0.7785495627059107	0.8666766753119926	2.6022686048782537e-05	Bespoke	0.2284748273771943	0.13421245784461988	0.3227371969097687	2.6022686048782537e-05	-0.5941382916317574
k__Bacteria; p__Actinobacteria; c__Actinobacteria; o__Actinomycetales; f__Streptomycetaceae; g__Kitasatospora; s__kifunensis	Uniform	1.0	1.0	1.0	5.394420822716115e-08	Bespoke	1.0	1.0	1.0	5.394420822716115e-08	0.0
k__Bacteria; p__Actinobacteria; c__Actinobacteria; o__Actinomycetales; f__Streptomycetaceae; g__Streptacidiphilus	Uniform	1.0	1.0	1.0	1.0298439752458037e-07	Bespoke	1.0	1.0	1.0	1.0298439752458037e-07	0.0
k__Bacteria; p__Actinobacteria; c__Actinobacteria; o__Actinomycetales; f__Streptomycetaceae; g__Streptacidiphilus; s__	Uniform	0.7979335128801515	0.6922503205582654	0.9036167052020375	7.5384578987992834e-06	Bespoke	0.8025716133281924	0.6977634540088351	0.9073797726475497	7.5384578987992834e-06	0.004638100448040916
k__Bacteria; p__Actinobacteria; c__Actinobacteria; o__Actinomycetales; f__Streptomycetaceae; g__Streptomyces	Uniform	0.49557390668097623	0.33123910846561516	0.6599087048963372	9.625608355297445e-06	Bespoke	0.9969339339590609	0.994807459756583	0.9990604081615388	9.625608355297445e-06	0.5013600272780847
k__Bacteria; p__Actinobacteria; c__Actinobacteria; o__Actinomycetales; f__Streptomycetaceae; g__Streptomyces; s__	Uniform	0.7512146940925989	0.7459323126927961	0.7564970754924016	4.040323115835775e-05	Bespoke	0.6768698136056351	0.6447926644521007	0.7089469627591696	4.040323115835775e-05	-0.07434488048696375
k__Bacteria; p__Actinobacteria; c__Actinobacteria; o__Actinomycetales; f__Streptomycetaceae; g__Streptomyces; s__aculeolatus	Uniform	0.0	0.0	0.0	2.6874023734985735e-07	Bespoke	0.4595742492801317	0.3518802809853695	0.5672682175748939	2.6874023734985735e-07	0.4595742492801317
k__Bacteria; p__Actinobacteria; c__Actinobacteria; o__Actinomycetales; f__Streptomycetaceae; g__Streptomyces; s__ahygroscopicus	Uniform	0.78	0.6443534003374947	0.9156465996625054	4.7078581725522454e-08	Bespoke	1.0	1.0	1.0	4.7078581725522454e-08	0.21999999999999997
k__Bacteria; p__Actinobacteria; c__Actinobacteria; o__Actinomycetales; f__Streptomycetaceae; g__Streptomyces; s__atratus	Uniform	1.0	1.0	1.0	7.135347542774497e-06	Bespoke	0.7647941680960548	0.5295883361921097	1.0	7.135347542774497e-06	-0.23520583190394517
k__Bacteria; p__Actinobacteria; c__Actinobacteria; o__Actinomycetales; f__Streptomycetaceae; g__Streptomyces; s__aureofaciens	Uniform	1.0	1.0	1.0	2.5500898434658e-08	Bespoke	1.0	1.0	1.0	2.5500898434658e-08	0.0
k__Bacteria; p__Actinobacteria; c__Actinobacteria; o__Actinomycetales; f__Streptomycetaceae; g__Streptomyces; s__bikiniensis	Uniform	1.0	1.0	1.0	5.860302621041597e-07	Bespoke	1.0	1.0	1.0	5.860302621041597e-07	0.0
k__Bacteria; p__Actinobacteria; c__Actinobacteria; o__Actinomycetales; f__Streptomycetaceae; g__Streptomyces; s__cirratus	Uniform	1.0	1.0	1.0	7.19256109695482e-08	Bespoke	1.0	1.0	1.0	7.19256109695482e-08	0.0
k__Bacteria; p__Actinobacteria; c__Actinobacteria; o__Actinomycetales; f__Streptomycetaceae; g__Streptomyces; s__cyaneogriseus	Uniform	1.0	1.0	1.0	5.394420822716114e-07	Bespoke	1.0	1.0	1.0	5.394420822716114e-07	0.0
k__Bacteria; p__Actinobacteria; c__Actinobacteria; o__Actinomycetales; f__Streptomycetaceae; g__Streptomyces; s__flavotricini	Uniform	1.0	1.0	1.0	2.2885421672128973e-08	Bespoke	1.0	1.0	1.0	2.2885421672128973e-08	0.0
k__Bacteria; p__Actinobacteria; c__Actinobacteria; o__Actinomycetales; f__Streptomycetaceae; g__Streptomyces; s__griseoplanus	Uniform	1.0	1.0	1.0	3.3151167965055395e-07	Bespoke	1.0	1.0	1.0	3.3151167965055395e-07	0.0
k__Bacteria; p__Actinobacteria; c__Actinobacteria; o__Actinomycetales; f__Streptomycetaceae; g__Streptomyces; s__lanatus	Uniform	0.0	0.0	0.0	8.80957960538839e-06	Bespoke	0.011627295497675893	0.006529514547952258	0.016725076447399526	8.80957960538839e-06	0.011627295497675893
k__Bacteria; p__Actinobacteria; c__Actinobacteria; o__Actinomycetales; f__Streptomycetaceae; g__Streptomyces; s__lavendulae	Uniform	1.0			8.82723407353546e-08	Bespoke	1.0			8.82723407353546e-08	0.0
k__Bacteria; p__Actinobacteria; c__Actinobacteria; o__Actinomycetales; f__Streptomycetaceae; g__Streptomyces; s__mashuensis	Uniform	0.7894903027842775	0.7029736037279283	0.8760070018406266	1.2116849971606343e-05	Bespoke	0.8113516234323424	0.7239332171615047	0.89877002970318	1.2116849971606343e-05	0.021861320648064897
k__Bacteria; p__Actinobacteria; c__Actinobacteria; o__Actinomycetales; f__Streptomycetaceae; g__Streptomyces; s__mirabilis	Uniform	0.17471404104012708	0.12749457156661487	0.2219335105136393	0.00017767652903969366	Bespoke	0.0148037794710133	0.010224466139813293	0.019383092802213307	0.00017767652903969366	-0.15991026156911378
k__Bacteria; p__Actinobacteria; c__Actinobacteria; o__Actinomycetales; f__Streptomycetaceae; g__Streptomyces; s__netropsis	Uniform	1.0			1.961607571896769e-08	Bespoke	1.0			1.961607571896769e-08	0.0
k__Bacteria; p__Actinobacteria; c__Actinobacteria; o__Actinomycetales; f__Streptomycetaceae; g__Streptomyces; s__purpeofuscus	Uniform	1.0	1.0	1.0	1.4712056789225768e-07	Bespoke	1.0	1.0	1.0	1.4712056789225768e-07	0.0
k__Bacteria; p__Actinobacteria; c__Actinobacteria; o__Actinomycetales; f__Streptomycetaceae; g__Streptomyces; s__radiopugnans	Uniform	0.1065798614499914	0.07640536679186026	0.13675435610812253	3.5563945278488424e-05	Bespoke	0.1277832834362245	0.07054162464757992	0.1850249422248691	3.5563945278488424e-05	0.021203421986233095
k__Bacteria; p__Actinobacteria; c__Actinobacteria; o__Actinomycetales; f__Streptomycetaceae; g__Streptomyces; s__reticuliscabiei	Uniform	0.17835180939063852	0.10977871098772908	0.24692490779354798	3.2056590939937e-05	Bespoke	0.015218170119947106	0.011608720390740894	0.018827619849153317	3.2056590939937e-05	-0.1631336392706914
k__Bacteria; p__Actinobacteria; c__Actinobacteria; o__Actinomycetales; f__Streptomycetaceae; g__Streptomyces; s__rubrolavendulae	Uniform	0.7705431162833725	0.6817019607728934	0.8593842717938516	1.9929932930471174e-06	Bespoke	1.0	1.0	1.0	1.9929932930471174e-06	0.22945688371662754
k__Bacteria; p__Actinobacteria; c__Actinobacteria; o__Actinomycetales; f__Streptomycetaceae; g__Streptomyces; s__scabrisporus	Uniform	0.10294749807477992	0.05525257727955398	0.15064241887000585	3.1738810513289726e-06	Bespoke	0.28774986870454977	0.18478758997833525	0.3907121474307643	3.1738810513289726e-06	0.18480237062976984
k__Bacteria; p__Actinobacteria; c__Actinobacteria; o__Actinomycetales; f__Streptomycetaceae; g__Streptomyces; s__toxytricini	Uniform	0.0			1.961607571896769e-08	Bespoke	1.0			1.961607571896769e-08	1.0
k__Bacteria; p__Actinobacteria; c__Actinobacteria; o__Actinomycetales; f__Streptomycetaceae; g__Streptomyces; s__virginiae	Uniform	0.9827524840644266	0.9721851673161809	0.9933198008126723	1.609499012741299e-05	Bespoke	0.12302780238253466	0.008061662131333233	0.23799394263373608	1.609499012741299e-05	-0.859724681681892
k__Bacteria; p__Actinobacteria; c__Actinobacteria; o__Actinomycetales; f__Streptosporangiaceae	Uniform	0.46388888888888885	0.011111111111111127	0.9166666666666665	5.590581579905792e-07	Bespoke	1.0	1.0	1.0	5.590581579905792e-07	0.5361111111111112
k__Bacteria; p__Actinobacteria; c__Actinobacteria; o__Actinomycetales; f__Streptosporangiaceae; g__; s__	Uniform	0.6486784895382696	0.6108445311792959	0.6865124478972432	2.330782116927741e-05	Bespoke	0.23070130959158996	0.15659262022478448	0.30480999895839545	2.330782116927741e-05	-0.4179771799466796
k__Bacteria; p__Actinobacteria; c__Actinobacteria; o__Actinomycetales; f__Streptosporangiaceae; g__Acrocarpospora	Uniform	1.0	1.0	1.0	3.923215143793538e-08	Bespoke	1.0	1.0	1.0	3.923215143793538e-08	0.0
k__Bacteria; p__Actinobacteria; c__Actinobacteria; o__Actinomycetales; f__Streptosporangiaceae; g__Herbidospora; s__cretacea	Uniform	1.0	1.0	1.0	3.923215143793538e-08	Bespoke	1.0	1.0	1.0	3.923215143793538e-08	0.0
k__Bacteria; p__Actinobacteria; c__Actinobacteria; o__Actinomycetales; f__Streptosporangiaceae; g__Herbidospora; s__sakaeratensis	Uniform	1.0	1.0	1.0	4.7078581725522454e-07	Bespoke	1.0	1.0	1.0	4.7078581725522454e-07	0.0
k__Bacteria; p__Actinobacteria; c__Actinobacteria; o__Actinomycetales; f__Streptosporangiaceae; g__Microbispora	Uniform	1.0	1.0	1.0	4.9040189297419226e-08	Bespoke	1.0	1.0	1.0	4.9040189297419226e-08	0.0
k__Bacteria; p__Actinobacteria; c__Actinobacteria; o__Actinomycetales; f__Streptosporangiaceae; g__Microbispora; s__rosea	Uniform	0.7734375	0.546875	1.0	3.0159716417912823e-07	Bespoke	0.75	0.5	1.0	3.0159716417912823e-07	-0.0234375
k__Bacteria; p__Actinobacteria; c__Actinobacteria; o__Actinomycetales; f__Streptosporangiaceae; g__Microtetraspora	Uniform	0.5	0.0	1.0	4.9040189297419226e-08	Bespoke	1.0	1.0	1.0	4.9040189297419226e-08	0.5
k__Bacteria; p__Actinobacteria; c__Actinobacteria; o__Actinomycetales; f__Streptosporangiaceae; g__Nonomuraea	Uniform	0.85	0.7	1.0	1.2260047324354807e-07	Bespoke	1.0	1.0	1.0	1.2260047324354807e-07	0.15000000000000002
k__Bacteria; p__Actinobacteria; c__Actinobacteria; o__Actinomycetales; f__Streptosporangiaceae; g__Nonomuraea; s__	Uniform	0.014061016582033426	0.005379368946904656	0.022742664217162194	1.3797947660721873e-05	Bespoke	0.012259953410519664	0.003381491446602873	0.021138415374436455	1.3797947660721873e-05	-0.0018010631715137618
k__Bacteria; p__Actinobacteria; c__Actinobacteria; o__Actinomycetales; f__Streptosporangiaceae; g__Nonomuraea; s__recticatena	Uniform	1.0	1.0	1.0	7.519495692270948e-08	Bespoke	1.0	1.0	1.0	7.519495692270948e-08	0.0
k__Bacteria; p__Actinobacteria; c__Actinobacteria; o__Actinomycetales; f__Streptosporangiaceae; g__Nonomuraea; s__roseola	Uniform	1.0	1.0	1.0	7.519495692270948e-08	Bespoke	1.0	1.0	1.0	7.519495692270948e-08	0.0
k__Bacteria; p__Actinobacteria; c__Actinobacteria; o__Actinomycetales; f__Streptosporangiaceae; g__Nonomuraea; s__roseoviolacea	Uniform	0.0	0.0	0.0	9.808037859483845e-08	Bespoke	1.0	1.0	1.0	9.808037859483845e-08	1.0
k__Bacteria; p__Actinobacteria; c__Actinobacteria; o__Actinomycetales; f__Streptosporangiaceae; g__Planobispora	Uniform	1.0	1.0	1.0	5.8504945831821134e-06	Bespoke	1.0	1.0	1.0	5.8504945831821134e-06	0.0
k__Bacteria; p__Actinobacteria; c__Actinobacteria; o__Actinomycetales; f__Streptosporangiaceae; g__Planotetraspora	Uniform	1.0	1.0	1.0	1.961607571896769e-08	Bespoke	1.0	1.0	1.0	1.961607571896769e-08	0.0
k__Bacteria; p__Actinobacteria; c__Actinobacteria; o__Actinomycetales; f__Streptosporangiaceae; g__Sphaerisporangium	Uniform	1.0	1.0	1.0	2.9424113578451534e-08	Bespoke	1.0	1.0	1.0	2.9424113578451534e-08	0.0
k__Bacteria; p__Actinobacteria; c__Actinobacteria; o__Actinomycetales; f__Streptosporangiaceae; g__Sphaerisporangium; s__	Uniform	0.0	0.0	0.0	5.131565408081948e-06	Bespoke	0.03446455806796944	0.005456767127831941	0.06347234900810694	5.131565408081948e-06	0.03446455806796944
k__Bacteria; p__Actinobacteria; c__Actinobacteria; o__Actinomycetales; f__Streptosporangiaceae; g__Streptosporangium; s__	Uniform	0.07081052042265348	0.024526332726008286	0.11709470811929867	8.552609013469912e-06	Bespoke	0.0016587677725118377	0.0	0.0033175355450236754	8.552609013469912e-06	-0.06915175265014165
k__Bacteria; p__Actinobacteria; c__Actinobacteria; o__Actinomycetales; f__Streptosporangiaceae; g__Streptosporangium; s__pseudovulgare	Uniform	0.65	0.4137092186873696	0.8862907813126304	4.658817983254826e-08	Bespoke	0.75	0.5	1.0	4.658817983254826e-08	0.09999999999999998
k__Bacteria; p__Actinobacteria; c__Actinobacteria; o__Actinomycetales; f__Thermomonosporaceae	Uniform	1.0	1.0	1.0	3.1385721150348303e-07	Bespoke	1.0	1.0	1.0	3.1385721150348303e-07	0.0
k__Bacteria; p__Actinobacteria; c__Actinobacteria; o__Actinomycetales; f__Thermomonosporaceae; g__; s__	Uniform	0.7155641810499566	0.6102810374655503	0.8208473246343628	1.135966944885419e-05	Bespoke	0.5064542012007944	0.42552570039788196	0.5873827020037069	1.135966944885419e-05	-0.20910997984916213
k__Bacteria; p__Actinobacteria; c__Actinobacteria; o__Actinomycetales; f__Thermomonosporaceae; g__Actinoallomurus; s__	Uniform	0.7704611084858985	0.6519655196463862	0.8889566973254109	7.414876621769786e-07	Bespoke	0.9585468265796134	0.9345511537842983	0.9825424993749285	7.414876621769786e-07	0.18808571809371488
k__Bacteria; p__Actinobacteria; c__Actinobacteria; o__Actinomycetales; f__Thermomonosporaceae; g__Actinoallomurus; s__iriomotensis	Uniform	0.28199611478732056	0.17410913410445172	0.3898830954701894	3.944792827084402e-06	Bespoke	0.1372075803898824	0.04445288726526049	0.22996227351450432	3.944792827084402e-06	-0.14478853439743816
k__Bacteria; p__Actinobacteria; c__Actinobacteria; o__Actinomycetales; f__Thermomonosporaceae; g__Actinocorallia	Uniform	1.0			4.0212955223883765e-07	Bespoke	1.0			4.0212955223883765e-07	0.0
k__Bacteria; p__Actinobacteria; c__Actinobacteria; o__Actinomycetales; f__Thermomonosporaceae; g__Actinocorallia; s__	Uniform	0.009134615384615375	0.0	0.01826923076923075	3.334732872224507e-06	Bespoke	0.04710404998916469	0.014493953869117636	0.07971414610921174	3.334732872224507e-06	0.03796943460454932
k__Bacteria; p__Actinobacteria; c__Actinobacteria; o__Actinomycetales; f__Thermomonosporaceae; g__Actinomadura	Uniform	1.0	1.0	1.0	4.845170702585019e-07	Bespoke	0.984	0.968	1.0	4.845170702585019e-07	-0.016000000000000014
k__Bacteria; p__Actinobacteria; c__Actinobacteria; o__Actinomycetales; f__Thermomonosporaceae; g__Actinomadura; s__	Uniform	0.608	0.3678667036831419	0.8481332963168581	2.844330979250315e-07	Bespoke	0.808	0.6160000000000001	1.0	2.844330979250315e-07	0.20000000000000007
k__Bacteria; p__Actinobacteria; c__Actinobacteria; o__Actinomycetales; f__Thermomonosporaceae; g__Actinomadura; s__keratinilytica	Uniform	0.6666666666666666	0.33333333333333326	1.0	3.59628054847741e-08	Bespoke	0.3333333333333333	-5.551115123125783e-17	0.6666666666666667	3.59628054847741e-08	-0.3333333333333333
k__Bacteria; p__Actinobacteria; c__Actinobacteria; o__Actinomycetales; f__Thermomonosporaceae; g__Actinomadura; s__nitritigenes	Uniform	1.0	1.0	1.0	7.356028394612884e-08	Bespoke	1.0	1.0	1.0	7.356028394612884e-08	0.0
k__Bacteria; p__Actinobacteria; c__Actinobacteria; o__Actinomycetales; f__Thermomonosporaceae; g__Actinomadura; s__rudentiformis	Uniform	1.0	1.0	1.0	5.884822715690307e-08	Bespoke	1.0	1.0	1.0	5.884822715690307e-08	0.0
k__Bacteria; p__Actinobacteria; c__Actinobacteria; o__Actinomycetales; f__Thermomonosporaceae; g__Actinomadura; s__vinacea	Uniform	0.11202905885330557	0.07622106002761944	0.1478370576789917	1.5098493480889432e-05	Bespoke	0.07684599963029426	0.05964044037115232	0.0940515588894362	1.5098493480889432e-05	-0.035183059223011307
k__Bacteria; p__Actinobacteria; c__Actinobacteria; o__Actinomycetales; f__Thermomonosporaceae; g__Spirillospora	Uniform	1.0	1.0	1.0	3.4328132508193455e-08	Bespoke	1.0	1.0	1.0	3.4328132508193455e-08	0.0
k__Bacteria; p__Actinobacteria; c__Actinobacteria; o__Actinomycetales; f__Thermomonosporaceae; g__Spirillospora; s__albida	Uniform	1.0	1.0	1.0	6.571385365854177e-07	Bespoke	1.0	1.0	1.0	6.571385365854177e-07	0.0
k__Bacteria; p__Actinobacteria; c__Actinobacteria; o__Actinomycetales; f__Tsukamurellaceae	Uniform	1.0	1.0	1.0	3.040491736439992e-07	Bespoke	1.0	1.0	1.0	3.040491736439992e-07	0.0
k__Bacteria; p__Actinobacteria; c__Actinobacteria; o__Actinomycetales; f__Tsukamurellaceae; g__Tsukamurella; s__	Uniform	0.1346629166363496	0.06403863221453593	0.20528720105816328	1.6497119679651826e-06	Bespoke	0.18583952674215504	0.12050274785432041	0.25117630562998966	1.6497119679651826e-06	0.05117661010580543
k__Bacteria; p__Actinobacteria; c__Actinobacteria; o__Actinomycetales; f__Williamsiaceae; g__Williamsia; s__	Uniform	0.0	0.0	0.0	0.00023979083280380485	Bespoke	7.916089451809328e-06	1.6940658945086007e-21	1.5832178903618652e-05	0.00023979083280380485	7.916089451809328e-06
k__Bacteria; p__Actinobacteria; c__Actinobacteria; o__Actinomycetales; f__Williamsiaceae; g__Williamsia; s__serinedens	Uniform	0.16850251389132892	0.09761856128135869	0.23938646650129913	3.7407856396071383e-06	Bespoke	0.29939897670534255	0.24430569883427747	0.3544922545764076	3.7407856396071383e-06	0.13089646281401363
k__Bacteria; p__Actinobacteria; c__Actinobacteria; o__Actinomycetales; f__Yaniellaceae	Uniform	1.0	1.0	1.0	5.394420822716115e-08	Bespoke	1.0	1.0	1.0	5.394420822716115e-08	0.0
k__Bacteria; p__Actinobacteria; c__Actinobacteria; o__Actinomycetales; f__Yaniellaceae; g__Yaniella; s__	Uniform	0.0	0.0	0.0	7.740503478704651e-06	Bespoke	0.004453222702667792	0.0010584232909236256	0.007848022114411959	7.740503478704651e-06	0.004453222702667792
k__Bacteria; p__Actinobacteria; c__Actinobacteria; o__Bifidobacteriales; f__; g__; s__	Uniform	0.0	0.0	0.0	8.591841164907848e-07	Bespoke	0.060654020828439445	0.005913383100960672	0.11539465855591821	8.591841164907848e-07	0.060654020828439445
k__Bacteria; p__Actinobacteria; c__Actinobacteria; o__Bifidobacteriales; f__Bifidobacteriaceae	Uniform	1.0	1.0	1.0	1.0592680888242552e-06	Bespoke	1.0	1.0	1.0	1.0592680888242552e-06	0.0
k__Bacteria; p__Actinobacteria; c__Actinobacteria; o__Bifidobacteriales; f__Bifidobacteriaceae; g__; s__	Uniform	0.12867654107461252	0.07364612351775414	0.1837069586314709	1.848618975755515e-05	Bespoke	0.39595141347143004	0.30414036669595496	0.4877624602469051	1.848618975755515e-05	0.2672748723968175
k__Bacteria; p__Actinobacteria; c__Actinobacteria; o__Bifidobacteriales; f__Bifidobacteriaceae; g__Alloscardovia; s__	Uniform	0.0	0.0	0.0	3.6073963247181583e-06	Bespoke	0.0	0.0	0.0	3.6073963247181583e-06	0.0
k__Bacteria; p__Actinobacteria; c__Actinobacteria; o__Bifidobacteriales; f__Bifidobacteriaceae; g__Bifidobacterium; s__	Uniform	0.2968607880647164	0.27611235186473837	0.3176092242646944	0.00027871893506809626	Bespoke	0.169472916723548	0.14403732342161712	0.19490851002547888	0.00027871893506809626	-0.12738787134116838
k__Bacteria; p__Actinobacteria; c__Actinobacteria; o__Bifidobacteriales; f__Bifidobacteriaceae; g__Bifidobacterium; s__adolescentis	Uniform	0.18140580584209817	0.0919463795278753	0.2708652321563211	0.00019783793166364865	Bespoke	0.10564286541387172	0.06065277548592525	0.1506329553418182	0.00019783793166364865	-0.07576294042822646
k__Bacteria; p__Actinobacteria; c__Actinobacteria; o__Bifidobacteriales; f__Bifidobacteriaceae; g__Bifidobacterium; s__animalis	Uniform	0.19403258480814964	0.059691798114192035	0.3283733715021072	7.210869434292523e-06	Bespoke	0.4240758636482441	0.3082357455932071	0.5399159817032811	7.210869434292523e-06	0.23004327884009448
k__Bacteria; p__Actinobacteria; c__Actinobacteria; o__Bifidobacteriales; f__Bifidobacteriaceae; g__Bifidobacterium; s__bifidum	Uniform	1.0	1.0	1.0	1.7419075238443308e-06	Bespoke	1.0	1.0	1.0	1.7419075238443308e-06	0.0
k__Bacteria; p__Actinobacteria; c__Actinobacteria; o__Bifidobacteriales; f__Bifidobacteriaceae; g__Bifidobacterium; s__breve	Uniform	0.9238434385581229	0.8921606862121619	0.9555261909040839	8.23875180196643e-07	Bespoke	1.0	1.0	1.0	8.23875180196643e-07	0.0761565614418771
k__Bacteria; p__Actinobacteria; c__Actinobacteria; o__Bifidobacteriales; f__Bifidobacteriaceae; g__Bifidobacterium; s__longum	Uniform	0.9123249299719889	0.8764460868030252	0.9482037731409526	2.0008397233347042e-07	Bespoke	1.0	1.0	1.0	2.0008397233347042e-07	0.08767507002801112
k__Bacteria; p__Actinobacteria; c__Actinobacteria; o__Bifidobacteriales; f__Bifidobacteriaceae; g__Bifidobacterium; s__pseudolongum	Uniform	0.4494909975009297	0.3097026250461341	0.5892793699557253	0.0009977677682301478	Bespoke	0.015466055362767617	0.0008766721008699931	0.03005543862466524	0.0009977677682301478	-0.43402494213816206
k__Bacteria; p__Actinobacteria; c__Actinobacteria; o__Bifidobacteriales; f__Bifidobacteriaceae; g__Bifidobacterium; s__thermacidophilum	Uniform	0.9464285714285714	0.8928571428571428	1.0	7.60122934109998e-08	Bespoke	1.0	1.0	1.0	7.60122934109998e-08	0.0535714285714286
k__Bacteria; p__Actinobacteria; c__Actinobacteria; o__Bifidobacteriales; f__Bifidobacteriaceae; g__Bombiscardovia; s__	Uniform	0.0	0.0	0.0	1.3657692719331255e-06	Bespoke	0.0	0.0	0.0	1.3657692719331255e-06	0.0
k__Bacteria; p__Actinobacteria; c__Actinobacteria; o__Bifidobacteriales; f__Bifidobacteriaceae; g__Gardnerella; s__	Uniform	0.0	0.0	0.0	0.0001263353740604395	Bespoke	0.0	0.0	0.0	0.0001263353740604395	0.0
k__Bacteria; p__Actinobacteria; c__Actinobacteria; o__Bifidobacteriales; f__Bifidobacteriaceae; g__Scardovia; s__	Uniform	0.0	0.0	0.0	1.728568592355433e-05	Bespoke	0.0	0.0	0.0	1.728568592355433e-05	0.0
k__Bacteria; p__Actinobacteria; c__Actinobacteria; o__Micrococcales; f__; g__; s__	Uniform	0.0008104368452263256	0.0	0.001620873690452651	0.00011023253750273893	Bespoke	0.002639291448736025	0.0016290118096245565	0.003649571087847494	0.00011023253750273893	0.0018288546035096997
k__Bacteria; p__Actinobacteria; c__Actinobacteria; o__WCHB1-81; f__55_st3; g__; s__	Uniform	0.0	0.0	0.0	5.230953525058051e-08	Bespoke	0.0	0.0	0.0	5.230953525058051e-08	0.0
k__Bacteria; p__Actinobacteria; c__Actinobacteria; o__WCHB1-81; f__At425_EubF1; g__; s__	Uniform	0.0	0.0	0.0	6.488605526320132e-05	Bespoke	0.0	0.0	0.0	6.488605526320132e-05	0.0
k__Bacteria; p__Actinobacteria; c__Coriobacteriia; o__Coriobacteriales; f__Coriobacteriaceae	Uniform	1.0	1.0	1.0	3.4975463006919393e-06	Bespoke	1.0	1.0	1.0	3.4975463006919393e-06	0.0
k__Bacteria; p__Actinobacteria; c__Coriobacteriia; o__Coriobacteriales; f__Coriobacteriaceae; g__; s__	Uniform	0.22765994060038874	0.21057536304773183	0.24474451815304565	0.0024299590341552695	Bespoke	0.06127031421412197	0.04915773150760328	0.07338289692064066	0.0024299590341552695	-0.16638962638626678
k__Bacteria; p__Actinobacteria; c__Coriobacteriia; o__Coriobacteriales; f__Coriobacteriaceae; g__Adlercreutzia; s__	Uniform	0.07048589819118445	0.016105276262221933	0.12486652012014696	0.0001676899848911672	Bespoke	0.15096182333424715	0.10956081640919525	0.19236283025929907	0.0001676899848911672	0.0804759251430627
k__Bacteria; p__Actinobacteria; c__Coriobacteriia; o__Coriobacteriales; f__Coriobacteriaceae; g__Atopobium	Uniform	1.0	1.0	1.0	1.0089201611455716e-05	Bespoke	1.0	1.0	1.0	1.0089201611455716e-05	0.0
k__Bacteria; p__Actinobacteria; c__Coriobacteriia; o__Coriobacteriales; f__Coriobacteriaceae; g__Atopobium; s__	Uniform	0.1737857579871279	0.12945900125310145	0.21811251472115434	0.00011409101959665988	Bespoke	0.12388881942661274	0.09296337537510001	0.15481426347812546	0.00011409101959665988	-0.04989693856051515
k__Bacteria; p__Actinobacteria; c__Coriobacteriia; o__Coriobacteriales; f__Coriobacteriaceae; g__Atopobium; s__rimae	Uniform	0.5406785252162031	0.37086553301246683	0.7104915174199393	7.458031988351515e-06	Bespoke	0.7170231883946535	0.5375958492723456	0.8964505275169614	7.458031988351515e-06	0.17634466317845043
k__Bacteria; p__Actinobacteria; c__Coriobacteriia; o__Coriobacteriales; f__Coriobacteriaceae; g__Atopobium; s__vaginae	Uniform	0.0	0.0	0.0	2.5952068176194257e-06	Bespoke	0.11470588235294117	1.3877787807814457e-17	0.22941176470588232	2.5952068176194257e-06	0.11470588235294117
k__Bacteria; p__Actinobacteria; c__Coriobacteriia; o__Coriobacteriales; f__Coriobacteriaceae; g__Collinsella; s__	Uniform	0.1249784957421785	0.078666814236338	0.17129017724801898	3.829057980342493e-06	Bespoke	0.1652340867964916	0.12559479912091837	0.20487337447206483	3.829057980342493e-06	0.0402555910543131
k__Bacteria; p__Actinobacteria; c__Coriobacteriia; o__Coriobacteriales; f__Coriobacteriaceae; g__Collinsella; s__aerofaciens	Uniform	0.07387272099073501	0.06185847083690555	0.08588697114456448	0.00011572503870404989	Bespoke	0.0008436555050120642	0.00034522479157765476	0.0013420862184464737	0.00011572503870404989	-0.07302906548572295
k__Bacteria; p__Actinobacteria; c__Coriobacteriia; o__Coriobacteriales; f__Coriobacteriaceae; g__Collinsella; s__stercoris	Uniform	0.0	0.0	0.0	3.4524293265383136e-06	Bespoke	0.0003759398496240518	0.0	0.0007518796992481036	3.4524293265383136e-06	0.0003759398496240518
k__Bacteria; p__Actinobacteria; c__Coriobacteriia; o__Coriobacteriales; f__Coriobacteriaceae; g__Eggerthella	Uniform	1.0	1.0	1.0	1.7000598956438664e-07	Bespoke	1.0	1.0	1.0	1.7000598956438664e-07	0.0
k__Bacteria; p__Actinobacteria; c__Coriobacteriia; o__Coriobacteriales; f__Coriobacteriaceae; g__Eggerthella; s__lenta	Uniform	0.0	0.0	0.0	6.551769290135208e-06	Bespoke	0.004104180784139033	0.0024343066285617	0.005774054939716366	6.551769290135208e-06	0.004104180784139033
k__Bacteria; p__Actinobacteria; c__Coriobacteriia; o__Coriobacteriales; f__Coriobacteriaceae; g__Olsenella	Uniform	1.0	1.0	1.0	2.7070184492175413e-06	Bespoke	1.0	1.0	1.0	2.7070184492175413e-06	0.0
k__Bacteria; p__Actinobacteria; c__Coriobacteriia; o__Coriobacteriales; f__Coriobacteriaceae; g__Paraeggerthella; s__hongkongensis	Uniform	0.0	0.0	0.0	6.394840684383467e-07	Bespoke	0.0	0.0	0.0	6.394840684383467e-07	0.0
k__Bacteria; p__Actinobacteria; c__Coriobacteriia; o__Coriobacteriales; f__Coriobacteriaceae; g__Slackia; s__	Uniform	0.03461275303577986	0.0012422540661433806	0.06798325200541634	1.1569561459047143e-05	Bespoke	0.07263911870698847	0.029095984939743323	0.11618225247423361	1.1569561459047143e-05	0.03802636567120861
k__Bacteria; p__Actinobacteria; c__KIST-JJY010; o__; f__; g__; s__	Uniform	0.4196120150187735	0.2678871789617657	0.5713368510757812	2.6874023734985735e-07	Bespoke	0.6196120150187735	0.47449404792079997	0.764729982116747	2.6874023734985735e-07	0.2
k__Bacteria; p__Actinobacteria; c__MB-A2-108; o__0319-7L14; f__; g__; s__	Uniform	0.04071768111380099	0.021312907607676963	0.06012245461992501	0.0006826060876913534	Bespoke	0.017738487459692132	0.0096337518930352	0.025843223026349064	0.0006826060876913534	-0.022979193654108856
k__Bacteria; p__Actinobacteria; c__MB-A2-108; o__; f__; g__; s__	Uniform	0.10660304647598087	0.06856024910918765	0.1446458438427741	2.8949404546052517e-05	Bespoke	0.14784571956562767	0.1177210742484721	0.17797036488278323	2.8949404546052517e-05	0.0412426730896468
k__Bacteria; p__Actinobacteria; c__Nitriliruptoria; o__Euzebyales; f__Euzebyaceae; g__Euzebya; s__	Uniform	0.04588951453692305	0.03632080404373782	0.05545822503010828	3.4838150476886616e-06	Bespoke	0.09348319083947854	0.07572275548640911	0.11124362619254796	3.4838150476886616e-06	0.04759367630255549
k__Bacteria; p__Actinobacteria; c__Nitriliruptoria; o__Nitriliruptorales; f__Nitriliruptoraceae; g__; s__	Uniform	0.05333244568621156	0.040114983138507726	0.06654990823391539	9.145014500182737e-06	Bespoke	0.06183800621919848	0.04715388837072246	0.0765221240676745	9.145014500182737e-06	0.00850556053298692
k__Bacteria; p__Actinobacteria; c__Nitriliruptoria; o__Nitriliruptorales; f__Nitriliruptoraceae; g__Nitriliruptor	Uniform	1.0	1.0	1.0	1.716406625409673e-07	Bespoke	1.0	1.0	1.0	1.716406625409673e-07	0.0
k__Bacteria; p__Actinobacteria; c__Nitriliruptoria; o__Nitriliruptorales; f__Nitriliruptoraceae; g__Nitriliruptor; s__	Uniform	0.0	0.0	0.0	2.3735451619950904e-07	Bespoke	0.01212121212121211	0.0	0.02424242424242422	2.3735451619950904e-07	0.01212121212121211
k__Bacteria; p__Actinobacteria; c__OPB41; o__; f__; g__; s__	Uniform	0.16194064751914344	0.14257736800533471	0.18130392703295217	6.328342187696167e-05	Bespoke	0.17719330489574844	0.1557345513394321	0.1986520584520648	6.328342187696167e-05	0.015252657376605
k__Bacteria; p__Actinobacteria; c__Rubrobacteria; o__Rubrobacterales; f__Rubrobacteraceae; g__; s__	Uniform	0.1469739181877316	0.07244729401072841	0.22150054236473476	3.309231973789849e-05	Bespoke	0.14704448981793625	0.07248179841230443	0.22160718122356807	3.309231973789849e-05	7.057163020465773e-05
k__Bacteria; p__Actinobacteria; c__Rubrobacteria; o__Rubrobacterales; f__Rubrobacteraceae; g__Rubrobacter; s__	Uniform	0.014682059710979623	0.010025838590549858	0.01933828083140939	8.12419391976766e-05	Bespoke	0.018152947741054894	0.013166496060368035	0.02313939942174175	8.12419391976766e-05	0.0034708880300752705
k__Bacteria; p__Actinobacteria; c__Thermoleophilia; o__; f__; g__; s__	Uniform	0.0	0.0	0.0	2.4598558951585484e-05	Bespoke	0.004189152073759672	0.0010907040263862578	0.007287600121133086	2.4598558951585484e-05	0.004189152073759672
k__Bacteria; p__Actinobacteria; c__Thermoleophilia; o__Gaiellales; f__; g__; s__	Uniform	0.006292243159148181	0.0015601737969404752	0.011024312521355887	0.0003810030386895094	Bespoke	0.006667943672529963	0.0020742608959851416	0.011261626449074785	0.0003810030386895094	0.00037570051338178204
k__Bacteria; p__Actinobacteria; c__Thermoleophilia; o__Gaiellales; f__AK1AB1_02E; g__; s__	Uniform	0.04425170086990726	0.024187871381925696	0.06431553035788883	2.0279099078268796e-05	Bespoke	0.22164355137105457	0.15514073579435766	0.2881463669477515	2.0279099078268796e-05	0.1773918505011473
k__Bacteria; p__Actinobacteria; c__Thermoleophilia; o__Gaiellales; f__Gaiellaceae	Uniform	1.0	1.0	1.0	3.635349232617687e-05	Bespoke	1.0	1.0	1.0	3.635349232617687e-05	0.0
k__Bacteria; p__Actinobacteria; c__Thermoleophilia; o__Gaiellales; f__Gaiellaceae; g__; s__	Uniform	0.01405074038150982	0.010685248069733016	0.017416232693286623	0.0017600622019222354	Bespoke	0.007143709524408193	0.004817668448763053	0.009469750600053332	0.0017600622019222354	-0.006907030857101626
k__Bacteria; p__Actinobacteria; c__Thermoleophilia; o__Solirubrobacterales; f__; g__; s__	Uniform	0.06427788519615578	0.06166192599446789	0.06689384439784367	0.001262176776061257	Bespoke	0.02420467695267261	0.020622397007147915	0.027786956898197303	0.001262176776061257	-0.04007320824348317
k__Bacteria; p__Actinobacteria; c__Thermoleophilia; o__Solirubrobacterales; f__Conexibacteraceae; g__; s__	Uniform	0.1176240079742706	0.09200025282128234	0.14324776312725884	0.0001203348164980073	Bespoke	0.20442591274401378	0.15361300299414185	0.25523882249388574	0.0001203348164980073	0.08680190476974319
k__Bacteria; p__Actinobacteria; c__Thermoleophilia; o__Solirubrobacterales; f__Conexibacteraceae; g__Conexibacter; s__	Uniform	0.06182151934591316	0.011690903955018213	0.1119521347368081	3.036372360539009e-05	Bespoke	0.2902849657215936	0.1834068686503884	0.39716306279279884	3.036372360539009e-05	0.22846344637568047
k__Bacteria; p__Actinobacteria; c__Thermoleophilia; o__Solirubrobacterales; f__Patulibacteraceae; g__; s__	Uniform	0.08529513420679007	0.056917309351010484	0.11367295906256965	0.00013689666922753172	Bespoke	0.08456311428990633	0.05914010576341033	0.10998612281640233	0.00013689666922753172	-0.000732019916883736
k__Bacteria; p__Actinobacteria; c__Thermoleophilia; o__Solirubrobacterales; f__Patulibacteraceae; g__Patulibacter; s__	Uniform	0.0	0.0	0.0	2.3741336442666595e-05	Bespoke	0.0	0.0	0.0	2.3741336442666595e-05	0.0
k__Bacteria; p__Actinobacteria; c__Thermoleophilia; o__Solirubrobacterales; f__Solirubrobacteraceae; g__; s__	Uniform	0.1502959550661407	0.1261215906558108	0.17447031947647063	0.00020044883134184326	Bespoke	0.1418066507276925	0.11963696724927071	0.1639763342061143	0.00020044883134184326	-0.008489304338448217
k__Bacteria; p__Actinobacteria; c__Thermoleophilia; o__Solirubrobacterales; f__Solirubrobacteraceae; g__Solirubrobacter; s__	Uniform	0.10273565041472281	0.04535453178993472	0.1601167690395109	5.1874712238810056e-05	Bespoke	0.26386207593428124	0.18532712443728155	0.3423970274312809	5.1874712238810056e-05	0.1611264255195584
k__Bacteria; p__AncK6; c__; o__; f__; g__; s__	Uniform	0.0	0.0	0.0	7.087288157263027e-06	Bespoke	0.0	0.0	0.0	7.087288157263027e-06	0.0
k__Bacteria; p__Aquificae; c__Aquificae; o__; f__; g__; s__	Uniform	0.0			1.961607571896769e-08	Bespoke	1.0			1.961607571896769e-08	1.0
k__Bacteria; p__Aquificae; c__Aquificae; o__Aquificales; f__Aquificaceae	Uniform	1.0	1.0	1.0	7.797390098289657e-07	Bespoke	1.0	1.0	1.0	7.797390098289657e-07	0.0
k__Bacteria; p__Aquificae; c__Aquificae; o__Aquificales; f__Aquificaceae; g__; s__	Uniform	0.26687480125613927	0.18072468853931112	0.3530249139729674	1.3185926098290082e-05	Bespoke	0.5964383471520296	0.46113436716822387	0.7317423271358353	1.3185926098290082e-05	0.3295635458958903
k__Bacteria; p__Aquificae; c__Aquificae; o__Aquificales; f__Aquificaceae; g__Hydrogenobacter	Uniform	1.0	1.0	1.0	9.317635966509652e-07	Bespoke	1.0	1.0	1.0	9.317635966509652e-07	0.0
k__Bacteria; p__Aquificae; c__Aquificae; o__Aquificales; f__Aquificaceae; g__Hydrogenobacter; s__hydrogenophilus	Uniform	1.0			2.448086249727168e-05	Bespoke	0.0			2.448086249727168e-05	-1.0
k__Bacteria; p__Aquificae; c__Aquificae; o__Aquificales; f__Aquificaceae; g__Hydrogenobacter; s__thermophilus	Uniform	1.0	1.0	1.0	1.6673664361122538e-07	Bespoke	0.5	0.0	1.0	1.6673664361122538e-07	-0.5
k__Bacteria; p__Aquificae; c__Aquificae; o__Aquificales; f__Desulfurobacteriaceae	Uniform	1.0	1.0	1.0	3.0077982769083793e-07	Bespoke	1.0	1.0	1.0	3.0077982769083793e-07	0.0
k__Bacteria; p__Aquificae; c__Aquificae; o__Aquificales; f__Desulfurobacteriaceae; g__; s__	Uniform	0.06637241513850958	0.0014111359057913248	0.13133369437122783	1.6418655376775958e-06	Bespoke	0.25306985081474476	0.09901952790002241	0.40712017372946707	1.6418655376775958e-06	0.18669743567623517
k__Bacteria; p__Aquificae; c__Aquificae; o__Aquificales; f__Desulfurobacteriaceae; g__Thermovibrio	Uniform	1.0	1.0	1.0	7.944510666181915e-07	Bespoke	1.0	1.0	1.0	7.944510666181915e-07	0.0
k__Bacteria; p__Aquificae; c__Aquificae; o__Aquificales; f__Hydrogenothermaceae	Uniform	0.5	0.0	1.0	1.5692860575174151e-07	Bespoke	0.9655172413793103	0.9310344827586206	1.0	1.5692860575174151e-07	0.4655172413793103
k__Bacteria; p__Aquificae; c__Aquificae; o__Aquificales; f__Hydrogenothermaceae; g__; s__	Uniform	0.3714164453414477	0.3301362567687719	0.4126966339141235	1.6595200058246664e-06	Bespoke	0.3081414192627645	0.1766702457486984	0.4396125927768306	1.6595200058246664e-06	-0.06327502607868318
k__Bacteria; p__Aquificae; c__Aquificae; o__Aquificales; f__Hydrogenothermaceae; g__Persephonella	Uniform	1.0	1.0	1.0	1.1769645431380614e-07	Bespoke	1.0	1.0	1.0	1.1769645431380614e-07	0.0
k__Bacteria; p__Armatimonadetes; c__0319-6E2; o__; f__; g__; s__	Uniform	0.06294988822851051	0.057481785465416484	0.06841799099160455	0.00010410839866327722	Bespoke	0.08451366442011302	0.07375235953023228	0.09527496930999375	0.00010410839866327722	0.021563776191602504
k__Bacteria; p__Armatimonadetes; c__; o__; f__; g__; s__	Uniform	0.4	0.1550510257216822	0.6449489742783179	5.943670942847211e-07	Bespoke	0.7	0.5	0.8999999999999999	5.943670942847211e-07	0.29999999999999993
k__Bacteria; p__Armatimonadetes; c__Armatimonadia; o__Armatimonadales; f__Armatimonadaceae	Uniform	1.0			1.6673664361122538e-07	Bespoke	1.0			1.6673664361122538e-07	0.0
k__Bacteria; p__Armatimonadetes; c__Armatimonadia; o__Armatimonadales; f__Armatimonadaceae; g__; s__	Uniform	0.019752307044001216	0.007984213836813688	0.03152040025118874	0.00015010221140154077	Bespoke	0.03265165318466741	0.019511903695998787	0.045791402673336035	0.00015010221140154077	0.012899346140666193
k__Bacteria; p__Armatimonadetes; c__Armatimonadia; o__Armatimonadales; f__Armatimonadaceae; g__Armatimonas; s__	Uniform	0.0	0.0	0.0	2.842565532435608e-05	Bespoke	0.0	0.0	0.0	2.842565532435608e-05	0.0
k__Bacteria; p__Armatimonadetes; c__Armatimonadia; o__Armatimonadales; f__Armatimonadaceae; g__CL0-1; s__	Uniform	0.2572076593839311	0.06932859783818288	0.44508672092967927	2.6148228933383933e-05	Bespoke	0.2553828418656829	0.06689351763169768	0.44387216609966806	2.6148228933383933e-05	-0.0018248175182482007
k__Bacteria; p__Armatimonadetes; c__Armatimonadia; o__FW68; f__; g__; s__	Uniform	7.246376811593791e-05	0.0	0.00014492753623187581	2.6350274513289297e-05	Bespoke	0.0012087573234659255	0.00017162247594236014	0.002245892170989491	2.6350274513289297e-05	0.0011362935553499876
k__Bacteria; p__Armatimonadetes; c__Chthonomonadetes; o__Chthonomonadales	Uniform	1.0			3.923215143793538e-08	Bespoke	1.0			3.923215143793538e-08	0.0
k__Bacteria; p__Armatimonadetes; c__Chthonomonadetes; o__Chthonomonadales; f__; g__; s__	Uniform	0.5236057345299481	0.33107401624884975	0.7161374528110465	1.333893148889803e-06	Bespoke	1.0	1.0	1.0	1.333893148889803e-06	0.4763942654700519
k__Bacteria; p__Armatimonadetes; c__Chthonomonadetes; o__Chthonomonadales; f__Chthonomonadaceae; g__; s__	Uniform	0.0	0.0	0.0	6.46545855697175e-05	Bespoke	8.081896551723756e-05	0.0	0.0001616379310344751	6.46545855697175e-05	8.081896551723756e-05
k__Bacteria; p__Armatimonadetes; c__Chthonomonadetes; o__Chthonomonadales; f__Chthonomonadaceae; g__Chthonomonas; s__	Uniform	0.6675115207373272	0.4627463548174324	0.872276686657222	2.93848814270136e-06	Bespoke	0.6055382880674576	0.42181135920080326	0.7892652169341119	2.93848814270136e-06	-0.06197323266986965
k__Bacteria; p__Armatimonadetes; c__Chthonomonadetes; o__SJA-22; f__; g__; s__	Uniform	0.0	0.0	0.0	0.00013230062268657758	Bespoke	1.6374652038653183e-05	0.0	3.2749304077306365e-05	0.00013230062268657758	1.6374652038653183e-05
k__Bacteria; p__Armatimonadetes; c__OPB50; o__; f__; g__; s__	Uniform	0.17529109339507806	0.021992942511204178	0.328589244278952	3.258230176920533e-06	Bespoke	0.17705062418686693	0.024153326945403064	0.3299479214283308	3.258230176920533e-06	0.0017595307917888658
k__Bacteria; p__Armatimonadetes; c__OS-L; o__; f__; g__; s__	Uniform	0.0	0.0	0.0	9.219555587914815e-08	Bespoke	0.0	0.0	0.0	9.219555587914815e-08	0.0
k__Bacteria; p__Armatimonadetes; c__SHA-37; o__; f__; g__; s__	Uniform	0.0	0.0	0.0	3.978140155806647e-06	Bespoke	0.0	0.0	0.0	3.978140155806647e-06	0.0
k__Bacteria; p__Armatimonadetes; c__SJA-176	Uniform	1.0	1.0	1.0	6.105503567528694e-07	Bespoke	1.0	1.0	1.0	6.105503567528694e-07	0.0
k__Bacteria; p__Armatimonadetes; c__SJA-176; o__GAB-B06; f__; g__; s__	Uniform	0.0	0.0	0.0	1.0498523724791508e-05	Bespoke	0.00019120458891013213	0.0	0.00038240917782026427	1.0498523724791508e-05	0.00019120458891013213
k__Bacteria; p__Armatimonadetes; c__SJA-176; o__RB046; f__; g__; s__	Uniform	0.0001944579484686404	2.710505431213761e-20	0.0003889158969372807	1.673839741099513e-05	Bespoke	0.004378517358119205	0.0019614806364874346	0.006795554079750975	1.673839741099513e-05	0.004184059409650564
k__Bacteria; p__Armatimonadetes; c__SJA-176; o__TP122; f__; g__; s__	Uniform	0.0	0.0	0.0	2.510857692027864e-07	Bespoke	0.06046511627906977	0.0	0.12093023255813953	2.510857692027864e-07	0.06046511627906977
k__Bacteria; p__Armatimonadetes; c__[Fimbriimonadia]	Uniform	1.0	1.0	1.0	1.6183262468148343e-07	Bespoke	1.0	1.0	1.0	1.6183262468148343e-07	0.0
k__Bacteria; p__Armatimonadetes; c__[Fimbriimonadia]; o__; f__; g__; s__	Uniform	1.0	1.0	1.0	5.076640396068839e-06	Bespoke	1.0	1.0	1.0	5.076640396068839e-06	0.0
k__Bacteria; p__Armatimonadetes; c__[Fimbriimonadia]; o__[Fimbriimonadales]; f__; g__; s__	Uniform	0.08833948226907049	0.06047621073038871	0.11620275380775226	3.390246366509186e-05	Bespoke	0.10040530207745028	0.07376029259279207	0.1270503115621085	3.390246366509186e-05	0.012065819808379799
k__Bacteria; p__Armatimonadetes; c__[Fimbriimonadia]; o__[Fimbriimonadales]; f__[Fimbriimonadaceae]; g__; s__	Uniform	0.1649356854304154	0.12837833646374844	0.20149303439708235	0.00014944507286495534	Bespoke	0.18365402023136332	0.14010699647455474	0.2272010439881719	0.00014944507286495534	0.018718334800947922
k__Bacteria; p__Armatimonadetes; c__[Fimbriimonadia]; o__[Fimbriimonadales]; f__[Fimbriimonadaceae]; g__Fimbriimonas; s__	Uniform	0.07424174041614322	0.04769105108116521	0.10079242975112122	0.0005299479016236311	Bespoke	0.057553516958622805	0.02985858574855296	0.08524844816869265	0.0005299479016236311	-0.016688223457520412
k__Bacteria; p__BHI80-139; c__; o__; f__; g__; s__	Uniform	0.5250342022336678	0.4882650688254828	0.5618033356418528	1.3236927895159397e-05	Bespoke	0.5820902961549373	0.5444575597748462	0.6197230325350285	1.3236927895159397e-05	0.057056093921269535
k__Bacteria; p__BHI80-139; c__MD2896-B26; o__; f__; g__; s__	Uniform	0.0	0.0	0.0	2.8011756126685864e-06	Bespoke	0.012244897959183664	0.0	0.02448979591836733	2.8011756126685864e-06	0.012244897959183664
k__Bacteria; p__BHI80-139; c__bOHTK-109; o__; f__; g__; s__	Uniform	0.08042328042328044	0.02784761751411783	0.13299894333244305	1.137732391700126e-07	Bespoke	0.1822751322751323	0.08592979038400596	0.2786204741662587	1.137732391700126e-07	0.10185185185185187
k__Bacteria; p__BRC1; c__; o__; f__; g__; s__	Uniform	0.3235277934027915	0.23593631437654006	0.4111192724290429	5.094294864215909e-06	Bespoke	0.45243735001947993	0.3869506703268139	0.5179240297121459	5.094294864215909e-06	0.12890955661668846
k__Bacteria; p__BRC1; c__NPL-UPA2; o__; f__; g__; s__	Uniform	0.09578558439522271	0.08451801993109542	0.10705314885935	6.0339048911544615e-06	Bespoke	0.1724392946255727	0.15868741284731383	0.18619117640383157	6.0339048911544615e-06	0.07665371023034999
k__Bacteria; p__BRC1; c__PRR-11; o__; f__; g__; s__	Uniform	0.03610927899143779	0.027785570877273326	0.04443298710560225	9.941427174372825e-05	Bespoke	0.08210929022318816	0.07581465871281648	0.08840392173355985	9.941427174372825e-05	0.046000011231750376
k__Bacteria; p__Bacteroidetes; c__; o__; f__; g__; s__	Uniform	0.11085933223864257	0.05069421937843527	0.17102444509884987	2.726634524936509e-07	Bespoke	0.277504105090312	0.203385060786185	0.35162314939443895	2.726634524936509e-07	0.1666447728516694
k__Bacteria; p__Bacteroidetes; c__At12OctB3; o__; f__; g__; s__	Uniform	0.20275624241043566	0.16388566339167235	0.24162682142919897	3.311193581361746e-05	Bespoke	0.2980697028991772	0.2734032018453581	0.32273620395299635	3.311193581361746e-05	0.09531346048874156
k__Bacteria; p__Bacteroidetes; c__BME43; o__; f__; g__; s__	Uniform	0.13663876540432038	0.09017020784200441	0.18310732296663634	0.00010827877636112974	Bespoke	0.17580735626149424	0.12505951760199419	0.2265551949209943	0.00010827877636112974	0.03916859085717386
k__Bacteria; p__Bacteroidetes; c__Bacteroidia; o__Bacteroidales; f__; g__; s__	Uniform	0.1335711575272734	0.12986930661820031	0.13727300843634646	0.005049770295548996	Bespoke	0.05615664873101078	0.053248957320023056	0.05906434014199851	0.005049770295548996	-0.0774145087962626
k__Bacteria; p__Bacteroidetes; c__Bacteroidia; o__Bacteroidales; f__BA008; g__; s__	Uniform	0.0	0.0	0.0	4.454810795777562e-06	Bespoke	0.001097659080785318	0.000362805036610419	0.0018325131249602171	4.454810795777562e-06	0.001097659080785318
k__Bacteria; p__Bacteroidetes; c__Bacteroidia; o__Bacteroidales; f__BS11; g__; s__	Uniform	0.07541420706786113	0.05230310760666787	0.09852530652905439	2.9741894005098814e-05	Bespoke	0.1439420621523379	0.11323771631881416	0.17464640798586165	2.9741894005098814e-05	0.06852785508447677
k__Bacteria; p__Bacteroidetes; c__Bacteroidia; o__Bacteroidales; f__Bacteroidaceae; g__5-7N15; s__	Uniform	0.007690014273287904	0.00011389831412382968	0.015266130232451977	0.001429870684167568	Bespoke	0.007700355895006283	0.00011927522281911414	0.015281436567193453	0.001429870684167568	1.0341621718379553e-05
k__Bacteria; p__Bacteroidetes; c__Bacteroidia; o__Bacteroidales; f__Bacteroidaceae; g__; s__	Uniform	0.14443746202959024	0.11323824693094006	0.1756366771282404	0.001334822950878882	Bespoke	0.12294075294274298	0.096451349794239	0.14943015609124696	0.001334822950878882	-0.021496709086847254
k__Bacteria; p__Bacteroidetes; c__Bacteroidia; o__Bacteroidales; f__Bacteroidaceae; g__BF311; s__	Uniform	0.1207776339044827	0.07174455461554247	0.16981071319342295	9.821769112487122e-06	Bespoke	0.1207776339044827	0.07174455461554247	0.16981071319342295	9.821769112487122e-06	0.0
k__Bacteria; p__Bacteroidetes; c__Bacteroidia; o__Bacteroidales; f__Bacteroidaceae; g__Bacteroides	Uniform	1.0	1.0	1.0	0.00014008820474700775	Bespoke	1.0	1.0	1.0	0.00014008820474700775	0.0
k__Bacteria; p__Bacteroidetes; c__Bacteroidia; o__Bacteroidales; f__Bacteroidaceae; g__Bacteroides; s__	Uniform	0.2823016131340588	0.2718974541275108	0.29270577214060683	0.003779733357947149	Bespoke	0.14721476243193005	0.1369797958702668	0.1574497289935933	0.003779733357947149	-0.13508685070212878
k__Bacteria; p__Bacteroidetes; c__Bacteroidia; o__Bacteroidales; f__Bacteroidaceae; g__Bacteroides; s__acidifaciens	Uniform	0.10835523752523273	0.06375980516048999	0.15295066988997547	5.3238029501278305e-06	Bespoke	0.8904081386287963	0.8035507232024821	0.9772655540551105	5.3238029501278305e-06	0.7820529011035636
k__Bacteria; p__Bacteroidetes; c__Bacteroidia; o__Bacteroidales; f__Bacteroidaceae; g__Bacteroides; s__barnesiae	Uniform	0.04680851063829787	0.0	0.09361702127659574	1.4052956645068453e-05	Bespoke	0.1120048376418189	0.04093571381818052	0.1830739614654573	1.4052956645068453e-05	0.06519632700352103
k__Bacteria; p__Bacteroidetes; c__Bacteroidia; o__Bacteroidales; f__Bacteroidaceae; g__Bacteroides; s__caccae	Uniform	0.17404501681299683	0.13383931378406116	0.2142507198419325	0.00017068928286859735	Bespoke	0.27960325474213404	0.24624320159629523	0.3129633078879729	0.00017068928286859735	0.10555823792913721
k__Bacteria; p__Bacteroidetes; c__Bacteroidia; o__Bacteroidales; f__Bacteroidaceae; g__Bacteroides; s__coprophilus	Uniform	0.0	0.0	0.0	2.6581744206773116e-05	Bespoke	0.04682389087409415	0.0021858320035280723	0.09146194974466024	2.6581744206773116e-05	0.04682389087409415
k__Bacteria; p__Bacteroidetes; c__Bacteroidia; o__Bacteroidales; f__Bacteroidaceae; g__Bacteroides; s__coprosuis	Uniform	0.0	0.0	0.0	5.034792767868374e-07	Bespoke	0.016260162601626032	0.0	0.032520325203252064	5.034792767868374e-07	0.016260162601626032
k__Bacteria; p__Bacteroidetes; c__Bacteroidia; o__Bacteroidales; f__Bacteroidaceae; g__Bacteroides; s__eggerthii	Uniform	0.06053970543440594	0.01703141326332392	0.10404799760548797	4.322402284674531e-05	Bespoke	0.06231221994024705	0.017818123500743598	0.1068063163797505	4.322402284674531e-05	0.001772514505841108
k__Bacteria; p__Bacteroidetes; c__Bacteroidia; o__Bacteroidales; f__Bacteroidaceae; g__Bacteroides; s__fragilis	Uniform	0.058053166663968314	0.05183584553461872	0.0642704877933179	0.00027704176059412447	Bespoke	0.12040533284754232	0.10580813157559742	0.1350025341194872	0.00027704176059412447	0.062352166183574004
k__Bacteria; p__Bacteroidetes; c__Bacteroidia; o__Bacteroidales; f__Bacteroidaceae; g__Bacteroides; s__ovatus	Uniform	0.15068818096266462	0.12346900342314962	0.17790735850217962	0.0005457623818682629	Bespoke	0.20564204314444953	0.17328131232463256	0.2380027739642665	0.0005457623818682629	0.05495386218178491
k__Bacteria; p__Bacteroidetes; c__Bacteroidia; o__Bacteroidales; f__Bacteroidaceae; g__Bacteroides; s__plebeius	Uniform	0.019057457232148245	0.002269810043286035	0.03584510442101045	4.3806620295598645e-05	Bespoke	0.019115210625160084	0.0023421224290190133	0.03588829882130115	4.3806620295598645e-05	5.7753393011839016e-05
k__Bacteria; p__Bacteroidetes; c__Bacteroidia; o__Bacteroidales; f__Bacteroidaceae; g__Bacteroides; s__uniformis	Uniform	0.0613741783496057	0.04042354099461569	0.08232481570459571	0.0005062281428642554	Bespoke	0.1057462685076507	0.07327573590326483	0.13821680111203657	0.0005062281428642554	0.044372090158045004
k__Bacteria; p__Bacteroidetes; c__Bacteroidia; o__Bacteroidales; f__GZKB119; g__; s__	Uniform	0.09978988451312061	0.0404098645003357	0.15916990452590551	5.261816150855893e-05	Bespoke	0.15062280456383528	0.09319977844049054	0.20804583068718002	5.261816150855893e-05	0.05083292005071467
k__Bacteria; p__Bacteroidetes; c__Bacteroidia; o__Bacteroidales; f__ML635J-40; g__; s__	Uniform	0.03691063900288181	0.016730247262331525	0.057091030743432095	1.7544618123044702e-05	Bespoke	0.0926844472722039	0.0596047672045977	0.1257641273398101	1.7544618123044702e-05	0.055773808269322094
k__Bacteria; p__Bacteroidetes; c__Bacteroidia; o__Bacteroidales; f__Marinilabiaceae	Uniform	1.0	1.0	1.0	1.961607571896769e-07	Bespoke	1.0	1.0	1.0	1.961607571896769e-07	0.0
k__Bacteria; p__Bacteroidetes; c__Bacteroidia; o__Bacteroidales; f__Marinilabiaceae; g__; s__	Uniform	0.2173329840356569	0.19350555898080854	0.24116040909050526	0.00010492638902075817	Bespoke	0.2308474921222758	0.20142508400055847	0.2602699002439931	0.00010492638902075817	0.013514508086618887
k__Bacteria; p__Bacteroidetes; c__Bacteroidia; o__Bacteroidales; f__Marinilabiaceae; g__Cytophaga	Uniform	1.0	1.0	1.0	6.591001441573144e-07	Bespoke	1.0	1.0	1.0	6.591001441573144e-07	0.0
k__Bacteria; p__Bacteroidetes; c__Bacteroidia; o__Bacteroidales; f__Marinilabiaceae; g__Cytophaga; s__fermentans	Uniform	0.0	0.0	0.0	5.4414994044416365e-06	Bespoke	0.0	0.0	0.0	5.4414994044416365e-06	0.0
k__Bacteria; p__Bacteroidetes; c__Bacteroidia; o__Bacteroidales; f__Porphyromonadaceae	Uniform	0.7901165501165501	0.6357858587363896	0.9444472414967107	5.363035101565766e-06	Bespoke	0.9863780663780662	0.9780044793235089	0.9947516534326236	5.363035101565766e-06	0.1962615162615161
k__Bacteria; p__Bacteroidetes; c__Bacteroidia; o__Bacteroidales; f__Porphyromonadaceae; g__; s__	Uniform	0.2293428493360544	0.2065179375748934	0.2521677610972154	9.522820118530056e-05	Bespoke	0.1864343790139469	0.16761633222393715	0.20525242580395667	9.522820118530056e-05	-0.042908470322107484
k__Bacteria; p__Bacteroidetes; c__Bacteroidia; o__Bacteroidales; f__Porphyromonadaceae; g__Candidatus Azobacteroides; s__	Uniform	0.006528046421663447	0.002234162355514442	0.010821930487812452	9.25878773935275e-07	Bespoke	0.05912394728305921	0.05118512559505755	0.06706276897106088	9.25878773935275e-07	0.05259590086139576
k__Bacteria; p__Bacteroidetes; c__Bacteroidia; o__Bacteroidales; f__Porphyromonadaceae; g__Dysgonomonas; s__	Uniform	0.19415063089685936	0.16943704717204794	0.21886421462167077	9.864335996797283e-05	Bespoke	0.15687497694030195	0.14930185056685247	0.16444810331375143	9.864335996797283e-05	-0.03727565395655741
k__Bacteria; p__Bacteroidetes; c__Bacteroidia; o__Bacteroidales; f__Porphyromonadaceae; g__Dysgonomonas; s__gadei	Uniform	0.21171513282530946	0.09577217507934725	0.32765809057127165	2.4598558951585486e-06	Bespoke	0.7193597609244831	0.6040585709008828	0.8346609509480833	2.4598558951585486e-06	0.5076446280991735
k__Bacteria; p__Bacteroidetes; c__Bacteroidia; o__Bacteroidales; f__Porphyromonadaceae; g__Paludibacter; s__	Uniform	0.08587010961410099	0.06626978099788039	0.1054704382303216	0.0003409470120713774	Bespoke	0.13410795254728225	0.12071270928332989	0.1475031958112346	0.0003409470120713774	0.04823784293318126
k__Bacteria; p__Bacteroidetes; c__Bacteroidia; o__Bacteroidales; f__Porphyromonadaceae; g__Parabacteroides; s__	Uniform	0.1589083955830463	0.14966937881125825	0.16814741235483438	0.0004965201469909383	Bespoke	0.0851395208138916	0.08033141495577467	0.08994762667200853	0.0004965201469909383	-0.07376887476915471
k__Bacteria; p__Bacteroidetes; c__Bacteroidia; o__Bacteroidales; f__Porphyromonadaceae; g__Parabacteroides; s__distasonis	Uniform	0.015266173865308309	0.002953107422492402	0.027579240308124215	0.00030298402073245927	Bespoke	0.015601561787942564	0.0033752629207505144	0.027827860655134613	0.00030298402073245927	0.00033538792263425495
k__Bacteria; p__Bacteroidetes; c__Bacteroidia; o__Bacteroidales; f__Porphyromonadaceae; g__Parabacteroides; s__gordonii	Uniform	0.0	0.0	0.0	3.82493860444151e-05	Bespoke	0.0022636786437032486	0.00026616709566263394	0.004261190191743864	3.82493860444151e-05	0.0022636786437032486
k__Bacteria; p__Bacteroidetes; c__Bacteroidia; o__Bacteroidales; f__Porphyromonadaceae; g__Porphyromonas; s__	Uniform	0.02437895449659595	0.01952694895085684	0.02923096004233506	0.000637618579637473	Bespoke	0.021588423828703608	0.01834753396366124	0.024829313693745976	0.000637618579637473	-0.0027905306678923415
k__Bacteria; p__Bacteroidetes; c__Bacteroidia; o__Bacteroidales; f__Porphyromonadaceae; g__Porphyromonas; s__endodontalis	Uniform	0.0	0.0	0.0	9.584218435530422e-05	Bespoke	0.00012304449155584596	5.163002290306999e-05	0.00019445896020862192	9.584218435530422e-05	0.00012304449155584596
k__Bacteria; p__Bacteroidetes; c__Bacteroidia; o__Bacteroidales; f__Porphyromonadaceae; g__Tannerella; s__	Uniform	0.016727423981488986	0.006739781507621244	0.026715066455356727	2.6369890589008266e-05	Bespoke	0.017717318736945396	0.007983271073648929	0.027451366400241865	2.6369890589008266e-05	0.0009898947554564108
k__Bacteria; p__Bacteroidetes; c__Bacteroidia; o__Bacteroidales; f__Prevotellaceae; g__; s__	Uniform	0.7397021796668896	0.6563097652887534	0.8230945940450257	4.729828177357489e-05	Bespoke	0.8559216349439197	0.7841754557602519	0.9276678141275875	4.729828177357489e-05	0.11621945527703015
k__Bacteria; p__Bacteroidetes; c__Bacteroidia; o__Bacteroidales; f__Prevotellaceae; g__Prevotella; s__	Uniform	0.08782768176184035	0.08321349391868245	0.09244186960499824	0.001727062077740216	Bespoke	0.04526173370181012	0.041906147477484564	0.04861731992613568	0.001727062077740216	-0.04256594806003022
k__Bacteria; p__Bacteroidetes; c__Bacteroidia; o__Bacteroidales; f__Prevotellaceae; g__Prevotella; s__copri	Uniform	0.033380597341154415	0.026578706501792896	0.04018248818051594	0.001762180738099884	Bespoke	0.026063287703545556	0.018946159917643465	0.03318041548944765	0.001762180738099884	-0.007317309637608859
k__Bacteria; p__Bacteroidetes; c__Bacteroidia; o__Bacteroidales; f__Prevotellaceae; g__Prevotella; s__intermedia	Uniform	0.0	0.0	0.0	2.4174851716055782e-05	Bespoke	0.0	0.0	0.0	2.4174851716055782e-05	0.0
k__Bacteria; p__Bacteroidetes; c__Bacteroidia; o__Bacteroidales; f__Prevotellaceae; g__Prevotella; s__melaninogenica	Uniform	0.0046062992125984305	0.0	0.009212598425196861	0.0013630740231293393	Bespoke	0.0005330991822428688	0.00010925515018983951	0.0009569432142958981	0.0013630740231293393	-0.004073200030355562
k__Bacteria; p__Bacteroidetes; c__Bacteroidia; o__Bacteroidales; f__Prevotellaceae; g__Prevotella; s__nanceiensis	Uniform	0.00018721810909709812	0.0	0.00037443621819419624	0.00011226083973208019	Bespoke	0.000972906819817565	0.000393226805705702	0.001552586833929428	0.00011226083973208019	0.000785688710720467
k__Bacteria; p__Bacteroidetes; c__Bacteroidia; o__Bacteroidales; f__Prevotellaceae; g__Prevotella; s__nigrescens	Uniform	0.026852961067080284	0.018893200510048426	0.03481272162411214	3.71567706268686e-05	Bespoke	0.031798689679864635	0.022606767133863934	0.040990612225865336	3.71567706268686e-05	0.004945728612784351
k__Bacteria; p__Bacteroidetes; c__Bacteroidia; o__Bacteroidales; f__Prevotellaceae; g__Prevotella; s__pallens	Uniform	0.0	0.0	0.0	0.00011336326318748619	Bespoke	0.0	0.0	0.0	0.00011336326318748619	0.0
k__Bacteria; p__Bacteroidetes; c__Bacteroidia; o__Bacteroidales; f__Prevotellaceae; g__Prevotella; s__ruminicola	Uniform	0.0	0.0	0.0	3.5877802489991907e-06	Bespoke	0.0010958904109588997	0.0	0.0021917808219177994	3.5877802489991907e-06	0.0010958904109588997
k__Bacteria; p__Bacteroidetes; c__Bacteroidia; o__Bacteroidales; f__Prevotellaceae; g__Prevotella; s__stercorea	Uniform	0.004536588189564661	0.0005419360257037749	0.008531240353425548	8.96062338842444e-05	Bespoke	0.01344820826823454	0.009340951984601017	0.017555464551868065	8.96062338842444e-05	0.008911620078669878
k__Bacteria; p__Bacteroidetes; c__Bacteroidia; o__Bacteroidales; f__RF16; g__; s__	Uniform	0.06501041315587648	0.039362599001024484	0.09065822731072848	0.0007786208935129846	Bespoke	0.06571603217517644	0.03999108871962696	0.09144097563072591	0.0007786208935129846	0.0007056190192999551
k__Bacteria; p__Bacteroidetes; c__Bacteroidia; o__Bacteroidales; f__Rikenellaceae	Uniform	1.0	1.0	1.0	7.708872556607816e-05	Bespoke	1.0	1.0	1.0	7.708872556607816e-05	0.0
k__Bacteria; p__Bacteroidetes; c__Bacteroidia; o__Bacteroidales; f__Rikenellaceae; g__; s__	Uniform	0.2712173364989946	0.24583971672730512	0.2965949562706841	0.002749536293338404	Bespoke	0.15125863367784584	0.11647862392599004	0.18603864342970164	0.002749536293338404	-0.11995870282114876
k__Bacteria; p__Bacteroidetes; c__Bacteroidia; o__Bacteroidales; f__Rikenellaceae; g__AF12; s__	Uniform	0.07563939731982647	0.03694814930095779	0.11433064533869514	1.96710007309808e-05	Bespoke	0.11347849414773281	0.06734980192353837	0.15960718637192725	1.96710007309808e-05	0.03783909682790634
k__Bacteria; p__Bacteroidetes; c__Bacteroidia; o__Bacteroidales; f__Rikenellaceae; g__Alistipes	Uniform	1.0	1.0	1.0	0.00020968015657518946	Bespoke	1.0	1.0	1.0	0.00020968015657518946	0.0
k__Bacteria; p__Bacteroidetes; c__Bacteroidia; o__Bacteroidales; f__Rikenellaceae; g__Blvii28; s__	Uniform	0.04902123175709618	0.028070596905847265	0.0699718666083451	2.1970004805243813e-05	Bespoke	0.1263468640280702	0.07982946121983149	0.1728642668363089	2.1970004805243813e-05	0.077325632270974
k__Bacteria; p__Bacteroidetes; c__Bacteroidia; o__Bacteroidales; f__Rikenellaceae; g__PW3; s__	Uniform	0.2249847354047704	0.057740462344762045	0.39222900846477876	2.818830080815657e-06	Bespoke	0.46069417444793165	0.32301655433602205	0.5983717945598412	2.818830080815657e-06	0.23570943904316125
k__Bacteria; p__Bacteroidetes; c__Bacteroidia; o__Bacteroidales; f__Rikenellaceae; g__Rikenella; s__	Uniform	0.16993043115279233	0.07401794894919464	0.26584291335639	3.1921240017476124e-05	Bespoke	0.0878886888222384	0.010093517740584743	0.16568385990389206	3.1921240017476124e-05	-0.08204174233055393
k__Bacteria; p__Bacteroidetes; c__Bacteroidia; o__Bacteroidales; f__S24-7; g__; s__	Uniform	0.009208918699709346	0.006098824004613359	0.012319013394805333	0.055953178813881364	Bespoke	0.0049094598223685	0.003633692521142891	0.0061852271235941095	0.055953178813881364	-0.004299458877340846
k__Bacteria; p__Bacteroidetes; c__Bacteroidia; o__Bacteroidales; f__SB-1; g__; s__	Uniform	0.05327308302362466	0.05117683479357078	0.05536933125367853	0.0001375655774095485	Bespoke	0.06882998403765186	0.06505305327318625	0.07260691480211748	0.0001375655774095485	0.015556901014027208
k__Bacteria; p__Bacteroidetes; c__Bacteroidia; o__Bacteroidales; f__VC21_Bac22; g__; s__	Uniform	0.012984682358977517	0.008236095107385785	0.01773326961056925	6.30833379046282e-05	Bespoke	0.02521589116149516	0.017031006124964304	0.03340077619802602	6.30833379046282e-05	0.012231208802517645
k__Bacteria; p__Bacteroidetes; c__Bacteroidia; o__Bacteroidales; f__[Barnesiellaceae]	Uniform	1.0	1.0	1.0	4.315536658172892e-07	Bespoke	1.0	1.0	1.0	4.315536658172892e-07	0.0
k__Bacteria; p__Bacteroidetes; c__Bacteroidia; o__Bacteroidales; f__[Barnesiellaceae]; g__; s__	Uniform	0.2753166145417231	0.22438767880600596	0.3262455502774403	0.00030530656409758503	Bespoke	0.14708204521105567	0.10846750131622326	0.18569658910588807	0.00030530656409758503	-0.12823456933066746
k__Bacteria; p__Bacteroidetes; c__Bacteroidia; o__Bacteroidales; f__[Barnesiellaceae]; g__Barnesiella	Uniform	1.0	1.0	1.0	6.895050615217143e-06	Bespoke	1.0	1.0	1.0	6.895050615217143e-06	0.0
k__Bacteria; p__Bacteroidetes; c__Bacteroidia; o__Bacteroidales; f__[Odoribacteraceae]; g__Butyricimonas; s__	Uniform	0.0356011086929122	0.01529062003013006	0.05591159735569434	5.85853717422689e-05	Bespoke	0.03595045367107812	0.015433784160060658	0.056467123182095576	5.85853717422689e-05	0.00034934497816591775
k__Bacteria; p__Bacteroidetes; c__Bacteroidia; o__Bacteroidales; f__[Odoribacteraceae]; g__Odoribacter; s__	Uniform	0.0	0.0	0.0	0.0006155210703400558	Bespoke	0.0	0.0	0.0	0.0006155210703400558	0.0
k__Bacteria; p__Bacteroidetes; c__Bacteroidia; o__Bacteroidales; f__[Paraprevotellaceae]; g__; s__	Uniform	0.10800660010462029	0.09132822264366407	0.12468497756557652	0.0001406198003989918	Bespoke	0.12386448001445968	0.10756039683937682	0.14016856318954254	0.0001406198003989918	0.01585787990983939
k__Bacteria; p__Bacteroidetes; c__Bacteroidia; o__Bacteroidales; f__[Paraprevotellaceae]; g__CF231; s__	Uniform	0.0011460471828276032	0.0002625981884553745	0.0020294961771998316	0.00028811895855262553	Bespoke	0.00016902450124332003	2.3922723739067814e-05	0.00031412627874757225	0.00028811895855262553	-0.000977022681584283
k__Bacteria; p__Bacteroidetes; c__Bacteroidia; o__Bacteroidales; f__[Paraprevotellaceae]; g__Paraprevotella; s__	Uniform	0.23463864365787673	0.10509319189616095	0.3641840954195925	9.038695369785933e-05	Bespoke	0.23669806588914674	0.10693020413872809	0.3664659276395654	9.038695369785933e-05	0.0020594222312700083
k__Bacteria; p__Bacteroidetes; c__Bacteroidia; o__Bacteroidales; f__[Paraprevotellaceae]; g__YRC22; s__	Uniform	0.060206563094976226	0.04208118555143964	0.07833194063851281	8.39097254954562e-05	Bespoke	0.061431074993747226	0.04322796206479826	0.07963418792269619	8.39097254954562e-05	0.0012245118987709996
k__Bacteria; p__Bacteroidetes; c__Bacteroidia; o__Bacteroidales; f__[Paraprevotellaceae]; g__[Prevotella]; s__	Uniform	0.02329847425102216	0.020203420330407423	0.0263935281716369	0.00114754042955961	Bespoke	0.0201028968833993	0.017549977708227256	0.022655816058571344	0.00114754042955961	-0.0031955773676228608
k__Bacteria; p__Bacteroidetes; c__Bacteroidia; o__Bacteroidales; f__[Paraprevotellaceae]; g__[Prevotella]; s__tannerae	Uniform	0.0	0.0	0.0	3.1615229236260225e-05	Bespoke	0.0	0.0	0.0	3.1615229236260225e-05	0.0
k__Bacteria; p__Bacteroidetes; c__Bacteroidia; o__Bacteroidales; f__p-2534-18B5; g__; s__	Uniform	0.09993083600735564	0.036604950295488506	0.16325672171922279	2.3409824763016044e-05	Bespoke	0.14365961093906432	0.08295491802018064	0.20436430385794802	2.3409824763016044e-05	0.04372877493170868
k__Bacteria; p__Bacteroidetes; c__Bacteroidia; o__Bacteroidales; f__p-2534-18B5; g__BE24; s__	Uniform	0.4873417721518987	5.551115123125783e-17	0.9746835443037973	1.6134222278850926e-06	Bespoke	0.4873417721518987	5.551115123125783e-17	0.9746835443037973	1.6134222278850926e-06	0.0
k__Bacteria; p__Bacteroidetes; c__Cytophagia; o__Cytophagales; f__; g__; s__	Uniform	0.34780882537043495	0.31324891964031243	0.38236873110055747	0.0002834405244936517	Bespoke	0.4077576554345046	0.3559124174804518	0.45960289338855737	0.0002834405244936517	0.05994883006406965
k__Bacteria; p__Bacteroidetes; c__Cytophagia; o__Cytophagales; f__Cyclobacteriaceae	Uniform	1.0	1.0	1.0	3.0385301288680955e-06	Bespoke	1.0	1.0	1.0	3.0385301288680955e-06	0.0
k__Bacteria; p__Bacteroidetes; c__Cytophagia; o__Cytophagales; f__Cyclobacteriaceae; g__; s__	Uniform	0.36709495366156564	0.36015428188626936	0.3740356254368619	0.0004163472839199454	Bespoke	0.07792535150080657	0.0659715685234769	0.08987913447813624	0.0004163472839199454	-0.28916960216075904
k__Bacteria; p__Bacteroidetes; c__Cytophagia; o__Cytophagales; f__Cyclobacteriaceae; g__Algoriphagus	Uniform	0.9993388429752066	0.9986776859504132	1.0	3.95852408008768e-06	Bespoke	0.9927272727272728	0.9854545454545455	1.0	3.95852408008768e-06	-0.006611570247933796
k__Bacteria; p__Bacteroidetes; c__Cytophagia; o__Cytophagales; f__Cyclobacteriaceae; g__Algoriphagus; s__antarcticus	Uniform	0.16684813434129378	0.048577006302362585	0.285119262380225	3.4131971751003783e-06	Bespoke	0.2719790363856916	0.08910898253738025	0.45484909023400294	3.4131971751003783e-06	0.10513090204439782
k__Bacteria; p__Bacteroidetes; c__Cytophagia; o__Cytophagales; f__Cyclobacteriaceae; g__Algoriphagus; s__ratkowskyi	Uniform	1.0	1.0	1.0	6.321280400437338e-06	Bespoke	1.0	1.0	1.0	6.321280400437338e-06	0.0
k__Bacteria; p__Bacteroidetes; c__Cytophagia; o__Cytophagales; f__Cyclobacteriaceae; g__Belliella	Uniform	1.0	1.0	1.0	3.7924413056670866e-07	Bespoke	1.0	1.0	1.0	3.7924413056670866e-07	0.0
k__Bacteria; p__Bacteroidetes; c__Cytophagia; o__Cytophagales; f__Cyclobacteriaceae; g__Echinicola	Uniform	1.0	1.0	1.0	1.0337671903895974e-06	Bespoke	1.0	1.0	1.0	1.0337671903895974e-06	0.0
k__Bacteria; p__Bacteroidetes; c__Cytophagia; o__Cytophagales; f__Cyclobacteriaceae; g__Rhodonellum; s__psychrophilum	Uniform	1.0	1.0	1.0	7.19256109695482e-08	Bespoke	1.0	1.0	1.0	7.19256109695482e-08	0.0
k__Bacteria; p__Bacteroidetes; c__Cytophagia; o__Cytophagales; f__Cytophagaceae	Uniform	1.0	1.0	1.0	6.421812788497048e-06	Bespoke	1.0	1.0	1.0	6.421812788497048e-06	0.0
k__Bacteria; p__Bacteroidetes; c__Cytophagia; o__Cytophagales; f__Cytophagaceae; g__; s__	Uniform	0.09475619283541885	0.08804773437062254	0.10146465130021516	0.003110950718814952	Bespoke	0.054435600666085236	0.05122585568551201	0.057645345646658464	0.003110950718814952	-0.04032059216933361
k__Bacteria; p__Bacteroidetes; c__Cytophagia; o__Cytophagales; f__Cytophagaceae; g__Adhaeribacter; s__	Uniform	0.022667231044343407	0.011141855098941016	0.0341926069897458	0.00020304207655189076	Bespoke	0.025264520676838507	0.013128152146486107	0.03740088920719091	0.00020304207655189076	0.0025972896324951006
k__Bacteria; p__Bacteroidetes; c__Cytophagia; o__Cytophagales; f__Cytophagaceae; g__Cytophaga; s__	Uniform	0.10247329017156266	0.016555290358918118	0.1883912899842072	8.008655233782938e-05	Bespoke	0.20065152652625012	0.08692970161979104	0.3143733514327092	8.008655233782938e-05	0.09817823635468746
k__Bacteria; p__Bacteroidetes; c__Cytophagia; o__Cytophagales; f__Cytophagaceae; g__Dyadobacter; s__	Uniform	0.0	0.0	0.0	0.00043056109238590946	Bespoke	0.0	0.0	0.0	0.00043056109238590946	0.0
k__Bacteria; p__Bacteroidetes; c__Cytophagia; o__Cytophagales; f__Cytophagaceae; g__Emticicia; s__	Uniform	0.0	0.0	0.0	0.0001615619228365617	Bespoke	0.0	0.0	0.0	0.0001615619228365617	0.0
k__Bacteria; p__Bacteroidetes; c__Cytophagia; o__Cytophagales; f__Cytophagaceae; g__Flectobacillus; s__	Uniform	0.0	0.0	0.0	0.0001723762653804286	Bespoke	1.941276389225699e-05	0.0	3.882552778451398e-05	0.0001723762653804286	1.941276389225699e-05
k__Bacteria; p__Bacteroidetes; c__Cytophagia; o__Cytophagales; f__Cytophagaceae; g__Flexibacter	Uniform	1.0	1.0	1.0	8.655593410994493e-07	Bespoke	1.0	1.0	1.0	8.655593410994493e-07	0.0
k__Bacteria; p__Bacteroidetes; c__Cytophagia; o__Cytophagales; f__Cytophagaceae; g__Flexibacter; s__ruber	Uniform	0.0	0.0	0.0	5.002099308336761e-07	Bespoke	0.0	0.0	0.0	5.002099308336761e-07	0.0
k__Bacteria; p__Bacteroidetes; c__Cytophagia; o__Cytophagales; f__Cytophagaceae; g__Hymenobacter; s__	Uniform	0.0050362694697464235	0.003830039708583843	0.006242499230909004	0.0003492249960247818	Bespoke	0.005372551892352928	0.004140233693521976	0.00660487009118388	0.0003492249960247818	0.0003362824226065047
k__Bacteria; p__Bacteroidetes; c__Cytophagia; o__Cytophagales; f__Cytophagaceae; g__Larkinella; s__	Uniform	0.0	0.0	0.0	1.1141931008373648e-05	Bespoke	0.0	0.0	0.0	1.1141931008373648e-05	0.0
k__Bacteria; p__Bacteroidetes; c__Cytophagia; o__Cytophagales; f__Cytophagaceae; g__Leadbetterella; s__	Uniform	0.0	0.0	0.0	4.69314611576302e-05	Bespoke	0.019301558263175988	0.0054099426024674015	0.03319317392388457	4.69314611576302e-05	0.019301558263175988
k__Bacteria; p__Bacteroidetes; c__Cytophagia; o__Cytophagales; f__Cytophagaceae; g__Microscilla; s__	Uniform	0.0	0.0	0.0	3.9624472952314735e-06	Bespoke	0.0	0.0	0.0	3.9624472952314735e-06	0.0
k__Bacteria; p__Bacteroidetes; c__Cytophagia; o__Cytophagales; f__Cytophagaceae; g__Pontibacter; s__	Uniform	0.008081588076786318	0.002888851834715344	0.013274324318857292	2.3288205093558444e-05	Bespoke	0.011329971561235252	0.00677166803145401	0.015888275091016493	2.3288205093558444e-05	0.0032483834844489346
k__Bacteria; p__Bacteroidetes; c__Cytophagia; o__Cytophagales; f__Cytophagaceae; g__Rhodocytophaga; s__	Uniform	0.0	0.0	0.0	1.2830875127776766e-05	Bespoke	0.0011403310731445293	0.0004393951676120451	0.0018412669786770136	1.2830875127776766e-05	0.0011403310731445293
k__Bacteria; p__Bacteroidetes; c__Cytophagia; o__Cytophagales; f__Cytophagaceae; g__Rudanella; s__	Uniform	0.0	0.0	0.0	4.7147237990538844e-05	Bespoke	0.0	0.0	0.0	4.7147237990538844e-05	0.0
k__Bacteria; p__Bacteroidetes; c__Cytophagia; o__Cytophagales; f__Cytophagaceae; g__Runella; s__	Uniform	0.0	0.0	0.0	6.722036827375849e-05	Bespoke	0.0	0.0	0.0	6.722036827375849e-05	0.0
k__Bacteria; p__Bacteroidetes; c__Cytophagia; o__Cytophagales; f__Cytophagaceae; g__Spirosoma; s__	Uniform	4.6414481318168833e-05	0.0	9.282896263633767e-05	7.696367308336974e-05	Bespoke	0.00011603620329543318	1.3552527156068805e-20	0.00023207240659086633	7.696367308336974e-05	6.962172197726434e-05
k__Bacteria; p__Bacteroidetes; c__Cytophagia; o__Cytophagales; f__Cytophagaceae; g__Sporocytophaga; s__	Uniform	0.24802093485092955	0.1763727157102473	0.3196691539916118	9.760959277758322e-05	Bespoke	0.26623655923609446	0.1994692712945203	0.3330038471776686	9.760959277758322e-05	0.018215624385164914
k__Bacteria; p__Bacteroidetes; c__Cytophagia; o__Cytophagales; f__Flammeovirgaceae	Uniform	1.0	1.0	1.0	6.732237186749711e-06	Bespoke	1.0	1.0	1.0	6.732237186749711e-06	0.0
k__Bacteria; p__Bacteroidetes; c__Cytophagia; o__Cytophagales; f__Flammeovirgaceae; g__; s__	Uniform	0.15214060923848086	0.14302572485941917	0.16125549361754254	0.0008607671338013055	Bespoke	0.07446198965549193	0.06996315898286926	0.0789608203281146	0.0008607671338013055	-0.07767861958298893
k__Bacteria; p__Bacteroidetes; c__Cytophagia; o__Cytophagales; f__Flammeovirgaceae; g__Flammeovirga; s__	Uniform	0.0	0.0	0.0	2.6481702220606383e-06	Bespoke	0.0	0.0	0.0	2.6481702220606383e-06	0.0
k__Bacteria; p__Bacteroidetes; c__Cytophagia; o__Cytophagales; f__Flammeovirgaceae; g__Flexibacter; s__	Uniform	0.491807121717566	0.3163571494395423	0.6672570939955897	2.047133662031468e-05	Bespoke	0.41923757219057495	0.3069492844662906	0.5315258599148592	2.047133662031468e-05	-0.07256954952699107
k__Bacteria; p__Bacteroidetes; c__Cytophagia; o__Cytophagales; f__Flammeovirgaceae; g__Flexithrix; s__	Uniform	0.5106996661439708	0.43635663044079376	0.5850427018471478	1.1804954367674755e-05	Bespoke	0.47116347360585153	0.35357074659259957	0.5887562006191035	1.1804954367674755e-05	-0.03953619253811924
k__Bacteria; p__Bacteroidetes; c__Cytophagia; o__Cytophagales; f__Flammeovirgaceae; g__Flexithrix; s__dorotheae	Uniform	0.5644004383456673	0.43573657811470984	0.6930642985766249	1.9655307870405628e-06	Bespoke	0.5644004383456673	0.43573657811470984	0.6930642985766249	1.9655307870405628e-06	0.0
k__Bacteria; p__Bacteroidetes; c__Cytophagia; o__Cytophagales; f__Flammeovirgaceae; g__Fulvivirga; s__	Uniform	0.0	0.0	0.0	3.684683663050891e-05	Bespoke	0.1332849412381127	0.09538083843705386	0.1711890440391715	3.684683663050891e-05	0.1332849412381127
k__Bacteria; p__Bacteroidetes; c__Cytophagia; o__Cytophagales; f__Flammeovirgaceae; g__JTB248; s__	Uniform	0.2224392062239679	0.1704096145942195	0.2744687978537163	5.2296457866767865e-05	Bespoke	0.29492740312465776	0.2388454865338527	0.3510093197154628	5.2296457866767865e-05	0.07248819690068986
k__Bacteria; p__Bacteroidetes; c__Cytophagia; o__Cytophagales; f__Flammeovirgaceae; g__Limibacter; s__armeniacum	Uniform	0.0	0.0	0.0	1.2926993898799708e-06	Bespoke	0.0	0.0	0.0	1.2926993898799708e-06	0.0
k__Bacteria; p__Bacteroidetes; c__Cytophagia; o__Cytophagales; f__Flammeovirgaceae; g__Marinoscillum	Uniform	1.0	1.0	1.0	2.0165325839098784e-06	Bespoke	1.0	1.0	1.0	2.0165325839098784e-06	0.0
k__Bacteria; p__Bacteroidetes; c__Cytophagia; o__Cytophagales; f__Flammeovirgaceae; g__Marivirga; s__tractuosa	Uniform	0.3227804293477138	0.1748453111908421	0.47071554750458544	1.9145289901712463e-06	Bespoke	0.4236518890427029	0.2984243712133654	0.5488794068720404	1.9145289901712463e-06	0.10087145969498912
k__Bacteria; p__Bacteroidetes; c__Cytophagia; o__Cytophagales; f__Flammeovirgaceae; g__Persicobacter	Uniform	1.0	1.0	1.0	4.5770843344257946e-08	Bespoke	1.0	1.0	1.0	4.5770843344257946e-08	0.0
k__Bacteria; p__Bacteroidetes; c__Cytophagia; o__Cytophagales; f__Flammeovirgaceae; g__Persicobacter; s__diffluens	Uniform	0.0	0.0	0.0	2.16757636694593e-06	Bespoke	0.0	0.0	0.0	2.16757636694593e-06	0.0
k__Bacteria; p__Bacteroidetes; c__Cytophagia; o__Cytophagales; f__Flammeovirgaceae; g__Reichenbachiella; s__	Uniform	0.08629962928395023	0.03622129432705208	0.13637796424084836	1.752892526246953e-05	Bespoke	0.12517299786948582	0.08387428642775734	0.1664717093112143	1.752892526246953e-05	0.0388733685855356
k__Bacteria; p__Bacteroidetes; c__Cytophagia; o__Cytophagales; f__Flammeovirgaceae; g__Roseivirga; s__	Uniform	0.0	0.0	0.0	3.8492625383330296e-05	Bespoke	0.0001033591731266048	1.3552527156068805e-20	0.00020671834625320958	3.8492625383330296e-05	0.0001033591731266048
k__Bacteria; p__Bacteroidetes; c__Cytophagia; o__Cytophagales; f__[Amoebophilaceae]; g__; s__	Uniform	0.3507240588383716	0.2414945002886838	0.4599536173880594	8.27464922053214e-05	Bespoke	0.35155248266966094	0.23977560922912888	0.463329356110193	8.27464922053214e-05	0.0008284238312893377
k__Bacteria; p__Bacteroidetes; c__Cytophagia; o__Cytophagales; f__[Amoebophilaceae]; g__Candidatus Amoebophilus; s__	Uniform	0.022285174693106712	0.0	0.044570349386213425	1.0014006654533006e-05	Bespoke	0.0016997167138810276	2.168404344971009e-19	0.0033994334277620553	1.0014006654533006e-05	-0.020585457979225685
k__Bacteria; p__Bacteroidetes; c__Cytophagia; o__Cytophagales; f__[Amoebophilaceae]; g__Candidatus Cardinium; s__	Uniform	0.0	0.0	0.0	7.224208365781421e-05	Bespoke	0.0	0.0	0.0	7.224208365781421e-05	0.0
k__Bacteria; p__Bacteroidetes; c__Cytophagia; o__Cytophagales; f__[Amoebophilaceae]; g__SC3-56; s__	Uniform	0.0	0.0	0.0	0.00010323940650892695	Bespoke	0.0	0.0	0.0	0.00010323940650892695	0.0
k__Bacteria; p__Bacteroidetes; c__Cytophagia; o__Cytophagales; f__[Amoebophilaceae]; g__SGUS912; s__	Uniform	0.0	0.0	0.0	5.7147513392068577e-05	Bespoke	0.0	0.0	0.0	5.7147513392068577e-05	0.0
k__Bacteria; p__Bacteroidetes; c__Cytophagia; o__Cytophagales; f__[Amoebophilaceae]; g__Ucs1325; s__	Uniform	0.002398401065956035	0.0	0.00479680213191207	9.135206462323252e-06	Bespoke	0.008924312774209398	0.0025592538979386974	0.0152893716504801	9.135206462323252e-06	0.006525911708253363
k__Bacteria; p__Bacteroidetes; c__Flavobacteriia; o__; f__; g__; s__	Uniform	0.20854007747572484	0.12332432458404538	0.29375583036740427	1.7124834102658793e-06	Bespoke	0.2759030017577092	0.14928538390982166	0.40252061960559676	1.7124834102658793e-06	0.06736292428198437
k__Bacteria; p__Bacteroidetes; c__Flavobacteriia; o__Flavobacteriales; f__; g__; s__	Uniform	0.13770016324779089	0.1253636822605936	0.15003664423498816	0.0007484866779935064	Bespoke	0.15725169756530627	0.14414205216363865	0.1703613429669739	0.0007484866779935064	0.019551534317515384
k__Bacteria; p__Bacteroidetes; c__Flavobacteriia; o__Flavobacteriales; f__Blattabacteriaceae; g__; s__	Uniform	0.26109418941123586	0.157881403245751	0.3643069755767207	7.477648064070483e-06	Bespoke	0.29028853774899893	0.18652207595010412	0.39405499954789375	7.477648064070483e-06	0.029194348337763076
k__Bacteria; p__Bacteroidetes; c__Flavobacteriia; o__Flavobacteriales; f__Blattabacteriaceae; g__Blattabacterium; s__	Uniform	0.0	0.0	0.0	2.1185361776485106e-07	Bespoke	0.005405405405405394	0.0	0.010810810810810789	2.1185361776485106e-07	0.005405405405405394
k__Bacteria; p__Bacteroidetes; c__Flavobacteriia; o__Flavobacteriales; f__Blattabacteriaceae; g__Brownia; s__rhizoecola	Uniform	0.0	0.0	0.0	7.042171183109401e-07	Bespoke	0.0	0.0	0.0	7.042171183109401e-07	0.0
k__Bacteria; p__Bacteroidetes; c__Flavobacteriia; o__Flavobacteriales; f__Blattabacteriaceae; g__Sulcia; s__muelleri	Uniform	0.015785040089312898	0.006606635973667185	0.02496344420495861	9.494180647980362e-07	Bespoke	0.05068024967015121	0.009952625057135608	0.09140787428316681	9.494180647980362e-07	0.03489520958083831
k__Bacteria; p__Bacteroidetes; c__Flavobacteriia; o__Flavobacteriales; f__Cryomorphaceae	Uniform	1.0	1.0	1.0	4.134087957772441e-06	Bespoke	1.0	1.0	1.0	4.134087957772441e-06	0.0
k__Bacteria; p__Bacteroidetes; c__Flavobacteriia; o__Flavobacteriales; f__Cryomorphaceae; g__; s__	Uniform	0.22809297404667675	0.21447242852542717	0.24171351956792633	0.0020336574180125373	Bespoke	0.18669467388325026	0.18026377997352913	0.19312556779297138	0.0020336574180125373	-0.041398300163426494
k__Bacteria; p__Bacteroidetes; c__Flavobacteriia; o__Flavobacteriales; f__Cryomorphaceae; g__Brumimicrobium; s__	Uniform	0.0	0.0	0.0	7.983742817619851e-07	Bespoke	0.3580842667771882	0.19563821484762445	0.5205303187067519	7.983742817619851e-07	0.3580842667771882
k__Bacteria; p__Bacteroidetes; c__Flavobacteriia; o__Flavobacteriales; f__Cryomorphaceae; g__Crocinitomix; s__	Uniform	0.0	0.0	0.0	5.380689569712837e-05	Bespoke	0.002055749128919859	0.0	0.004111498257839718	5.380689569712837e-05	0.002055749128919859
k__Bacteria; p__Bacteroidetes; c__Flavobacteriia; o__Flavobacteriales; f__Cryomorphaceae; g__Cryomorpha	Uniform	1.0	1.0	1.0	1.4058187598593513e-07	Bespoke	1.0	1.0	1.0	1.4058187598593513e-07	0.0
k__Bacteria; p__Bacteroidetes; c__Flavobacteriia; o__Flavobacteriales; f__Cryomorphaceae; g__Cryomorpha; s__	Uniform	0.041555869960761285	0.027354063601094734	0.055757676320427836	1.1343976588279015e-05	Bespoke	0.05382174962639345	0.04186217506214175	0.06578132419064515	1.1343976588279015e-05	0.012265879665632168
k__Bacteria; p__Bacteroidetes; c__Flavobacteriia; o__Flavobacteriales; f__Cryomorphaceae; g__Fluviicola; s__	Uniform	0.04217636125257838	0.02664226691829018	0.05771045558686658	0.001815554118523623	Bespoke	0.030406222962366704	0.014085667494384273	0.046726778430349135	0.001815554118523623	-0.011770138290211674
k__Bacteria; p__Bacteroidetes; c__Flavobacteriia; o__Flavobacteriales; f__Cryomorphaceae; g__Owenweeksia	Uniform	1.0	1.0	1.0	1.4535512107755057e-06	Bespoke	1.0	1.0	1.0	1.4535512107755057e-06	0.0
k__Bacteria; p__Bacteroidetes; c__Flavobacteriia; o__Flavobacteriales; f__Cryomorphaceae; g__Owenweeksia; s__	Uniform	0.05444025902073542	0.027226199988429834	0.081654318053041	1.879023893119915e-05	Bespoke	0.1444649429900121	0.11434417010719443	0.17458571587282978	1.879023893119915e-05	0.0900246839692767
k__Bacteria; p__Bacteroidetes; c__Flavobacteriia; o__Flavobacteriales; f__Cryomorphaceae; g__Wandonia; s__	Uniform	0.8625142914966213	0.7523481582516477	0.9726804247415949	5.618044085912346e-06	Bespoke	0.9080071174377224	0.8160142348754449	1.0	5.618044085912346e-06	0.045492825941101156
k__Bacteria; p__Bacteroidetes; c__Flavobacteriia; o__Flavobacteriales; f__Flavobacteriaceae	Uniform	0.9454898327946063	0.9289491615469124	0.9620305040423002	6.770684695158888e-05	Bespoke	0.9370110183475443	0.8898946927342435	0.9841273439608451	6.770684695158888e-05	-0.008478814447062
k__Bacteria; p__Bacteroidetes; c__Flavobacteriia; o__Flavobacteriales; f__Flavobacteriaceae; g__; s__	Uniform	0.5980054365200689	0.5933716822729076	0.6026391907672302	0.004419439088041119	Bespoke	0.29515027540530736	0.2881526239427457	0.302147926867869	0.004419439088041119	-0.3028551611147615
k__Bacteria; p__Bacteroidetes; c__Flavobacteriia; o__Flavobacteriales; f__Flavobacteriaceae; g__Aequorivita; s__	Uniform	0.13105575056336233	0.11080118597792842	0.15131031514879625	6.545884467419518e-06	Bespoke	0.14846357332756324	0.12495697017604197	0.17197017647908452	6.545884467419518e-06	0.017407822764200914
k__Bacteria; p__Bacteroidetes; c__Flavobacteriia; o__Flavobacteriales; f__Flavobacteriaceae; g__Algibacter	Uniform	1.0	1.0	1.0	1.588902133236383e-06	Bespoke	1.0	1.0	1.0	1.588902133236383e-06	0.0
k__Bacteria; p__Bacteroidetes; c__Flavobacteriia; o__Flavobacteriales; f__Flavobacteriaceae; g__Algibacter; s__	Uniform	0.0	0.0	0.0	4.842718693120148e-06	Bespoke	0.5691489361702128	0.3140700007076102	0.8242278716328153	4.842718693120148e-06	0.5691489361702128
k__Bacteria; p__Bacteroidetes; c__Flavobacteriia; o__Flavobacteriales; f__Flavobacteriaceae; g__Algibacter; s__lectus	Uniform	0.385823674351753	0.27434706838154493	0.4973002803219611	4.4206788240265583e-05	Bespoke	0.7253827742282158	0.6053137595534668	0.8454517889029649	4.4206788240265583e-05	0.3395590998764628
k__Bacteria; p__Bacteroidetes; c__Flavobacteriia; o__Flavobacteriales; f__Flavobacteriaceae; g__Aquimarina	Uniform	1.0	1.0	1.0	1.4717941611941457e-05	Bespoke	1.0	1.0	1.0	1.4717941611941457e-05	0.0
k__Bacteria; p__Bacteroidetes; c__Flavobacteriia; o__Flavobacteriales; f__Flavobacteriaceae; g__Aquimarina; s__	Uniform	0.0	0.0	0.0	0.0002257928011707495	Bespoke	0.019623537473026142	0.009044037662014729	0.030203037284037556	0.0002257928011707495	0.019623537473026142
k__Bacteria; p__Bacteroidetes; c__Flavobacteriia; o__Flavobacteriales; f__Flavobacteriaceae; g__Arenibacter; s__	Uniform	0.1234221188163783	0.07780518785714485	0.16903904977561174	7.966088349472779e-06	Bespoke	0.12980943233843642	0.08341221267744219	0.17620665199943064	7.966088349472779e-06	0.0063873135220581245
k__Bacteria; p__Bacteroidetes; c__Flavobacteriia; o__Flavobacteriales; f__Flavobacteriaceae; g__Bizionia	Uniform	0.8099999999999999	0.62	0.9999999999999999	9.317635966509652e-07	Bespoke	1.0	1.0	1.0	9.317635966509652e-07	0.19000000000000006
k__Bacteria; p__Bacteroidetes; c__Flavobacteriia; o__Flavobacteriales; f__Flavobacteriaceae; g__Bizionia; s__	Uniform	0.3132608894873544	0.1283852529783787	0.4981365259963302	7.811121351292933e-06	Bespoke	0.8831544154480209	0.8169656396320714	0.9493431912639704	7.811121351292933e-06	0.5698935259606664
k__Bacteria; p__Bacteroidetes; c__Flavobacteriia; o__Flavobacteriales; f__Flavobacteriaceae; g__Capnocytophaga; s__	Uniform	0.39533052251645684	0.37837421384273573	0.41228683119017795	0.00024167986089554142	Bespoke	0.34795320619186965	0.33373002955995423	0.36217638282378506	0.00024167986089554142	-0.04737731632458719
k__Bacteria; p__Bacteroidetes; c__Flavobacteriia; o__Flavobacteriales; f__Flavobacteriaceae; g__Capnocytophaga; s__canimorsus	Uniform	0.0	0.0	0.0	3.6219122207501944e-05	Bespoke	0.0002461235540241136	0.0	0.0004922471080482272	3.6219122207501944e-05	0.0002461235540241136
k__Bacteria; p__Bacteroidetes; c__Flavobacteriia; o__Flavobacteriales; f__Flavobacteriaceae; g__Capnocytophaga; s__ochracea	Uniform	0.00885794868506542	0.005775616011269401	0.01194028135886144	5.739663755369946e-05	Bespoke	0.012428352713618796	0.009116403751680975	0.01574030167555662	5.739663755369946e-05	0.003570404028553376
k__Bacteria; p__Bacteroidetes; c__Flavobacteriia; o__Flavobacteriales; f__Flavobacteriaceae; g__Cellulophaga	Uniform	1.0	1.0	1.0	9.023394830725137e-07	Bespoke	1.0	1.0	1.0	9.023394830725137e-07	0.0
k__Bacteria; p__Bacteroidetes; c__Flavobacteriia; o__Flavobacteriales; f__Flavobacteriaceae; g__Cellulophaga; s__	Uniform	0.2522031899460877	0.1608550960471066	0.34355128384506883	1.8377810939207855e-05	Bespoke	0.08889598223904033	0.03379284666440079	0.14399911781367986	1.8377810939207855e-05	-0.16330720770704737
k__Bacteria; p__Bacteroidetes; c__Flavobacteriia; o__Flavobacteriales; f__Flavobacteriaceae; g__Cellulophaga; s__algicola	Uniform	0.0			9.808037859483845e-09	Bespoke	1.0			9.808037859483845e-09	1.0
k__Bacteria; p__Bacteroidetes; c__Flavobacteriia; o__Flavobacteriales; f__Flavobacteriaceae; g__Cellulophaga; s__lytica	Uniform	1.0	1.0	1.0	8.138709815799693e-06	Bespoke	1.0	1.0	1.0	8.138709815799693e-06	0.0
k__Bacteria; p__Bacteroidetes; c__Flavobacteriia; o__Flavobacteriales; f__Flavobacteriaceae; g__Coccinimonas; s__marina	Uniform	1.0	1.0	1.0	6.477228202403131e-06	Bespoke	1.0	1.0	1.0	6.477228202403131e-06	0.0
k__Bacteria; p__Bacteroidetes; c__Flavobacteriia; o__Flavobacteriales; f__Flavobacteriaceae; g__Croceitalea	Uniform	1.0	1.0	1.0	2.157768329086446e-07	Bespoke	1.0	1.0	1.0	2.157768329086446e-07	0.0
k__Bacteria; p__Bacteroidetes; c__Flavobacteriia; o__Flavobacteriales; f__Flavobacteriaceae; g__Flaviramulus; s__basaltis	Uniform	1.0	1.0	1.0	1.8694120160176208e-06	Bespoke	1.0	1.0	1.0	1.8694120160176208e-06	0.0
k__Bacteria; p__Bacteroidetes; c__Flavobacteriia; o__Flavobacteriales; f__Flavobacteriaceae; g__Flavivirga	Uniform	1.0	1.0	1.0	5.327922326028814e-05	Bespoke	1.0	1.0	1.0	5.327922326028814e-05	0.0
k__Bacteria; p__Bacteroidetes; c__Flavobacteriia; o__Flavobacteriales; f__Flavobacteriaceae; g__Flavobacterium; s__	Uniform	0.45704145432889404	0.4501383439635537	0.4639445646942344	0.002237138894660533	Bespoke	0.37466968074965135	0.3656168838590983	0.3837224776402044	0.002237138894660533	-0.08237177357924269
k__Bacteria; p__Bacteroidetes; c__Flavobacteriia; o__Flavobacteriales; f__Flavobacteriaceae; g__Flavobacterium; s__columnare	Uniform	0.00936856212312378	0.005766839667231082	0.01297028457901648	5.714947499964047e-05	Bespoke	0.05453015084897288	0.018067503297279228	0.09099279840066653	5.714947499964047e-05	0.0451615887258491
k__Bacteria; p__Bacteroidetes; c__Flavobacteriia; o__Flavobacteriales; f__Flavobacteriaceae; g__Flavobacterium; s__frigidarium	Uniform	0.2175211466059573	0.07865245788731992	0.3563898353245947	0.0009056271373630127	Bespoke	0.17528972257973943	0.04393899628986314	0.3066404488696157	0.0009056271373630127	-0.04223142402621788
k__Bacteria; p__Bacteroidetes; c__Flavobacteriia; o__Flavobacteriales; f__Flavobacteriaceae; g__Flavobacterium; s__gelidilacus	Uniform	0.002019193123302121	0.0006464650052147589	0.003391921241389483	5.729463395996083e-05	Bespoke	0.11245213864885259	0.051618725461395884	0.17328555183630928	5.729463395996083e-05	0.11043294552555047
k__Bacteria; p__Bacteroidetes; c__Flavobacteriia; o__Flavobacteriales; f__Flavobacteriaceae; g__Flavobacterium; s__succinicans	Uniform	0.05839218502817891	0.05069220087363026	0.06609216918272756	0.0018619696768898447	Bespoke	0.06786861476585779	0.05238420848155314	0.08335302105016243	0.0018619696768898447	0.009476429737678878
k__Bacteria; p__Bacteroidetes; c__Flavobacteriia; o__Flavobacteriales; f__Flavobacteriaceae; g__Formosa	Uniform	1.0	1.0	1.0	1.6641788238079214e-05	Bespoke	1.0	1.0	1.0	1.6641788238079214e-05	0.0
k__Bacteria; p__Bacteroidetes; c__Flavobacteriia; o__Flavobacteriales; f__Flavobacteriaceae; g__Formosa; s__	Uniform	0.20902935671585796	0.1249606548260933	0.2930980586056226	0.0003507844740444397	Bespoke	0.20580859016105518	0.1211073686919362	0.2905098116301742	0.0003507844740444397	-0.003220766554802773
k__Bacteria; p__Bacteroidetes; c__Flavobacteriia; o__Flavobacteriales; f__Flavobacteriaceae; g__Gaetbulibacter	Uniform	1.0			1.961607571896769e-08	Bespoke	1.0			1.961607571896769e-08	0.0
k__Bacteria; p__Bacteroidetes; c__Flavobacteriia; o__Flavobacteriales; f__Flavobacteriaceae; g__Gaetbulibacter; s__marinus	Uniform	0.04594059405940594	6.938893903907228e-18	0.09188118811881188	1.1818685620678034e-05	Bespoke	0.0661213169509722	0.020797564239354117	0.1114450696625903	1.1818685620678034e-05	0.020180722891566263
k__Bacteria; p__Bacteroidetes; c__Flavobacteriia; o__Flavobacteriales; f__Flavobacteriaceae; g__Gelidibacter; s__	Uniform	0.06197467492184745	0.011150260516048241	0.11279908932764666	5.594504795049585e-06	Bespoke	0.21328734310390204	0.0513926712924129	0.37518201491539116	5.594504795049585e-06	0.15131266818205458
k__Bacteria; p__Bacteroidetes; c__Flavobacteriia; o__Flavobacteriales; f__Flavobacteriaceae; g__Gillisia; s__	Uniform	0.02099544438138412	0.00928556860507366	0.03270532015769458	7.909201729887772e-06	Bespoke	0.023010684773906442	0.011789177342820987	0.0342321922049919	7.909201729887772e-06	0.0020152403925223217
k__Bacteria; p__Bacteroidetes; c__Flavobacteriia; o__Flavobacteriales; f__Flavobacteriaceae; g__Gilvibacter; s__sediminis	Uniform	1.0	1.0	1.0	1.2644522408446574e-05	Bespoke	1.0	1.0	1.0	1.2644522408446574e-05	0.0
k__Bacteria; p__Bacteroidetes; c__Flavobacteriia; o__Flavobacteriales; f__Flavobacteriaceae; g__Gramella; s__	Uniform	0.0	0.0	0.0	2.126774929450477e-05	Bespoke	0.006347751354019349	0.0001567192841064914	0.012538783423932207	2.126774929450477e-05	0.006347751354019349
k__Bacteria; p__Bacteroidetes; c__Flavobacteriia; o__Flavobacteriales; f__Flavobacteriaceae; g__Imtechella; s__halotolerans	Uniform	0.0	0.0	0.0	1.777706862031447e-06	Bespoke	0.25	0.0	0.5	1.777706862031447e-06	0.25
k__Bacteria; p__Bacteroidetes; c__Flavobacteriia; o__Flavobacteriales; f__Flavobacteriaceae; g__Kordia; s__	Uniform	0.060509458042394715	0.01476537196448803	0.1062535441203014	9.912395382308752e-05	Bespoke	0.06069925638165925	0.01501462753604741	0.1063838852272711	9.912395382308752e-05	0.00018979833926453804
k__Bacteria; p__Bacteroidetes; c__Flavobacteriia; o__Flavobacteriales; f__Flavobacteriaceae; g__Krokinobacter	Uniform	1.0	1.0	1.0	3.8989402500913156e-05	Bespoke	1.0	1.0	1.0	3.8989402500913156e-05	0.0
k__Bacteria; p__Bacteroidetes; c__Flavobacteriia; o__Flavobacteriales; f__Flavobacteriaceae; g__Lacinutrix	Uniform	1.0	1.0	1.0	2.2068085183838652e-07	Bespoke	1.0	1.0	1.0	2.2068085183838652e-07	0.0
k__Bacteria; p__Bacteroidetes; c__Flavobacteriia; o__Flavobacteriales; f__Flavobacteriaceae; g__Lacinutrix; s__	Uniform	1.0	1.0	1.0	1.0919615483558681e-06	Bespoke	1.0	1.0	1.0	1.0919615483558681e-06	0.0
k__Bacteria; p__Bacteroidetes; c__Flavobacteriia; o__Flavobacteriales; f__Flavobacteriaceae; g__Leeuwenhoekiella; s__	Uniform	0.0	0.0	0.0	2.7540970309430637e-06	Bespoke	0.0017126615268658885	0.0006557672607057643	0.002769555793026013	2.7540970309430637e-06	0.0017126615268658885
k__Bacteria; p__Bacteroidetes; c__Flavobacteriia; o__Flavobacteriales; f__Flavobacteriaceae; g__Leeuwenhoekiella; s__marinoflava	Uniform	0.0	0.0	0.0	7.924894590462947e-06	Bespoke	0.0031645927282179854	0.0011995806707034702	0.005129604785732501	7.924894590462947e-06	0.0031645927282179854
k__Bacteria; p__Bacteroidetes; c__Flavobacteriia; o__Flavobacteriales; f__Flavobacteriaceae; g__Lutibacter	Uniform	1.0	1.0	1.0	3.081293173935445e-05	Bespoke	1.0	1.0	1.0	3.081293173935445e-05	0.0
k__Bacteria; p__Bacteroidetes; c__Flavobacteriia; o__Flavobacteriales; f__Flavobacteriaceae; g__Lutimonas; s__	Uniform	0.0	0.0	0.0	0.0001347918643028865	Bespoke	7.927070947284509e-05	-1.3552527156068805e-20	0.0001585414189456902	0.0001347918643028865	7.927070947284509e-05
k__Bacteria; p__Bacteroidetes; c__Flavobacteriia; o__Flavobacteriales; f__Flavobacteriaceae; g__Maribacter	Uniform	1.0	1.0	1.0	3.3347328722245075e-07	Bespoke	1.0	1.0	1.0	3.3347328722245075e-07	0.0
k__Bacteria; p__Bacteroidetes; c__Flavobacteriia; o__Flavobacteriales; f__Flavobacteriaceae; g__Maribacter; s__	Uniform	0.20366933074667334	0.14587977096891167	0.26145889052443505	0.00016425521003277595	Bespoke	0.14827019792577065	0.1136773000875903	0.182863095763951	0.00016425521003277595	-0.0553991328209027
k__Bacteria; p__Bacteroidetes; c__Flavobacteriia; o__Flavobacteriales; f__Flavobacteriaceae; g__Maribacter; s__polysiphoniae	Uniform	0.20378787639893164	0.03399920557546526	0.373576547222398	4.8216314117222585e-06	Bespoke	0.0031096434608334665	0.0004987052109924621	0.005720581710674471	4.8216314117222585e-06	-0.20067823293809817
k__Bacteria; p__Bacteroidetes; c__Flavobacteriia; o__Flavobacteriales; f__Flavobacteriaceae; g__Mariniflexile	Uniform	1.0	1.0	1.0	4.670587628686207e-06	Bespoke	1.0	1.0	1.0	4.670587628686207e-06	0.0
k__Bacteria; p__Bacteroidetes; c__Flavobacteriia; o__Flavobacteriales; f__Flavobacteriaceae; g__Mesonia; s__	Uniform	0.2580721287568033	0.1713696580672871	0.3447745994463195	9.772728923189704e-06	Bespoke	0.42310750628270916	0.34814835673486444	0.4980666558305539	9.772728923189704e-06	0.16503537752590586
k__Bacteria; p__Bacteroidetes; c__Flavobacteriia; o__Flavobacteriales; f__Flavobacteriaceae; g__Muricauda	Uniform	1.0	1.0	1.0	5.472885125591985e-07	Bespoke	1.0	1.0	1.0	5.472885125591985e-07	0.0
k__Bacteria; p__Bacteroidetes; c__Flavobacteriia; o__Flavobacteriales; f__Flavobacteriaceae; g__Muricauda; s__	Uniform	0.0	0.0	0.0	8.446682204587487e-06	Bespoke	0.0	0.0	0.0	8.446682204587487e-06	0.0
k__Bacteria; p__Bacteroidetes; c__Flavobacteriia; o__Flavobacteriales; f__Flavobacteriaceae; g__Myroides; s__	Uniform	0.35587099514443415	0.1864073342214921	0.5253346560673762	1.12929747914097e-05	Bespoke	0.4618746210235263	0.3023481376554257	0.6214011043916269	1.12929747914097e-05	0.10600362587909212
k__Bacteria; p__Bacteroidetes; c__Flavobacteriia; o__Flavobacteriales; f__Flavobacteriaceae; g__Myroides; s__odoratimimus	Uniform	0.08244652223830765	0.03837259558970334	0.12652044888691194	4.0232571299602735e-06	Bespoke	0.22417544433008993	0.09170509407999633	0.35664579458018353	4.0232571299602735e-06	0.14172892209178228
k__Bacteria; p__Bacteroidetes; c__Flavobacteriia; o__Flavobacteriales; f__Flavobacteriaceae; g__Nonlabens	Uniform	0.4963833634719711	0.20978108175780502	0.7829856451861372	6.181515860939694e-06	Bespoke	1.0	1.0	1.0	6.181515860939694e-06	0.5036166365280289
k__Bacteria; p__Bacteroidetes; c__Flavobacteriia; o__Flavobacteriales; f__Flavobacteriaceae; g__Olleya; s__	Uniform	0.09629793578337438	0.06638595149936095	0.12620992006738782	0.00017874756677394927	Bespoke	0.11603230397290928	0.07888862032518858	0.15317598762063	0.00017874756677394927	0.019734368189534904
k__Bacteria; p__Bacteroidetes; c__Flavobacteriia; o__Flavobacteriales; f__Flavobacteriaceae; g__Persicivirga	Uniform	1.0	1.0	1.0	5.994672739716526e-06	Bespoke	1.0	1.0	1.0	5.994672739716526e-06	0.0
k__Bacteria; p__Bacteroidetes; c__Flavobacteriia; o__Flavobacteriales; f__Flavobacteriaceae; g__Polaribacter; s__	Uniform	0.1818720799985491	0.16035042361167184	0.20339373638542635	0.0007143625526727901	Bespoke	0.04408182988973439	0.032721530747483754	0.05544212903198503	0.0007143625526727901	-0.1377902501088147
k__Bacteria; p__Bacteroidetes; c__Flavobacteriia; o__Flavobacteriales; f__Flavobacteriaceae; g__Polaribacter; s__irgensii	Uniform	0.4830804108495378	0.3653365717667254	0.6008242499323502	8.122232312195762e-05	Bespoke	0.5516823816974166	0.43596851452412366	0.6673962488707095	8.122232312195762e-05	0.06860197084787878
k__Bacteria; p__Bacteroidetes; c__Flavobacteriia; o__Flavobacteriales; f__Flavobacteriaceae; g__Poriferibacter	Uniform	1.0	1.0	1.0	2.0596879504916074e-07	Bespoke	1.0	1.0	1.0	2.0596879504916074e-07	0.0
k__Bacteria; p__Bacteroidetes; c__Flavobacteriia; o__Flavobacteriales; f__Flavobacteriaceae; g__Psychroflexus; s__	Uniform	0.06484283349512096	0.04547999349753924	0.08420567349270268	2.4441630345833742e-06	Bespoke	0.07414504878648158	0.03970022703002188	0.10858987054294128	2.4441630345833742e-06	0.009302215291360619
k__Bacteria; p__Bacteroidetes; c__Flavobacteriia; o__Flavobacteriales; f__Flavobacteriaceae; g__Psychroflexus; s__torquis	Uniform	1.0	1.0	1.0	6.93918678558482e-07	Bespoke	0.9247291568535092	0.8732403439942961	0.9762179697127223	6.93918678558482e-07	-0.0752708431464908
k__Bacteria; p__Bacteroidetes; c__Flavobacteriia; o__Flavobacteriales; f__Flavobacteriaceae; g__Psychroserpens	Uniform	1.0			6.865626501638691e-08	Bespoke	1.0			6.865626501638691e-08	0.0
k__Bacteria; p__Bacteroidetes; c__Flavobacteriia; o__Flavobacteriales; f__Flavobacteriaceae; g__Psychroserpens; s__	Uniform	0.2839495213626065	0.2278945572848759	0.34000448544033707	4.012664449072031e-05	Bespoke	0.44855473741089524	0.372333182920424	0.5247762919013665	4.012664449072031e-05	0.16460521604828876
k__Bacteria; p__Bacteroidetes; c__Flavobacteriia; o__Flavobacteriales; f__Flavobacteriaceae; g__Robiginitalea; s__	Uniform	0.0	0.0	0.0	3.8365120891157005e-05	Bespoke	0.000570835122123503	6.422492636779832e-05	0.0010774453178792078	3.8365120891157005e-05	0.000570835122123503
k__Bacteria; p__Bacteroidetes; c__Flavobacteriia; o__Flavobacteriales; f__Flavobacteriaceae; g__Salegentibacter	Uniform	1.0			1.961607571896769e-08	Bespoke	1.0			1.961607571896769e-08	0.0
k__Bacteria; p__Bacteroidetes; c__Flavobacteriia; o__Flavobacteriales; f__Flavobacteriaceae; g__Salegentibacter; s__	Uniform	0.07804043809066756	0.04745938224136911	0.10862149393996601	2.3809992707682982e-05	Bespoke	0.08361116446969541	0.05428690080887928	0.11293542813051154	2.3809992707682982e-05	0.005570726379027849
k__Bacteria; p__Bacteroidetes; c__Flavobacteriia; o__Flavobacteriales; f__Flavobacteriaceae; g__Salinimicrobium	Uniform	1.0	1.0	1.0	1.1769645431380614e-07	Bespoke	1.0	1.0	1.0	1.1769645431380614e-07	0.0
k__Bacteria; p__Bacteroidetes; c__Flavobacteriia; o__Flavobacteriales; f__Flavobacteriaceae; g__Salinimicrobium; s__	Uniform	0.0	0.0	0.0	2.7748900712051692e-05	Bespoke	0.016247692251297362	0.008779093213471006	0.02371629128912372	2.7748900712051692e-05	0.016247692251297362
k__Bacteria; p__Bacteroidetes; c__Flavobacteriia; o__Flavobacteriales; f__Flavobacteriaceae; g__Sediminicola	Uniform	1.0	1.0	1.0	2.0596879504916074e-07	Bespoke	1.0	1.0	1.0	2.0596879504916074e-07	0.0
k__Bacteria; p__Bacteroidetes; c__Flavobacteriia; o__Flavobacteriales; f__Flavobacteriaceae; g__Sediminicola; s__	Uniform	0.04558715657846144	0.0036248336639663134	0.08754947949295658	0.00012522118095960216	Bespoke	0.06943502990401303	0.02940674718585426	0.1094633126221718	0.00012522118095960216	0.023847873325551584
k__Bacteria; p__Bacteroidetes; c__Flavobacteriia; o__Flavobacteriales; f__Flavobacteriaceae; g__Subsaxibacter; s__broadyi	Uniform	1.0			1.961607571896769e-08	Bespoke	1.0			1.961607571896769e-08	0.0
k__Bacteria; p__Bacteroidetes; c__Flavobacteriia; o__Flavobacteriales; f__Flavobacteriaceae; g__Tamlana	Uniform	1.0	1.0	1.0	6.375224608664499e-08	Bespoke	1.0	1.0	1.0	6.375224608664499e-08	0.0
k__Bacteria; p__Bacteroidetes; c__Flavobacteriia; o__Flavobacteriales; f__Flavobacteriaceae; g__Tamlana; s__agarivorans	Uniform	0.0	0.0	0.0	3.370041808518649e-05	Bespoke	0.0005846353986373787	0.00017388324981489474	0.0009953875474598625	3.370041808518649e-05	0.0005846353986373787
k__Bacteria; p__Bacteroidetes; c__Flavobacteriia; o__Flavobacteriales; f__Flavobacteriaceae; g__Tenacibaculum	Uniform	1.0	1.0	1.0	1.6248649387211568e-06	Bespoke	1.0	1.0	1.0	1.6248649387211568e-06	0.0
k__Bacteria; p__Bacteroidetes; c__Flavobacteriia; o__Flavobacteriales; f__Flavobacteriaceae; g__Tenacibaculum; s__	Uniform	0.0629810757254808	0.04522213745072281	0.08074001400023878	0.0003588231418740727	Bespoke	0.0562195873914346	0.0397437194945089	0.0726954552883603	0.0003588231418740727	-0.0067614883340461965
k__Bacteria; p__Bacteroidetes; c__Flavobacteriia; o__Flavobacteriales; f__Flavobacteriaceae; g__Tenacibaculum; s__maritimum	Uniform	0.2833333333333333	0.04238612841998399	0.5242805382466826	2.157768329086446e-07	Bespoke	0.2833333333333333	0.04238612841998399	0.5242805382466826	2.157768329086446e-07	0.0
k__Bacteria; p__Bacteroidetes; c__Flavobacteriia; o__Flavobacteriales; f__Flavobacteriaceae; g__Ulvibacter	Uniform	1.0	1.0	1.0	7.665962390972574e-05	Bespoke	1.0	1.0	1.0	7.665962390972574e-05	0.0
k__Bacteria; p__Bacteroidetes; c__Flavobacteriia; o__Flavobacteriales; f__Flavobacteriaceae; g__Ulvibacter; s__	Uniform	0.01499126568207083	1.734723475976807e-18	0.02998253136414166	6.040378196141721e-05	Bespoke	0.13896651869177817	0.07390490030316182	0.20402813708039452	6.040378196141721e-05	0.12397525300970734
k__Bacteria; p__Bacteroidetes; c__Flavobacteriia; o__Flavobacteriales; f__Flavobacteriaceae; g__Winogradskyella	Uniform	1.0	1.0	1.0	9.597165045504942e-06	Bespoke	1.0	1.0	1.0	9.597165045504942e-06	0.0
k__Bacteria; p__Bacteroidetes; c__Flavobacteriia; o__Flavobacteriales; f__Flavobacteriaceae; g__Winogradskyella; s__	Uniform	0.2011372079249809	0.17557268548182595	0.22670173036813587	0.00015883136509648138	Bespoke	0.2218681698072512	0.20143055037500887	0.2423057892394935	0.00015883136509648138	0.020730961882270277
k__Bacteria; p__Bacteroidetes; c__Flavobacteriia; o__Flavobacteriales; f__Flavobacteriaceae; g__Winogradskyella; s__thalassocola	Uniform	0.07127206185539099	0.04225815824932476	0.10028596546145722	0.00017039504173281284	Bespoke	0.14890643882126883	0.10881522664972744	0.18899765099281024	0.00017039504173281284	0.07763437696587784
k__Bacteria; p__Bacteroidetes; c__Flavobacteriia; o__Flavobacteriales; f__Flavobacteriaceae; g__Yeosuana	Uniform	1.0			1.961607571896769e-08	Bespoke	1.0			1.961607571896769e-08	0.0
k__Bacteria; p__Bacteroidetes; c__Flavobacteriia; o__Flavobacteriales; f__Flavobacteriaceae; g__Yeosuana; s__aromativorans	Uniform	1.0	1.0	1.0	8.984162679287201e-07	Bespoke	1.0	1.0	1.0	8.984162679287201e-07	0.0
k__Bacteria; p__Bacteroidetes; c__Flavobacteriia; o__Flavobacteriales; f__Flavobacteriaceae; g__Zhouia	Uniform	1.0	1.0	1.0	1.961607571896769e-07	Bespoke	1.0	1.0	1.0	1.961607571896769e-07	0.0
k__Bacteria; p__Bacteroidetes; c__Flavobacteriia; o__Flavobacteriales; f__Flavobacteriaceae; g__Zhouia; s__	Uniform	0.0	0.0	0.0	6.826394350200756e-07	Bespoke	0.4636710253268995	0.31452492848716207	0.612817122166637	6.826394350200756e-07	0.4636710253268995
k__Bacteria; p__Bacteroidetes; c__Flavobacteriia; o__Flavobacteriales; f__Flavobacteriaceae; g__Zobellia; s__	Uniform	0.7862818223578906	0.6981460292230101	0.8744176154927711	0.00011193717448271722	Bespoke	0.7067538954085901	0.6317167000884889	0.7817910907286914	0.00011193717448271722	-0.07952792694930044
k__Bacteria; p__Bacteroidetes; c__Flavobacteriia; o__Flavobacteriales; f__Flavobacteriaceae; g__marine; s__psychrophile	Uniform	1.0	1.0	1.0	2.9424113578451534e-08	Bespoke	1.0	1.0	1.0	2.9424113578451534e-08	0.0
k__Bacteria; p__Bacteroidetes; c__Flavobacteriia; o__Flavobacteriales; f__NS9; g__; s__	Uniform	0.012549922826920645	0.0008582117322193071	0.024241633921621982	0.00017692327173208527	Bespoke	0.01296705636952038	0.0012267194083714524	0.02470739333066931	0.00017692327173208527	0.00041713354259973606
k__Bacteria; p__Bacteroidetes; c__Flavobacteriia; o__Flavobacteriales; f__[Weeksellaceae]	Uniform	1.0	1.0	1.0	7.385452508191335e-06	Bespoke	1.0	1.0	1.0	7.385452508191335e-06	0.0
k__Bacteria; p__Bacteroidetes; c__Flavobacteriia; o__Flavobacteriales; f__[Weeksellaceae]; g__; s__	Uniform	0.13184361797595884	0.11633170641842418	0.14735552953349348	0.00026538588840191386	Bespoke	0.09794738781550012	0.08568562330673096	0.11020915232426928	0.00026538588840191386	-0.033896230160458715
k__Bacteria; p__Bacteroidetes; c__Flavobacteriia; o__Flavobacteriales; f__[Weeksellaceae]; g__Chryseobacterium; s__	Uniform	0.02091979578127252	0.017917456953520903	0.023922134609024138	0.0008534660304187057	Bespoke	0.011787887829434563	0.009017328738881671	0.014558446919987455	0.0008534660304187057	-0.009131907951837957
k__Bacteria; p__Bacteroidetes; c__Flavobacteriia; o__Flavobacteriales; f__[Weeksellaceae]; g__Cloacibacterium; s__	Uniform	0.014313249578549491	0.009453465859427943	0.01917303329767104	0.000462909962854059	Bespoke	0.00305991035517319	0.002134108688997986	0.003985712021348394	0.000462909962854059	-0.011253339223376301
k__Bacteria; p__Bacteroidetes; c__Flavobacteriia; o__Flavobacteriales; f__[Weeksellaceae]; g__Elizabethkingia	Uniform	1.0	1.0	1.0	8.197067641063623e-06	Bespoke	1.0	1.0	1.0	8.197067641063623e-06	0.0
k__Bacteria; p__Bacteroidetes; c__Flavobacteriia; o__Flavobacteriales; f__[Weeksellaceae]; g__Elizabethkingia; s__meningoseptica	Uniform	0.22449718592392207	0.09248502080183621	0.3565093510460079	4.60193136366982e-06	Bespoke	0.23980046465103336	0.10998841676146057	0.3696125125406061	4.60193136366982e-06	0.015303278727111291
k__Bacteria; p__Bacteroidetes; c__Flavobacteriia; o__Flavobacteriales; f__[Weeksellaceae]; g__Ornithobacterium; s__	Uniform	0.0	0.0	0.0	5.1139109399348765e-06	Bespoke	0.14770702313447232	0.06454899240371065	0.23086505386523398	5.1139109399348765e-06	0.14770702313447232
k__Bacteria; p__Bacteroidetes; c__Flavobacteriia; o__Flavobacteriales; f__[Weeksellaceae]; g__Riemerella; s__	Uniform	0.2571428571428571	0.0633620004821352	0.45092371380357904	1.5300539060794797e-07	Bespoke	0.7154285714285714	0.5291621394729735	0.9016950033841693	1.5300539060794797e-07	0.4582857142857143
k__Bacteria; p__Bacteroidetes; c__Flavobacteriia; o__Flavobacteriales; f__[Weeksellaceae]; g__Wautersiella; s__	Uniform	0.005433892263209094	5.929320675857313e-05	0.010808491319659615	0.0002787620904346779	Bespoke	0.04664369854549333	0.01688089989942082	0.07640649719156584	0.0002787620904346779	0.04120980628228423
k__Bacteria; p__Bacteroidetes; c__Flavobacteriia; o__Flavobacteriales; f__[Weeksellaceae]; g__Weeksella	Uniform	1.0	1.0	1.0	3.1125808147071985e-05	Bespoke	1.0	1.0	1.0	3.1125808147071985e-05	0.0
k__Bacteria; p__Bacteroidetes; c__Flavobacteriia; o__Flavobacteriales; f__[Weeksellaceae]; g__Weeksella; s__	Uniform	0.5969979296066252	0.39700127848523004	0.7969945807280204	1.843911117582963e-07	Bespoke	0.5969979296066252	0.39700127848523004	0.7969945807280204	1.843911117582963e-07	0.0
k__Bacteria; p__Bacteroidetes; c__SM1A07; o__; f__; g__; s__	Uniform	0.0032399827660491098	0.0012313123742027352	0.005248653157895484	5.0923332566440126e-06	Bespoke	0.05322961551545276	0.0441396507481615	0.062319580282744015	5.0923332566440126e-06	0.04998963274940365
k__Bacteria; p__Bacteroidetes; c__Sphingobacteriia; o__Sphingobacteriales; f__; g__; s__	Uniform	0.0840431073812317	0.06849252060700466	0.09959369415545875	0.005417195086625836	Bespoke	0.05852022857159576	0.04454709598846423	0.07249336115472729	0.005417195086625836	-0.025522878809635947
k__Bacteria; p__Bacteroidetes; c__Sphingobacteriia; o__Sphingobacteriales; f__NS11-12; g__; s__	Uniform	0.0100161191030115	0.003128288302983644	0.016903949903039357	7.899982174299858e-05	Bespoke	0.03668453800129121	0.025390082005956556	0.04797899399662587	7.899982174299858e-05	0.026668418898279714
k__Bacteria; p__Bacteroidetes; c__Sphingobacteriia; o__Sphingobacteriales; f__Sphingobacteriaceae	Uniform	1.0	1.0	1.0	4.4136170367677304e-07	Bespoke	1.0	1.0	1.0	4.4136170367677304e-07	0.0
k__Bacteria; p__Bacteroidetes; c__Sphingobacteriia; o__Sphingobacteriales; f__Sphingobacteriaceae; g__; s__	Uniform	0.35164592060269	0.3197537199314796	0.3835381212739004	0.0019495338772917445	Bespoke	0.1723645996295042	0.15044232018719228	0.19428687907181613	0.0019495338772917445	-0.1792813209731858
k__Bacteria; p__Bacteroidetes; c__Sphingobacteriia; o__Sphingobacteriales; f__Sphingobacteriaceae; g__Cytophagales	Uniform	1.0	1.0	1.0	4.4626572260651496e-07	Bespoke	1.0	1.0	1.0	4.4626572260651496e-07	0.0
k__Bacteria; p__Bacteroidetes; c__Sphingobacteriia; o__Sphingobacteriales; f__Sphingobacteriaceae; g__Mucilaginibacter	Uniform	1.0	1.0	1.0	3.736077781434586e-05	Bespoke	1.0	1.0	1.0	3.736077781434586e-05	0.0
k__Bacteria; p__Bacteroidetes; c__Sphingobacteriia; o__Sphingobacteriales; f__Sphingobacteriaceae; g__Mucilaginibacter; s__kameinonensis	Uniform	0.5349274645915862	0.367749318408501	0.7021056107746715	1.3831785391337093e-05	Bespoke	0.5418276442510728	0.3707220364735747	0.7129332520285708	1.3831785391337093e-05	0.006900179659486527
k__Bacteria; p__Bacteroidetes; c__Sphingobacteriia; o__Sphingobacteriales; f__Sphingobacteriaceae; g__Olivibacter	Uniform	1.0	1.0	1.0	1.3404318407961253e-07	Bespoke	1.0	1.0	1.0	1.3404318407961253e-07	0.0
k__Bacteria; p__Bacteroidetes; c__Sphingobacteriia; o__Sphingobacteriales; f__Sphingobacteriaceae; g__Olivibacter; s__	Uniform	0.06277122119494427	0.024778794668986165	0.10076364772090238	4.65685637568293e-06	Bespoke	0.14475637810118205	0.05147900442108712	0.238033751781277	4.65685637568293e-06	0.08198515690623778
k__Bacteria; p__Bacteroidetes; c__Sphingobacteriia; o__Sphingobacteriales; f__Sphingobacteriaceae; g__Parapedobacter	Uniform	1.0	1.0	1.0	1.9943010314283817e-07	Bespoke	1.0	1.0	1.0	1.9943010314283817e-07	0.0
k__Bacteria; p__Bacteroidetes; c__Sphingobacteriia; o__Sphingobacteriales; f__Sphingobacteriaceae; g__Parapedobacter; s__	Uniform	0.0	0.0	0.0	2.5971684251913223e-06	Bespoke	0.33613321984144495	0.17222906771761906	0.5000373719652709	2.5971684251913223e-06	0.33613321984144495
k__Bacteria; p__Bacteroidetes; c__Sphingobacteriia; o__Sphingobacteriales; f__Sphingobacteriaceae; g__Pedobacter	Uniform	1.0	1.0	1.0	0.0001260313248867955	Bespoke	1.0	1.0	1.0	0.0001260313248867955	0.0
k__Bacteria; p__Bacteroidetes; c__Sphingobacteriia; o__Sphingobacteriales; f__Sphingobacteriaceae; g__Pedobacter; s__	Uniform	0.0419308141828026	0.03380336351123231	0.0500582648543729	0.0014667685225949463	Bespoke	0.03159026556541662	0.0238709301546413	0.03930960097619195	0.0014667685225949463	-0.01034054861738598
k__Bacteria; p__Bacteroidetes; c__Sphingobacteriia; o__Sphingobacteriales; f__Sphingobacteriaceae; g__Pedobacter; s__cryoconitis	Uniform	0.0003127715030408318	0.0	0.0006255430060816636	0.00023295463041574462	Bespoke	0.06810148587298862	0.031189989162448445	0.10501298258352879	0.00023295463041574462	0.06778871436994778
k__Bacteria; p__Bacteroidetes; c__Sphingobacteriia; o__Sphingobacteriales; f__Sphingobacteriaceae; g__Pedobacter; s__terricola	Uniform	1.0	1.0	1.0	1.0514216585366682e-06	Bespoke	1.0	1.0	1.0	1.0514216585366682e-06	0.0
k__Bacteria; p__Bacteroidetes; c__Sphingobacteriia; o__Sphingobacteriales; f__Sphingobacteriaceae; g__Solitalea	Uniform	1.0	1.0	1.0	5.461115480160605e-06	Bespoke	1.0	1.0	1.0	5.461115480160605e-06	0.0
k__Bacteria; p__Bacteroidetes; c__Sphingobacteriia; o__Sphingobacteriales; f__Sphingobacteriaceae; g__Sphingobacterium; s__	Uniform	0.30667935389117834	0.28451347104195635	0.32884523674040034	0.0005592758964310597	Bespoke	0.26426737455991106	0.23592058278291297	0.2926141663369091	0.0005592758964310597	-0.04241197933126728
k__Bacteria; p__Bacteroidetes; c__Sphingobacteriia; o__Sphingobacteriales; f__Sphingobacteriaceae; g__Sphingobacterium; s__faecium	Uniform	0.0	0.0	0.0	0.0004603167176440115	Bespoke	0.0	0.0	0.0	0.0004603167176440115	0.0
k__Bacteria; p__Bacteroidetes; c__Sphingobacteriia; o__Sphingobacteriales; f__Sphingobacteriaceae; g__Sphingobacterium; s__mizutaii	Uniform	0.0	0.0	0.0	6.578250992355815e-05	Bespoke	0.006852305454202989	0.004287696607247413	0.009416914301158565	6.578250992355815e-05	0.006852305454202989
k__Bacteria; p__Bacteroidetes; c__Sphingobacteriia; o__Sphingobacteriales; f__Sphingobacteriaceae; g__Sphingobacterium; s__multivorum	Uniform	0.016725737777362103	0.004658414547314046	0.028793061007410158	0.0001266531544870868	Bespoke	0.016725737777362103	0.004658414547314046	0.028793061007410158	0.0001266531544870868	0.0
k__Bacteria; p__Bacteroidetes; c__VC2_1_Bac22; o__; f__; g__; s__	Uniform	0.2551989423315073	0.20035535626991086	0.31004252839310376	5.2884940138336894e-05	Bespoke	0.4210953803422523	0.3392711040118843	0.5029196566726203	5.2884940138336894e-05	0.165896438010745
k__Bacteria; p__Bacteroidetes; c__[Rhodothermi]; o__[Rhodothermales]	Uniform	1.0	1.0	1.0	3.432813250819346e-07	Bespoke	1.0	1.0	1.0	3.432813250819346e-07	0.0
k__Bacteria; p__Bacteroidetes; c__[Rhodothermi]; o__[Rhodothermales]; f__Rhodothermaceae; g__; s__	Uniform	0.0547616768549614	0.04016671401552543	0.06935663969439737	9.462010283801256e-05	Bespoke	0.019394426442758773	0.014410746611643613	0.024378106273873934	9.462010283801256e-05	-0.03536725041220263
k__Bacteria; p__Bacteroidetes; c__[Rhodothermi]; o__[Rhodothermales]; f__Rhodothermaceae; g__Rubricoccus; s__	Uniform	0.1887965297441263	0.14386334973049125	0.23372970975776136	2.1546297569714112e-05	Bespoke	0.20182401951701387	0.16340897310723593	0.2402390659267918	2.1546297569714112e-05	0.013027489772887563
k__Bacteria; p__Bacteroidetes; c__[Rhodothermi]; o__[Rhodothermales]; f__Rhodothermaceae; g__Salinibacter; s__	Uniform	0.0	0.0	0.0	7.60122934109998e-08	Bespoke	0.0	0.0	0.0	7.60122934109998e-08	0.0
k__Bacteria; p__Bacteroidetes; c__[Rhodothermi]; o__[Rhodothermales]; f__Rhodothermaceae; g__Salisaeta; s__	Uniform	0.0	0.0	0.0	6.473304987259338e-08	Bespoke	0.3019607843137255	0.1496241207878037	0.4542974478396473	6.473304987259338e-08	0.3019607843137255
k__Bacteria; p__Bacteroidetes; c__[Rhodothermi]; o__[Rhodothermales]; f__[Balneolaceae]; g__; s__	Uniform	0.0	0.0	0.0	3.938908004368712e-06	Bespoke	0.01139122509228221	0.006914621837593626	0.015867828346970793	3.938908004368712e-06	0.01139122509228221
k__Bacteria; p__Bacteroidetes; c__[Rhodothermi]; o__[Rhodothermales]; f__[Balneolaceae]; g__Balneola; s__	Uniform	0.0	0.0	0.0	4.763960149108493e-05	Bespoke	0.010729077970651812	0.0015154577708893988	0.019942698170414226	4.763960149108493e-05	0.010729077970651812
k__Bacteria; p__Bacteroidetes; c__[Rhodothermi]; o__[Rhodothermales]; f__[Balneolaceae]; g__KSA1; s__	Uniform	0.007008520432793275	0.0010101357530339595	0.013006905112552591	3.379457524863754e-05	Bespoke	0.008478301964582635	0.001853808507092096	0.015102795422073174	3.379457524863754e-05	0.0014697815317893598
k__Bacteria; p__Bacteroidetes; c__[Saprospirae]	Uniform	1.0	1.0	1.0	1.5668340480525442e-06	Bespoke	1.0	1.0	1.0	1.5668340480525442e-06	0.0
k__Bacteria; p__Bacteroidetes; c__[Saprospirae]; o__[Saprospirales]; f__; g__; s__	Uniform	0.1630080292319734	0.1170177949025524	0.20899826356139442	0.0005513588482708844	Bespoke	0.20762911890700825	0.1507310907652236	0.26452714704879293	0.0005513588482708844	0.044621089675034836
k__Bacteria; p__Bacteroidetes; c__[Saprospirae]; o__[Saprospirales]; f__Chitinophagaceae	Uniform	1.0	1.0	1.0	2.260360405096647e-05	Bespoke	0.9032619688971935	0.8545205881303234	0.9520033496640635	2.260360405096647e-05	-0.09673803110280654
k__Bacteria; p__Bacteroidetes; c__[Saprospirae]; o__[Saprospirales]; f__Chitinophagaceae; g__; s__	Uniform	0.14739324349005672	0.13905542665290033	0.15573106032721312	0.010151374109577792	Bespoke	0.06141087518435564	0.05931985744245193	0.06350189292625934	0.010151374109577792	-0.08598236830570108
k__Bacteria; p__Bacteroidetes; c__[Saprospirae]; o__[Saprospirales]; f__Chitinophagaceae; g__Chitinophaga; s__	Uniform	0.05348351090285095	0.03053616779407666	0.07643085401162525	0.0002449734000087561	Bespoke	0.10095683377801024	0.07447951945217557	0.1274341481038449	0.0002449734000087561	0.047473322875159284
k__Bacteria; p__Bacteroidetes; c__[Saprospirae]; o__[Saprospirales]; f__Chitinophagaceae; g__Chitinophaga; s__arvensicola	Uniform	0.12565701333779025	0.03659069414696743	0.2147233325286131	1.9078595244267975e-05	Bespoke	0.3625083256872078	0.2695208497150282	0.4554958016593874	1.9078595244267975e-05	0.23685131234941756
k__Bacteria; p__Bacteroidetes; c__[Saprospirae]; o__[Saprospirales]; f__Chitinophagaceae; g__Ferruginibacter	Uniform	1.0	1.0	1.0	2.7634146669095733e-06	Bespoke	1.0	1.0	1.0	2.7634146669095733e-06	0.0
k__Bacteria; p__Bacteroidetes; c__[Saprospirae]; o__[Saprospirales]; f__Chitinophagaceae; g__Flavihumibacter; s__	Uniform	0.0	0.0	0.0	4.114864203567852e-05	Bespoke	0.020236337197489608	0.0015715997581075385	0.038901074636871674	4.114864203567852e-05	0.020236337197489608
k__Bacteria; p__Bacteroidetes; c__[Saprospirae]; o__[Saprospirales]; f__Chitinophagaceae; g__Flavisolibacter; s__	Uniform	0.07864508556842668	0.06335507294527015	0.09393509819158322	0.0006584390824055852	Bespoke	0.21197815389215569	0.18452370698904932	0.23943260079526205	0.0006584390824055852	0.133333068323729
k__Bacteria; p__Bacteroidetes; c__[Saprospirae]; o__[Saprospirales]; f__Chitinophagaceae; g__Niabella; s__	Uniform	0.19050737359511072	0.1252640379167447	0.25575070927347676	0.00037875111319697196	Bespoke	0.3360431949684823	0.2785223146013686	0.39356407533559595	0.00037875111319697196	0.14553582137337157
k__Bacteria; p__Bacteroidetes; c__[Saprospirae]; o__[Saprospirales]; f__Chitinophagaceae; g__Niastella; s__	Uniform	0.0	0.0	0.0	0.0004292742778187451	Bespoke	0.016377950900137404	0.0015314432390017875	0.03122445856127302	0.0004292742778187451	0.016377950900137404
k__Bacteria; p__Bacteroidetes; c__[Saprospirae]; o__[Saprospirales]; f__Chitinophagaceae; g__Sediminibacterium; s__	Uniform	0.13239240936235047	0.10705174176165999	0.15773307696304095	0.004165303019064034	Bespoke	0.08909184644833583	0.07768611796860206	0.1004975749280696	0.004165303019064034	-0.04330056291401464
k__Bacteria; p__Bacteroidetes; c__[Saprospirae]; o__[Saprospirales]; f__Chitinophagaceae; g__Segetibacter; s__	Uniform	0.04411492746055019	0.03781537784974287	0.050414477071357516	0.0002591146289945599	Bespoke	0.10128590657944929	0.08233151507936645	0.12024029807953213	0.0002591146289945599	0.057170979118899096
k__Bacteria; p__Bacteroidetes; c__[Saprospirae]; o__[Saprospirales]; f__Chitinophagaceae; g__Terrimonas	Uniform	1.0	1.0	1.0	1.9419914961778013e-07	Bespoke	1.0	1.0	1.0	1.9419914961778013e-07	0.0
k__Bacteria; p__Bacteroidetes; c__[Saprospirae]; o__[Saprospirales]; f__Chitinophagaceae; g__Terrimonas; s__	Uniform	0.5395850465324149	0.35475692874078346	0.7244131643240463	1.987108470331427e-06	Bespoke	1.0	1.0	1.0	1.987108470331427e-06	0.4604149534675851
k__Bacteria; p__Bacteroidetes; c__[Saprospirae]; o__[Saprospirales]; f__Saprospiraceae	Uniform	1.0	1.0	1.0	3.7303891194760856e-05	Bespoke	1.0	1.0	1.0	3.7303891194760856e-05	0.0
k__Bacteria; p__Bacteroidetes; c__[Saprospirae]; o__[Saprospirales]; f__Saprospiraceae; g__; s__	Uniform	0.026668273092722995	0.024356102785638642	0.02898044339980735	0.002904801455869177	Bespoke	0.01670593014628683	0.015509777992911911	0.01790208229966175	0.002904801455869177	-0.009962342946436165
k__Bacteria; p__Bacteroidetes; c__[Saprospirae]; o__[Saprospirales]; f__Saprospiraceae; g__Aquirestis; s__calciphila	Uniform	0.0	0.0	0.0	0.00048203955989519637	Bespoke	0.0	0.0	0.0	0.00048203955989519637	0.0
k__Bacteria; p__Bacteroidetes; c__[Saprospirae]; o__[Saprospirales]; f__Saprospiraceae; g__Haliscomenobacter; s__	Uniform	0.06170194194489613	0.0047869133349012286	0.11861697055489104	0.0001698045978536719	Bespoke	0.07360363681774765	0.018742364947914245	0.12846490868758104	0.0001698045978536719	0.011901694872851518
k__Bacteria; p__Bacteroidetes; c__[Saprospirae]; o__[Saprospirales]; f__Saprospiraceae; g__Lewinella	Uniform	1.0			4.8059385511470845e-06	Bespoke	1.0			4.8059385511470845e-06	0.0
k__Bacteria; p__Bacteroidetes; c__[Saprospirae]; o__[Saprospirales]; f__Saprospiraceae; g__Lewinella; s__	Uniform	0.4175200727814576	0.3459102244252796	0.4891299211376356	0.0004455516974503445	Bespoke	0.40334323182996046	0.33327468675236993	0.473411776907551	0.0004455516974503445	-0.014176840951497127
k__Bacteria; p__Bacteroidetes; c__[Saprospirae]; o__[Saprospirales]; f__Saprospiraceae; g__Lewinella; s__cohaerens	Uniform	0.0	0.0	0.0	4.846543827885347e-05	Bespoke	0.0	0.0	0.0	4.846543827885347e-05	0.0
k__Bacteria; p__Bacteroidetes; c__[Saprospirae]; o__[Saprospirales]; f__Saprospiraceae; g__Lewinella; s__nigricans	Uniform	0.578326604511779	0.36756614678736654	0.7890870622361914	6.8165863123412725e-06	Bespoke	0.5803591248369823	0.37145612990019616	0.7892621197737684	6.8165863123412725e-06	0.002032520325203291
k__Bacteria; p__Bacteroidetes; c__[Saprospirae]; o__[Saprospirales]; f__Saprospiraceae; g__Lewinella; s__persicus	Uniform	0.6382397626628192	0.4247310041572815	0.851748521168357	9.296058283218787e-06	Bespoke	0.6426432854810737	0.43240501757395516	0.8528815533881924	9.296058283218787e-06	0.004403522818254513
k__Bacteria; p__Bacteroidetes; c__[Saprospirae]; o__[Saprospirales]; f__Saprospiraceae; g__Saprospira; s__	Uniform	0.07388485364151284	0.053234068121630715	0.09453563916139497	0.0002688971659556091	Bespoke	0.07388485364151284	0.053234068121630715	0.09453563916139497	0.0002688971659556091	0.0
k__Bacteria; p__CD12; c__; o__; f__; g__; s__	Uniform	0.0	0.0	0.0	2.516742514743555e-06	Bespoke	0.02466721222040371	0.007829659467867834	0.04150476497293959	2.516742514743555e-06	0.02466721222040371
k__Bacteria; p__Caldiserica; c__Caldisericia; o__Caldisericales; f__; g__; s__	Uniform	0.0	0.0	0.0	2.4520094648709613e-08	Bespoke	0.25	0.10566243270259357	0.39433756729740643	2.4520094648709613e-08	0.25
k__Bacteria; p__Caldiserica; c__OP5; o__LF045; f__; g__; s__	Uniform	0.0	0.0	0.0	1.078884164543223e-07	Bespoke	0.0	0.0	0.0	1.078884164543223e-07	0.0
k__Bacteria; p__Caldiserica; c__OP5; o__WCHB1-02; f__; g__; s__	Uniform	0.19767441860465115	0.0	0.3953488372093023	1.1259627462687454e-06	Bespoke	0.29767441860465116	0.09970610083523054	0.49564273637407175	1.1259627462687454e-06	0.1
k__Bacteria; p__Caldiserica; c__OP5; o__WCHB1-02; f__SHBZ1169; g__; s__	Uniform	0.0			4.9040189297419226e-08	Bespoke	0.0			4.9040189297419226e-08	0.0
k__Bacteria; p__Caldiserica; c__WCHB1-03; o__; f__; g__; s__	Uniform	0.0	0.0	0.0	1.4162806669094674e-06	Bespoke	0.0	0.0	0.0	1.4162806669094674e-06	0.0
k__Bacteria; p__Caldithrix; c__Caldithrixae; o__Caldithrixales; f__; g__; s__	Uniform	0.23053128899982173	0.03704285114805342	0.42401972685159006	1.9831852551876334e-06	Bespoke	0.23053128899982173	0.03704285114805342	0.42401972685159006	1.9831852551876334e-06	0.0
k__Bacteria; p__Caldithrix; c__Caldithrixae; o__Caldithrixales; f__BA059; g__; s__	Uniform	0.05785753366206827	0.015432110524944899	0.10028295679919164	1.5814480244631753e-05	Bespoke	0.07763014464273917	0.03937205520472422	0.1158882340807541	1.5814480244631753e-05	0.019772610980670895
k__Bacteria; p__Caldithrix; c__Caldithrixae; o__Caldithrixales; f__Caldithrixaceae; g__; s__	Uniform	0.17986973603048004	0.024204418425654378	0.33553505363530567	4.234914586967935e-05	Bespoke	0.2077630317099223	0.037572498177449176	0.37795356524239543	4.234914586967935e-05	0.027893295679442265
k__Bacteria; p__Caldithrix; c__Caldithrixae; o__Caldithrixales; f__Caldithrixaceae; g__Caldithrix; s__	Uniform	0.0006493506493506551	0.0	0.0012987012987013102	3.2856926829270882e-06	Bespoke	0.0006493506493506551	0.0	0.0012987012987013102	3.2856926829270882e-06	0.0
k__Bacteria; p__Caldithrix; c__Caldithrixae; o__Caldithrixales; f__Caldithrixaceae; g__LCP-26; s__	Uniform	0.10862559614333404	0.045576813783248835	0.17167437850341927	5.534871924863923e-05	Bespoke	0.11063295217104627	0.04652071724453319	0.17474518709755935	5.534871924863923e-05	0.002007356027712223
k__Bacteria; p__Chlamydiae	Uniform	1.0			5.884822715690307e-08	Bespoke	1.0			5.884822715690307e-08	0.0
k__Bacteria; p__Chlamydiae; c__Chlamydiia; o__; f__; g__; s__	Uniform	1.0	1.0	1.0	3.0544191502004586e-05	Bespoke	1.0	1.0	1.0	3.0544191502004586e-05	0.0
k__Bacteria; p__Chlamydiae; c__Chlamydiia; o__Chlamydiales; f__; g__; s__	Uniform	0.3267027052089023	0.2833115832900991	0.37009382712770555	0.0004942917607892635	Bespoke	0.2593320581440693	0.18954929019287695	0.32911482609526166	0.0004942917607892635	-0.06737064706483303
k__Bacteria; p__Chlamydiae; c__Chlamydiia; o__Chlamydiales; f__Chlamydiaceae	Uniform	1.0	1.0	1.0	2.0596879504916074e-07	Bespoke	0.5	0.0	1.0	2.0596879504916074e-07	-0.5
k__Bacteria; p__Chlamydiae; c__Chlamydiia; o__Chlamydiales; f__Chlamydiaceae; g__; s__	Uniform	0.14194688194688196	0.0626974393827881	0.22119632451097582	1.943953103749698e-06	Bespoke	0.2796985296985297	0.17409750972362753	0.3852995496734319	1.943953103749698e-06	0.13775164775164775
k__Bacteria; p__Chlamydiae; c__Chlamydiia; o__Chlamydiales; f__Chlamydiaceae; g__Chlamydia	Uniform	1.0	1.0	1.0	5.492501201310953e-07	Bespoke	1.0	1.0	1.0	5.492501201310953e-07	0.0
k__Bacteria; p__Chlamydiae; c__Chlamydiia; o__Chlamydiales; f__Chlamydiaceae; g__Chlamydia; s__	Uniform	0.0	0.0	0.0	5.884822715690307e-08	Bespoke	0.0	0.0	0.0	5.884822715690307e-08	0.0
k__Bacteria; p__Chlamydiae; c__Chlamydiia; o__Chlamydiales; f__Chlamydiaceae; g__Chlamydophila	Uniform	1.0	1.0	1.0	9.808037859483845e-08	Bespoke	1.0	1.0	1.0	9.808037859483845e-08	0.0
k__Bacteria; p__Chlamydiae; c__Chlamydiia; o__Chlamydiales; f__Criblamydiaceae	Uniform	1.0	1.0	1.0	3.26019178449243e-06	Bespoke	1.0	1.0	1.0	3.26019178449243e-06	0.0
k__Bacteria; p__Chlamydiae; c__Chlamydiia; o__Chlamydiales; f__Criblamydiaceae; g__; s__	Uniform	0.7180345403587565	0.5830144647205471	0.8530546159969659	3.0846279068076694e-05	Bespoke	0.5296307968863632	0.3565131525190262	0.7027484412537002	3.0846279068076694e-05	-0.1884037434723933
k__Bacteria; p__Chlamydiae; c__Chlamydiia; o__Chlamydiales; f__Parachlamydiaceae	Uniform	1.0	1.0	1.0	9.478487787405187e-06	Bespoke	1.0	1.0	1.0	9.478487787405187e-06	0.0
k__Bacteria; p__Chlamydiae; c__Chlamydiia; o__Chlamydiales; f__Parachlamydiaceae; g__; s__	Uniform	0.5299606233653047	0.3977226998541019	0.6621985468765075	2.141486986239703e-05	Bespoke	0.53757161702281	0.405150427616669	0.669992806428951	2.141486986239703e-05	0.007610993657505283
k__Bacteria; p__Chlamydiae; c__Chlamydiia; o__Chlamydiales; f__Parachlamydiaceae; g__Candidatus Protochlamydia; s__	Uniform	0.0	0.0	0.0	6.933105802111941e-05	Bespoke	0.0	0.0	0.0	6.933105802111941e-05	0.0
k__Bacteria; p__Chlamydiae; c__Chlamydiia; o__Chlamydiales; f__Parachlamydiaceae; g__Parachlamydia	Uniform	1.0	1.0	1.0	4.4136170367677304e-07	Bespoke	1.0	1.0	1.0	4.4136170367677304e-07	0.0
k__Bacteria; p__Chlamydiae; c__Chlamydiia; o__Chlamydiales; f__Parachlamydiaceae; g__Parachlamydia; s__	Uniform	1.0	1.0	1.0	1.0941847036040177e-05	Bespoke	1.0	1.0	1.0	1.0941847036040177e-05	0.0
k__Bacteria; p__Chlamydiae; c__Chlamydiia; o__Chlamydiales; f__Parachlamydiaceae; g__Parachlamydia; s__acanthamoebae	Uniform	1.0	1.0	1.0	6.347762102657945e-06	Bespoke	1.0	1.0	1.0	6.347762102657945e-06	0.0
k__Bacteria; p__Chlamydiae; c__Chlamydiia; o__Chlamydiales; f__Rhabdochlamydiaceae; g__Candidatus Rhabdochlamydia; s__	Uniform	0.10452809848412536	0.06691162785612206	0.14214456911212867	0.0003045984237641303	Bespoke	0.044832625429591835	0.00994985645661061	0.07971539440257305	0.0003045984237641303	-0.05969547305453353
k__Bacteria; p__Chlamydiae; c__Chlamydiia; o__Chlamydiales; f__Simkaniaceae	Uniform	1.0	1.0	1.0	5.249261862395754e-06	Bespoke	1.0	1.0	1.0	5.249261862395754e-06	0.0
k__Bacteria; p__Chlamydiae; c__Chlamydiia; o__Chlamydiales; f__Simkaniaceae; g__Fritschea	Uniform	1.0	1.0	1.0	1.5673244499455186e-06	Bespoke	1.0	1.0	1.0	1.5673244499455186e-06	0.0
k__Bacteria; p__Chlamydiae; c__Chlamydiia; o__Chlamydiales; f__Simkaniaceae; g__Simkania	Uniform	1.0	1.0	1.0	4.584276895522749e-06	Bespoke	1.0	1.0	1.0	4.584276895522749e-06	0.0
k__Bacteria; p__Chlamydiae; c__Chlamydiia; o__Chlamydiales; f__Waddliaceae	Uniform	1.0	1.0	1.0	1.2161966945759968e-06	Bespoke	1.0	1.0	1.0	1.2161966945759968e-06	0.0
k__Bacteria; p__Chlamydiae; c__Chlamydiia; o__Chlamydiales; f__Waddliaceae; g__; s__	Uniform	0.3753394123606889	0.2239563747280499	0.5267224499933278	9.925734313797652e-07	Bespoke	0.3753394123606889	0.2239563747280499	0.5267224499933278	9.925734313797652e-07	0.0
k__Bacteria; p__Chlamydiae; c__Chlamydiia; o__Chlamydiales; f__Waddliaceae; g__Waddlia; s__	Uniform	0.0	0.0	0.0	1.706598587550189e-07	Bespoke	0.13763440860215054	0.05328232835503144	0.22198648884926964	1.706598587550189e-07	0.13763440860215054
k__Bacteria; p__Chlorobi; c__; o__; f__; g__; s__	Uniform	0.06422373666054064	0.0351865347240647	0.09326093859701658	8.691883151074583e-05	Bespoke	0.05245468236507418	0.022095911244085827	0.08281345348606253	8.691883151074583e-05	-0.011769054295466458
k__Bacteria; p__Chlorobi; c__BSV26; o__; f__; g__; s__	Uniform	0.06666666666666668	0.0	0.13333333333333336	1.02003593738632e-07	Bespoke	0.12666666666666668	0.048920641402062676	0.20441269193127068	1.02003593738632e-07	0.06
k__Bacteria; p__Chlorobi; c__BSV26; o__A89; f__; g__; s__	Uniform	0.09825905913237402	0.0775252384407175	0.11899287982403055	8.348797986749839e-05	Bespoke	0.10503045122215589	0.08288899535491229	0.1271719070893995	8.348797986749839e-05	0.006771392089781864
k__Bacteria; p__Chlorobi; c__BSV26; o__C20; f__; g__; s__	Uniform	0.11938028054892455	0.08999675868664503	0.14876380241120407	4.765137113651631e-05	Bespoke	0.12194459393338183	0.0907838440725076	0.15310534379425608	4.765137113651631e-05	0.002564313384457284
k__Bacteria; p__Chlorobi; c__BSV26; o__PK329; f__; g__; s__	Uniform	0.003518763752119991	4.103982991614848e-05	0.006996487674323834	0.00020123543597817386	Bespoke	0.004010078272096718	9.155148140411497e-05	0.00792860506278932	0.00020123543597817386	0.0004913145199767267
k__Bacteria; p__Chlorobi; c__BSV26; o__VC38; f__; g__; s__	Uniform	0.0011189390799834164	0.0	0.0022378781599668328	3.5505097051331516e-05	Bespoke	0.00547545210748881	0.0027464751086335774	0.008204429106344042	3.5505097051331516e-05	0.004356513027505393
k__Bacteria; p__Chlorobi; c__Chlorobia; o__Chlorobiales; f__Chlorobiaceae; g__; s__	Uniform	0.2764085482791147	0.21783721237913606	0.33497988417909336	0.00047953066381074036	Bespoke	0.0674172711816724	0.0007472873296539007	0.1340872550336909	0.00047953066381074036	-0.2089912770974423
k__Bacteria; p__Chlorobi; c__Chlorobia; o__Chlorobiales; f__Chlorobiaceae; g__Chlorobaculum; s__	Uniform	0.07676767676767678	0.022480033144301914	0.13105532039105164	2.785482752093412e-07	Bespoke	0.15107323232323233	0.09344679125860894	0.20869967338785572	2.785482752093412e-07	0.07430555555555556
k__Bacteria; p__Chlorobi; c__Chlorobia; o__Chlorobiales; f__Chlorobiaceae; g__Chlorobaculum; s__parvum	Uniform	0.009523809523809526	-1.734723475976807e-18	0.019047619047619056	2.9424113578451536e-07	Bespoke	0.019047619047619053	-3.469446951953614e-18	0.03809523809523811	2.9424113578451536e-07	0.009523809523809526
k__Bacteria; p__Chlorobi; c__Chlorobia; o__Chlorobiales; f__Chlorobiaceae; g__Chlorobium	Uniform	1.0	1.0	1.0	1.3118250637059643e-06	Bespoke	1.0	1.0	1.0	1.3118250637059643e-06	0.0
k__Bacteria; p__Chlorobi; c__Chlorobia; o__Chlorobiales; f__Chlorobiaceae; g__Pelodictyon	Uniform	1.0			2.3539290862761227e-07	Bespoke	1.0			2.3539290862761227e-07	0.0
k__Bacteria; p__Chlorobi; c__Chlorobia; o__Chlorobiales; f__Chlorobiaceae; g__Pelodictyon; s__	Uniform	1.0	1.0	1.0	1.4908217546415444e-06	Bespoke	1.0	1.0	1.0	1.4908217546415444e-06	0.0
k__Bacteria; p__Chlorobi; c__Chlorobia; o__Chlorobiales; f__Chlorobiaceae; g__Pelodictyon; s__luteolum	Uniform	1.0	1.0	1.0	2.4520094648709613e-08	Bespoke	1.0	1.0	1.0	2.4520094648709613e-08	0.0
k__Bacteria; p__Chlorobi; c__Chlorobia; o__Chlorobiales; f__Chlorobiaceae; g__Prosthecochloris; s__	Uniform	0.17127371273712738	0.047813015536152484	0.2947344099381023	2.94437296541705e-06	Bespoke	0.17127371273712738	0.047813015536152484	0.2947344099381023	2.94437296541705e-06	0.0
k__Bacteria; p__Chlorobi; c__Chlorobia; o__[Chloroherpetales]	Uniform	1.0	1.0	1.0	3.923215143793538e-08	Bespoke	1.0	1.0	1.0	3.923215143793538e-08	0.0
k__Bacteria; p__Chlorobi; c__Chlorobia; o__[Chloroherpetales]; f__SM1B02; g__; s__	Uniform	0.11368421052631579	0.03914778540168219	0.18822063565094937	7.414876621769786e-07	Bespoke	0.05052631578947368	0.011792906330580853	0.0892597252483665	7.414876621769786e-07	-0.06315789473684211
k__Bacteria; p__Chlorobi; c__Ignavibacteria; o__Ignavibacteriales; f__; g__; s__	Uniform	0.46462910086401144	0.3380505928356218	0.5912076088924011	3.2444989239172562e-06	Bespoke	0.7781197321525958	0.6689980918949285	0.887241372410263	3.2444989239172562e-06	0.31349063128858434
k__Bacteria; p__Chlorobi; c__Ignavibacteria; o__Ignavibacteriales; f__Ignavibacteriaceae; g__; s__	Uniform	0.061558411005206495	0.04615202999488672	0.07696479201552626	0.0002509347254197504	Bespoke	0.019538917236919095	0.01159904496382673	0.02747878951001146	0.0002509347254197504	-0.0420194937682874
k__Bacteria; p__Chlorobi; c__Ignavibacteria; o__Ignavibacteriales; f__Ignavibacteriaceae; g__Ignavibacterium; s__	Uniform	0.0	0.0	0.0	7.395260546050819e-07	Bespoke	0.28571428571428575	0.09703225946515293	0.4743963119634186	7.395260546050819e-07	0.28571428571428575
k__Bacteria; p__Chlorobi; c__Ignavibacteria; o__Ignavibacteriales; f__OTUb7; g__; s__	Uniform	0.0	0.0	0.0	4.2763045067349566e-07	Bespoke	0.0	0.0	0.0	4.2763045067349566e-07	0.0
k__Bacteria; p__Chlorobi; c__Ignavibacteria; o__Ignavibacteriales; f__[Melioribacteraceae]; g__; s__	Uniform	0.058555472715591715	0.02128925142592568	0.09582169400525775	5.545464605752166e-06	Bespoke	0.1036126547899023	0.07016666996329785	0.13705863961650674	5.545464605752166e-06	0.04505718207431058
k__Bacteria; p__Chlorobi; c__Ignavibacteria; o__Ignavibacteriales; f__lheB3-7; g__; s__	Uniform	0.2159213786649353	0.16882802221531956	0.26301473511455103	3.905168354132088e-05	Bespoke	0.24393943707543447	0.21445503904710772	0.2734238351037612	3.905168354132088e-05	0.028018058410499175
k__Bacteria; p__Chlorobi; c__Ignavibacteria; o__SM1H02; f__; g__; s__	Uniform	0.0	0.0	0.0	1.843911117582963e-07	Bespoke	0.09597523219814241	0.013911445972250802	0.17803901842403402	1.843911117582963e-07	0.09597523219814241
k__Bacteria; p__Chlorobi; c__OPB56; o__; f__; g__; s__	Uniform	0.011191784146836636	0.006694742627316012	0.01568882566635726	0.00035020776141830206	Bespoke	0.010733034827031718	0.007174190386749954	0.014291879267313483	0.00035020776141830206	-0.0004587493198049183
k__Bacteria; p__Chlorobi; c__SJA-28; o__; f__; g__; s__	Uniform	0.0	0.0	0.0	0.00022990433064144514	Bespoke	0.001590092865759374	0.0006624582312150148	0.002517727500303733	0.00022990433064144514	0.001590092865759374
k__Bacteria; p__Chloroflexi; c__; o__; f__; g__; s__	Uniform	0.5492569000870748	0.48739391964887346	0.6111198805252762	1.6501042894795622e-05	Bespoke	0.6540679105518807	0.6248004852844725	0.683335335819289	1.6501042894795622e-05	0.1048110104648059
k__Bacteria; p__Chloroflexi; c__Anaerolineae; o__; f__; g__; s__	Uniform	0.22608581406688813	0.1915663782717535	0.26060524986202277	0.00012037601025701713	Bespoke	0.2344163188654837	0.1975954496224649	0.2712371881085025	0.00012037601025701713	0.008330504798595567
k__Bacteria; p__Chloroflexi; c__Anaerolineae; o__A31; f__; g__; s__	Uniform	0.055439447365505476	0.036670233527206914	0.07420866120380404	1.5716399866036916e-05	Bespoke	0.06158460451517358	0.04161573180765425	0.0815534772226929	1.5716399866036916e-05	0.006145157149668103
k__Bacteria; p__Chloroflexi; c__Anaerolineae; o__A31; f__S47; g__; s__	Uniform	0.0	0.0	0.0	0.00012122342472807654	Bespoke	7.45434215430496e-05	1.3552527156068805e-20	0.00014908684308609919	0.00012122342472807654	7.45434215430496e-05
k__Bacteria; p__Chloroflexi; c__Anaerolineae; o__Anaerolineales; f__Anaerolinaceae	Uniform	1.0	1.0	1.0	5.080563611212632e-07	Bespoke	1.0	1.0	1.0	5.080563611212632e-07	0.0
k__Bacteria; p__Chloroflexi; c__Anaerolineae; o__Anaerolineales; f__Anaerolinaceae; g__; s__	Uniform	0.19115799932968758	0.17883927094530022	0.20347672771407493	0.00013226923696542722	Bespoke	0.0605611815848752	0.05370850750714088	0.06741385566260952	0.00013226923696542722	-0.13059681774481238
k__Bacteria; p__Chloroflexi; c__Anaerolineae; o__Anaerolineales; f__Anaerolinaceae; g__Anaerolinea	Uniform	1.0	1.0	1.0	2.29508085911922e-06	Bespoke	1.0	1.0	1.0	2.29508085911922e-06	0.0
k__Bacteria; p__Chloroflexi; c__Anaerolineae; o__Anaerolineales; f__Anaerolinaceae; g__Anaerolinea; s__	Uniform	0.0	0.0	0.0	1.872354427375466e-05	Bespoke	0.0039972432804961985	0.0	0.007994486560992397	1.872354427375466e-05	0.0039972432804961985
k__Bacteria; p__Chloroflexi; c__Anaerolineae; o__Anaerolineales; f__Anaerolinaceae; g__Bellilinea; s__	Uniform	0.06172839506172841	-6.938893903907228e-18	0.12345679012345684	1.634672976580641e-07	Bespoke	0.5333333333333333	0.24274007043062173	0.8239265962360449	1.634672976580641e-07	0.47160493827160493
k__Bacteria; p__Chloroflexi; c__Anaerolineae; o__Anaerolineales; f__Anaerolinaceae; g__C1_B004; s__	Uniform	0.0	0.0	0.0	1.180299276010286e-05	Bespoke	0.005795604359320872	0.00019312016614663006	0.011398088552495113	1.180299276010286e-05	0.005795604359320872
k__Bacteria; p__Chloroflexi; c__Anaerolineae; o__Anaerolineales; f__Anaerolinaceae; g__SHD-14; s__	Uniform	0.0	0.0	0.0	5.884822715690307e-08	Bespoke	1.0	1.0	1.0	5.884822715690307e-08	1.0
k__Bacteria; p__Chloroflexi; c__Anaerolineae; o__Anaerolineales; f__Anaerolinaceae; g__SHD-231; s__	Uniform	0.1308967745728834	0.08933247385287948	0.17246107529288732	9.890425377503509e-06	Bespoke	0.14710107917146345	0.1120689900637643	0.1821331682791626	9.890425377503509e-06	0.01620430459858005
k__Bacteria; p__Chloroflexi; c__Anaerolineae; o__Anaerolineales; f__Anaerolinaceae; g__T78; s__	Uniform	0.021489132280717627	0.014883383652696529	0.028094880908738726	3.305308758646056e-06	Bespoke	0.03443127093484617	0.025954854791013046	0.0429076870786793	3.305308758646056e-06	0.012942138654128545
k__Bacteria; p__Chloroflexi; c__Anaerolineae; o__Anaerolineales; f__Anaerolinaceae; g__WCHB1-05; s__	Uniform	0.00021598272138227957	2.710505431213761e-20	0.00043196544276455915	7.930779413178638e-06	Bespoke	0.034557210731280395	0.015353095045782694	0.053761326416778096	7.930779413178638e-06	0.03434122800989812
k__Bacteria; p__Chloroflexi; c__Anaerolineae; o__Ardenscatenales; f__Ardenscatenaceae; g__Ardenscatena; s__	Uniform	0.053657918260552794	0.03348112931757899	0.0738347072035266	8.082804000000637e-05	Bespoke	0.05406855850252172	0.0338694563929053	0.07426766061213814	8.082804000000637e-05	0.00041064024196892784
k__Bacteria; p__Chloroflexi; c__Anaerolineae; o__CFB-26; f__; g__; s__	Uniform	0.041457633450802556	0.012603131778863744	0.07031213512274137	0.00010965582487660129	Bespoke	0.06920583251297825	0.02913617191959543	0.10927549310636107	0.00010965582487660129	0.027748199062175696
k__Bacteria; p__Chloroflexi; c__Anaerolineae; o__Caldilineales	Uniform	1.0			5.982903094285146e-07	Bespoke	1.0			5.982903094285146e-07	0.0
k__Bacteria; p__Chloroflexi; c__Anaerolineae; o__Caldilineales; f__; g__; s__	Uniform	1.0	1.0	1.0	4.936712389273536e-07	Bespoke	1.0	1.0	1.0	4.936712389273536e-07	0.0
k__Bacteria; p__Chloroflexi; c__Anaerolineae; o__Caldilineales; f__Caldilineaceae	Uniform	1.0	1.0	1.0	2.01555178012393e-06	Bespoke	1.0	1.0	1.0	2.01555178012393e-06	0.0
k__Bacteria; p__Chloroflexi; c__Anaerolineae; o__Caldilineales; f__Caldilineaceae; g__; s__	Uniform	0.049089320531777725	0.028073950907149446	0.070104690156406	0.00020847180631090103	Bespoke	0.016419443620363607	0.0076838049898308985	0.025155082250896313	0.00020847180631090103	-0.03266987691141412
k__Bacteria; p__Chloroflexi; c__Anaerolineae; o__Caldilineales; f__Caldilineaceae; g__Caldilinea; s__	Uniform	0.26065777172254173	0.18581334522807072	0.33550219821701277	5.855202441354666e-05	Bespoke	0.30329757313459943	0.20980185033702475	0.3967932959321741	5.855202441354666e-05	0.0426398014120577
k__Bacteria; p__Chloroflexi; c__Anaerolineae; o__DRC31; f__; g__; s__	Uniform	0.02129080478092964	0.014929780291393212	0.02765182927046607	5.874426195559254e-05	Bespoke	0.02664377093294994	0.020541309594051274	0.032746232271848606	5.874426195559254e-05	0.0053529661520203
k__Bacteria; p__Chloroflexi; c__Anaerolineae; o__GCA004; f__; g__; s__	Uniform	0.011298680159144281	0.006429069106018288	0.016168291212270276	0.0006578682546021632	Bespoke	0.011596802050250155	0.006529253246864309	0.016664350853636	0.0006578682546021632	0.00029812189110587327
k__Bacteria; p__Chloroflexi; c__Anaerolineae; o__H39; f__; g__; s__	Uniform	0.2011607396811661	0.1328683858796797	0.2694530934826525	0.0011272868313797757	Bespoke	0.09058492656960868	0.04441845983469938	0.13675139330451797	0.0011272868313797757	-0.11057581311155742
k__Bacteria; p__Chloroflexi; c__Anaerolineae; o__MSB-1E9; f__; g__; s__	Uniform	0.07849947592097836	0.05984214002359253	0.09715681181836419	1.7599543135057812e-05	Bespoke	0.09998740021577208	0.07256811668888943	0.12740668374265474	1.7599543135057812e-05	0.021487924294793723
k__Bacteria; p__Chloroflexi; c__Anaerolineae; o__O4D2Z37; f__; g__; s__	Uniform	0.0	0.0	0.0	4.556814389516194e-06	Bespoke	0.0004357298474945592	5.421010862427522e-20	0.0008714596949891183	4.556814389516194e-06	0.0004357298474945592
k__Bacteria; p__Chloroflexi; c__Anaerolineae; o__OPB11; f__; g__; s__	Uniform	0.008368380758117588	0.005775263973096807	0.010961497543138368	6.303822093047457e-05	Bespoke	0.008391452119743991	0.005912373810901506	0.010870530428586477	6.303822093047457e-05	2.3071361626403677e-05
k__Bacteria; p__Chloroflexi; c__Anaerolineae; o__S0208; f__; g__; s__	Uniform	0.02343995735315425	0.018340595630392354	0.028539319075916145	8.485325873753854e-05	Bespoke	0.024201038667862673	0.019426628425012218	0.028975448910713127	8.485325873753854e-05	0.0007610813147084228
k__Bacteria; p__Chloroflexi; c__Anaerolineae; o__SB-34; f__; g__; s__	Uniform	0.02436812784025739	0.014355367356093355	0.034380888324421426	2.726634524936509e-05	Bespoke	0.038751110890314355	0.02915890265834087	0.04834331912228784	2.726634524936509e-05	0.014382983050056964
k__Bacteria; p__Chloroflexi; c__Anaerolineae; o__SBR1031; f__; g__; s__	Uniform	0.0034755134281200693	0.0	0.006951026856240139	5.264954722970928e-06	Bespoke	0.01841640823584114	0.004340777304505876	0.032492039167176405	5.264954722970928e-06	0.01494089480772107
k__Bacteria; p__Chloroflexi; c__Anaerolineae; o__SBR1031; f__A4b; g__; s__	Uniform	0.012297488202602657	0.010412484011851608	0.014182492393353707	0.0009807645537969465	Bespoke	0.00956705547451222	0.0065238399315238615	0.01261027101750058	0.0009807645537969465	-0.0027304327280904366
k__Bacteria; p__Chloroflexi; c__Anaerolineae; o__SBR1031; f__SHA-31; g__; s__	Uniform	0.0	0.0	0.0	3.5616908682929634e-05	Bespoke	0.003099892373558433	0.0018255475824479495	0.004374237164668916	3.5616908682929634e-05	0.003099892373558433
k__Bacteria; p__Chloroflexi; c__Anaerolineae; o__SBR1031; f__SJA-101; g__; s__	Uniform	0.0027149563680127996	0.0009062665202384261	0.004523646215787173	6.718113612232055e-05	Bespoke	0.02924891556595848	0.016541836199905652	0.041955994932011305	6.718113612232055e-05	0.02653395919794568
k__Bacteria; p__Chloroflexi; c__Anaerolineae; o__SBR1031; f__oc28; g__; s__	Uniform	0.03938403108819721	0.006482641123196672	0.07228542105319775	0.00020280079882054747	Bespoke	0.040246594691309354	0.007462141078551358	0.07303104830406734	0.00020280079882054747	0.0008625636031121403
k__Bacteria; p__Chloroflexi; c__Anaerolineae; o__SHA-20; f__; g__; s__	Uniform	0.11799638789285316	0.098803519390975	0.13718925639473134	0.00012794781548453867	Bespoke	0.1266306409066878	0.10715247227540674	0.14610880953796884	0.00012794781548453867	0.008634253013834636
k__Bacteria; p__Chloroflexi; c__Anaerolineae; o__SJA-15; f__; g__; s__	Uniform	0.03474832222320976	0.024861726627006517	0.044634917819413006	5.6213788187845705e-05	Bespoke	0.04226154665467465	0.03703343243726422	0.04748966087208508	5.6213788187845705e-05	0.0075132244314648905
k__Bacteria; p__Chloroflexi; c__Anaerolineae; o__WCHB1-50; f__; g__; s__	Uniform	0.0	0.0	0.0	0.0001183280919519569	Bespoke	0.0	0.0	0.0	0.0001183280919519569	0.0
k__Bacteria; p__Chloroflexi; c__Anaerolineae; o__envOPS12; f__; g__; s__	Uniform	0.059508808916066004	0.048433953016202895	0.07058366481592912	0.00016735062678122905	Bespoke	0.07486517821145959	0.06770119742165905	0.08202915900126014	0.00016735062678122905	0.015356369295393586
k__Bacteria; p__Chloroflexi; c__Anaerolineae; o__pLW-97; f__; g__; s__	Uniform	0.13972867743020306	0.11025006031571462	0.1692072945446915	2.1093166220605957e-05	Bespoke	0.19762460483937655	0.15573837084504674	0.23951083883370636	2.1093166220605957e-05	0.05789592740917349
k__Bacteria; p__Chloroflexi; c__C0119; o__; f__; g__; s__	Uniform	0.16494093475385527	0.08788578106028201	0.24199608844742854	0.000177651028141259	Bespoke	0.23470255167287624	0.15948229404781233	0.30992280929794014	0.000177651028141259	0.06976161691902097
k__Bacteria; p__Chloroflexi; c__Chloroflexi; o__AKIW781; f__; g__; s__	Uniform	0.0	0.0	0.0	2.0530184847471583e-05	Bespoke	0.0	0.0	0.0	2.0530184847471583e-05	0.0
k__Bacteria; p__Chloroflexi; c__Chloroflexi; o__Chloroflexales	Uniform	0.6666666666666666	0.33333333333333326	1.0	5.355188671278179e-06	Bespoke	1.0	1.0	1.0	5.355188671278179e-06	0.33333333333333337
k__Bacteria; p__Chloroflexi; c__Chloroflexi; o__Chloroflexales; f__01D2Z48; g__; s__	Uniform	0.0	0.0	0.0	6.414456760102435e-07	Bespoke	0.0	0.0	0.0	6.414456760102435e-07	0.0
k__Bacteria; p__Chloroflexi; c__Chloroflexi; o__Chloroflexales; f__Chloroflexaceae; g__; s__	Uniform	0.2523634513137723	0.170771690809395	0.3339552118181496	3.3563105555153715e-06	Bespoke	0.2523634513137723	0.170771690809395	0.3339552118181496	3.3563105555153715e-06	0.0
k__Bacteria; p__Chloroflexi; c__Chloroflexi; o__Chloroflexales; f__Chloroflexaceae; g__Chloronema; s__	Uniform	0.24399996156155468	0.17410744617236615	0.3138924769507432	2.1875847641792768e-05	Bespoke	0.1526451283875885	0.0889587702952216	0.21633148647995543	2.1875847641792768e-05	-0.09135483317396617
k__Bacteria; p__Chloroflexi; c__Chloroflexi; o__Chloroflexales; f__FFCH7168; g__; s__	Uniform	0.0	0.0	0.0	6.4791898099750284e-06	Bespoke	0.6830080289874967	0.5797443525624687	0.7862717054125247	6.4791898099750284e-06	0.6830080289874967
k__Bacteria; p__Chloroflexi; c__Chloroflexi; o__Chloroflexales; f__Oscillochloridaceae; g__Oscillochloris; s__	Uniform	0.7616737353514292	0.6338563497082115	0.889491120994647	2.9404497502732567e-06	Bespoke	0.8959942928427184	0.8417216632938537	0.9502669223915831	2.9404497502732567e-06	0.13432055749128913
k__Bacteria; p__Chloroflexi; c__Chloroflexi; o__Chloroflexales; f__Oscillochloridaceae; g__Oscillochloris; s__trichoides	Uniform	0.0	0.0	0.0	7.846430287587076e-07	Bespoke	0.36357481381178064	0.06853226228617837	0.6586173653373829	7.846430287587076e-07	0.36357481381178064
k__Bacteria; p__Chloroflexi; c__Chloroflexi; o__Chloroflexales; f__SBYO_3720; g__; s__	Uniform	0.0	0.0	0.0	5.884822715690307e-08	Bespoke	0.0	0.0	0.0	5.884822715690307e-08	0.0
k__Bacteria; p__Chloroflexi; c__Chloroflexi; o__Chloroflexales; f__YCB18; g__; s__	Uniform	0.0	0.0	0.0	2.2558487076812844e-07	Bespoke	0.0	0.0	0.0	2.2558487076812844e-07	0.0
k__Bacteria; p__Chloroflexi; c__Chloroflexi; o__Chloroflexales; f__[Chlorothrixaceae]; g__; s__	Uniform	0.0016545508371435202	0.0006091534332855462	0.002699948241001494	1.7517155617038146e-06	Bespoke	0.0190580775429958	0.0073204752827208	0.030795679803270803	1.7517155617038146e-06	0.017403526705852282
k__Bacteria; p__Chloroflexi; c__Chloroflexi; o__Chloroflexales; f__[Chlorothrixaceae]; g__Candidatus Chlorothrix; s__	Uniform	0.0	0.0	0.0	1.1769645431380614e-07	Bespoke	0.0	0.0	0.0	1.1769645431380614e-07	0.0
k__Bacteria; p__Chloroflexi; c__Chloroflexi; o__Herpetosiphonales; f__; g__; s__	Uniform	0.19788874731323597	0.07802163440221856	0.3177558602242534	1.1020311338916048e-05	Bespoke	0.23228329867143663	0.11866413614292538	0.3459024611999479	1.1020311338916048e-05	0.03439455135820066
k__Bacteria; p__Chloroflexi; c__Chloroflexi; o__[Roseiflexales]; f__; g__; s__	Uniform	0.0721843256586018	0.05550076827780176	0.08886788303940185	0.0002672513772027877	Bespoke	0.012525409283251698	0.006696136876264785	0.01835468169023861	0.0002672513772027877	-0.059658916375350104
k__Bacteria; p__Chloroflexi; c__Chloroflexi; o__[Roseiflexales]; f__[Kouleothrixaceae]; g__; s__	Uniform	0.10589583467670871	0.06699976246741979	0.14479190688599763	0.00025009711898655044	Bespoke	0.032075350687197204	0.010987714737116204	0.053162986637278205	0.00025009711898655044	-0.0738204839895115
k__Bacteria; p__Chloroflexi; c__Chloroflexi; o__[Roseiflexales]; f__[Kouleothrixaceae]; g__Kouleothrix; s__	Uniform	0.0	0.0	0.0	8.356448256280236e-07	Bespoke	0.2249589490968801	0.08709091037051747	0.36282698782324274	8.356448256280236e-07	0.2249589490968801
k__Bacteria; p__Chloroflexi; c__Chloroflexi; o__[Roseiflexales]; f__[Roseiflexaceae]	Uniform	1.0	1.0	1.0	7.846430287587076e-08	Bespoke	1.0	1.0	1.0	7.846430287587076e-08	0.0
k__Bacteria; p__Chloroflexi; c__Chloroflexi; o__[Roseiflexales]; f__[Roseiflexaceae]; g__; s__	Uniform	0.0	0.0	0.0	7.140251561704239e-07	Bespoke	0.5394290394290394	0.40314795917632384	0.675710119681755	7.140251561704239e-07	0.5394290394290394
k__Bacteria; p__Chloroflexi; c__Chloroflexi; o__[Roseiflexales]; f__[Roseiflexaceae]; g__Roseiflexus; s__	Uniform	0.056666666666666664	0.021865644970298165	0.09146768836303516	1.333893148889803e-07	Bespoke	0.056666666666666664	0.021865644970298165	0.09146768836303516	1.333893148889803e-07	0.0
k__Bacteria; p__Chloroflexi; c__Dehalococcoidetes; o__; f__; g__; s__	Uniform	0.0826347411898714	0.060740683885423	0.10452879849431979	3.809638065380715e-05	Bespoke	0.11402338185402347	0.0900099451174728	0.13803681859057415	3.809638065380715e-05	0.031388640664152076
k__Bacteria; p__Chloroflexi; c__Dehalococcoidetes; o__Dehalococcoidales; f__; g__; s__	Uniform	0.2879990113377768	0.24961648954172425	0.32638153313382934	2.7635127472881682e-05	Bespoke	0.3351570518257428	0.277496797185569	0.39281730646591656	2.7635127472881682e-05	0.04715804048796601
k__Bacteria; p__Chloroflexi; c__Dehalococcoidetes; o__Dehalococcoidales; f__Dehalococcoidaceae; g__; s__	Uniform	0.015348463465061312	0.011216182810881782	0.01948074411924084	0.00012119203900692618	Bespoke	0.00978311862891199	0.006961877924951133	0.012604359332872848	0.00012119203900692618	-0.0055653448361493215
k__Bacteria; p__Chloroflexi; c__Dehalococcoidetes; o__Dehalococcoidales; f__Dehalococcoidaceae; g__Dehalogenimonas; s__	Uniform	0.0	0.0	0.0	1.9262986356026274e-06	Bespoke	0.0	0.0	0.0	1.9262986356026274e-06	0.0
k__Bacteria; p__Chloroflexi; c__Dehalococcoidetes; o__FS117-23B-02; f__; g__; s__	Uniform	0.0415929203539823	6.938893903907228e-18	0.08318584070796459	1.9910316854752204e-06	Bespoke	0.13179820600806696	0.048593674919151536	0.2150027370969824	1.9910316854752204e-06	0.09020528565408467
k__Bacteria; p__Chloroflexi; c__Dehalococcoidetes; o__GIF9; f__; g__; s__	Uniform	0.014969308631527945	0.003880486759949906	0.026058130503105986	4.353199523553309e-05	Bespoke	0.02013534526076701	0.009722553919698692	0.030548136601835328	4.353199523553309e-05	0.005166036629239066
k__Bacteria; p__Chloroflexi; c__Ellin6529; o__; f__; g__; s__	Uniform	0.0	0.0	0.0	0.0005678304670521015	Bespoke	0.00027708863614395174	0.0	0.0005541772722879035	0.0005678304670521015	0.00027708863614395174
k__Bacteria; p__Chloroflexi; c__Gitt-GS-136; o__; f__; g__; s__	Uniform	0.041268197545230347	0.02181383442704184	0.060722560663418856	4.57799975129268e-05	Bespoke	0.041268197545230347	0.02181383442704184	0.060722560663418856	4.57799975129268e-05	0.0
k__Bacteria; p__Chloroflexi; c__Ktedonobacteria; o__; f__; g__; s__	Uniform	0.6003327125070067	0.38213248309197023	0.8185329419220432	9.945350389516618e-06	Bespoke	0.606395538908685	0.3868662855896828	0.8259247922276873	9.945350389516618e-06	0.006062826401678323
k__Bacteria; p__Chloroflexi; c__Ktedonobacteria; o__B12-WMSP1; f__; g__; s__	Uniform	0.0	0.0	0.0	3.2896158980708815e-06	Bespoke	0.01462303599708179	0.0023847721313737507	0.02686129986278983	3.2896158980708815e-06	0.01462303599708179
k__Bacteria; p__Chloroflexi; c__Ktedonobacteria; o__Elev-1554; f__; g__; s__	Uniform	0.2932812703795487	0.13218657345480264	0.45437596730429475	4.15860805242115e-07	Bespoke	0.44387985447532224	0.22812653759259965	0.6596331713580448	4.15860805242115e-07	0.15059858409577354
k__Bacteria; p__Chloroflexi; c__Ktedonobacteria; o__JG30-KF-AS9; f__; g__; s__	Uniform	0.0	0.0	0.0	3.1026746964691195e-05	Bespoke	0.0	0.0	0.0	3.1026746964691195e-05	0.0
k__Bacteria; p__Chloroflexi; c__Ktedonobacteria; o__Ktedonobacterales; f__Ktedonobacteraceae	Uniform	1.0	1.0	1.0	1.3299699337460093e-06	Bespoke	1.0	1.0	1.0	1.3299699337460093e-06	0.0
k__Bacteria; p__Chloroflexi; c__Ktedonobacteria; o__Ktedonobacterales; f__Ktedonobacteraceae; g__; s__	Uniform	0.30562851998387713	0.21604710382223596	0.3952099361455183	0.00010883194969640465	Bespoke	0.2927907993592479	0.24707942525109386	0.3385021734674019	0.00010883194969640465	-0.012837720624629234
k__Bacteria; p__Chloroflexi; c__Ktedonobacteria; o__Ktedonobacterales; f__Ktedonobacteraceae; g__FFCH10602; s__	Uniform	0.0	0.0	0.0	5.8569678881693734e-05	Bespoke	4.015257980325426e-05	0.0	8.030515960650852e-05	5.8569678881693734e-05	4.015257980325426e-05
k__Bacteria; p__Chloroflexi; c__Ktedonobacteria; o__TK10; f__; g__; s__	Uniform	0.09881633882461982	0.049354490207718135	0.1482781874415215	2.6844599621407285e-05	Bespoke	0.19434830823371668	0.14203623900554094	0.24666037746189243	2.6844599621407285e-05	0.09553196940909686
k__Bacteria; p__Chloroflexi; c__Ktedonobacteria; o__Thermogemmatisporales	Uniform	1.0	1.0	1.0	3.59628054847741e-08	Bespoke	1.0	1.0	1.0	3.59628054847741e-08	0.0
k__Bacteria; p__Chloroflexi; c__Ktedonobacteria; o__Thermogemmatisporales; f__Thermogemmatisporaceae; g__; s__	Uniform	0.015626718937514217	0.006930935455923975	0.02432250241910446	0.00021048637728723898	Bespoke	0.014429930368950994	0.007324513138796144	0.021535347599105845	0.00021048637728723898	-0.0011967885685632233
k__Bacteria; p__Chloroflexi; c__Ktedonobacteria; o__Thermogemmatisporales; f__Thermogemmatisporaceae; g__Thermogemmatispora; s__	Uniform	0.0	0.0	0.0	1.0882018005097327e-05	Bespoke	0.0	0.0	0.0	1.0882018005097327e-05	0.0
k__Bacteria; p__Chloroflexi; c__MVP-21; o__; f__; g__; s__	Uniform	0.20770912499691047	0.11360290443485772	0.3018153455589632	2.369621946851297e-06	Bespoke	0.4237196361492159	0.31681660593016814	0.5306226663682636	2.369621946851297e-06	0.2160105111523054
k__Bacteria; p__Chloroflexi; c__P2-11E; o__; f__; g__; s__	Uniform	0.0437314906219151	6.938893903907228e-18	0.0874629812438302	1.837045491081324e-05	Bespoke	0.04451800047284819	0.000980284401606031	0.08805571654409036	1.837045491081324e-05	0.0007865098509330926
k__Bacteria; p__Chloroflexi; c__S085; o__; f__; g__; s__	Uniform	0.0698367488587881	0.05972466532866954	0.07994883238890665	0.0002651544187084301	Bespoke	0.0421770461875405	0.03292604314154767	0.05142804923353333	0.0002651544187084301	-0.0276597026712476
k__Bacteria; p__Chloroflexi; c__SAR202; o__; f__; g__; s__	Uniform	0.02176202675726351	0.01725019688644086	0.026273856628086158	0.0002364717927921555	Bespoke	0.023940183864210353	0.01846793207984505	0.029412435648575656	0.0002364717927921555	0.0021781571069468438
k__Bacteria; p__Chloroflexi; c__SHA-26; o__; f__; g__; s__	Uniform	0.3050034225137027	0.2503341386269688	0.35967270640043664	5.792627159811159e-06	Bespoke	0.4722803236520541	0.42473342430975686	0.5198272229943512	5.792627159811159e-06	0.16727690113835136
k__Bacteria; p__Chloroflexi; c__SL56; o__; f__; g__; s__	Uniform	0.0	0.0	0.0	0.00028083354803060096	Bespoke	0.0	0.0	0.0	0.00028083354803060096	0.0
k__Bacteria; p__Chloroflexi; c__TK10; o__; f__; g__; s__	Uniform	0.2818184361607434	0.11475794418629745	0.44887892813518937	8.905109894139762e-05	Bespoke	0.20473517181095024	0.10359799438116953	0.305872349240731	8.905109894139762e-05	-0.07708326434979318
k__Bacteria; p__Chloroflexi; c__TK10; o__AKYG885; f__5B-12; g__; s__	Uniform	0.0	0.0	0.0	3.268822857808776e-05	Bespoke	0.0	0.0	0.0	3.268822857808776e-05	0.0
k__Bacteria; p__Chloroflexi; c__TK10; o__AKYG885; f__; g__; s__	Uniform	0.06666666666666668	0.0	0.13333333333333336	2.87767830797256e-06	Bespoke	0.0969926075268817	0.028001351143000452	0.16598386391076295	2.87767830797256e-06	0.03032594086021502
k__Bacteria; p__Chloroflexi; c__TK10; o__AKYG885; f__Dolo_23; g__; s__	Uniform	0.0520129631295174	0.006896904498737089	0.09712902176029771	0.00011563676636331454	Bespoke	0.04357883768256252	0.006143380866763436	0.08101429449836162	0.00011563676636331454	-0.008434125446954877
k__Bacteria; p__Chloroflexi; c__TK10; o__B07_WMSP1; f__; g__; s__	Uniform	0.2751386377695976	0.16210812444710898	0.3881691510920863	8.144398477758195e-05	Bespoke	0.28409691021995637	0.1716946858851525	0.39649913455476027	8.144398477758195e-05	0.00895827245035874
k__Bacteria; p__Chloroflexi; c__TK10; o__B07_WMSP1; f__FFCH4570; g__; s__	Uniform	0.0	0.0	0.0	0.0001023566831015734	Bespoke	0.0004172461752433909	0.0	0.0008344923504867818	0.0001023566831015734	0.0004172461752433909
k__Bacteria; p__Chloroflexi; c__TK17; o__; f__; g__; s__	Uniform	0.14915471702260907	0.11790308273034922	0.18040635131486893	9.436509385366598e-05	Bespoke	0.18095601786651763	0.15095385494920438	0.21095818078383088	9.436509385366598e-05	0.03180130084390856
k__Bacteria; p__Chloroflexi; c__TK17; o__TK18; f__; g__; s__	Uniform	0.0	0.0	0.0	7.434492697488754e-07	Bespoke	0.053333333333333344	-6.938893903907228e-18	0.10666666666666669	7.434492697488754e-07	0.053333333333333344
k__Bacteria; p__Chloroflexi; c__TK17; o__mle1-48; f__; g__; s__	Uniform	0.0	0.0	0.0	5.329491612086332e-05	Bespoke	0.004909589519206082	0.0024196698849763797	0.0073995091534357835	5.329491612086332e-05	0.004909589519206082
k__Bacteria; p__Chloroflexi; c__Thermomicrobia; o__; f__; g__; s__	Uniform	0.26640889261258643	0.18920437235157922	0.34361341287359365	5.243377039680064e-06	Bespoke	0.24218042265405054	0.17443457022178055	0.30992627508632054	5.243377039680064e-06	-0.024228469958535892
k__Bacteria; p__Chloroflexi; c__Thermomicrobia; o__AKYG1722; f__; g__; s__	Uniform	0.03686112545172948	0.0	0.07372225090345896	1.9386567633055767e-05	Bespoke	0.039066496596050194	0.0019595490358686254	0.07617344415623176	1.9386567633055767e-05	0.0022053711443207127
k__Bacteria; p__Chloroflexi; c__Thermomicrobia; o__Ellin6537; f__; g__; s__	Uniform	0.0	0.0	0.0	9.376484193666555e-07	Bespoke	0.006611570247933884	8.673617379884035e-19	0.013223140495867768	9.376484193666555e-07	0.006611570247933884
k__Bacteria; p__Chloroflexi; c__Thermomicrobia; o__JG30-KF-CM45; f__; g__; s__	Uniform	0.00903801429049047	0.00414334609237307	0.013932682488607871	7.92901396636393e-05	Bespoke	0.001461528752708352	0.0005542950290736984	0.0023687624763430054	7.92901396636393e-05	-0.007576485537782118
k__Bacteria; p__Chloroflexi; c__Thermomicrobia; o__Sphaerobacterales; f__; g__; s__	Uniform	0.0	0.0	0.0	9.906118238078684e-07	Bespoke	0.0	0.0	0.0	9.906118238078684e-07	0.0
k__Bacteria; p__Chloroflexi; c__Thermomicrobia; o__Thermomicrobiales; f__; g__; s__	Uniform	0.0	0.0	0.0	1.137732391700126e-07	Bespoke	0.2	-2.7755575615628914e-17	0.4	1.137732391700126e-07	0.2
k__Bacteria; p__Chloroflexi; c__[Thermobacula]; o__[Thermobaculales]; f__[Thermobaculaceae]; g__; s__	Uniform	0.39765140713138575	0.16392636980749523	0.6313764444552763	3.0797238878779275e-06	Bespoke	0.4323397055117543	0.19989465796673328	0.6647847530567754	3.0797238878779275e-06	0.034688298380368576
k__Bacteria; p__Chloroflexi; c__[Thermobacula]; o__[Thermobaculales]; f__[Thermobaculaceae]; g__Thermobaculum	Uniform	1.0	1.0	1.0	5.230953525058051e-07	Bespoke	1.0	1.0	1.0	5.230953525058051e-07	0.0
k__Bacteria; p__Chloroflexi; c__[Thermobacula]; o__[Thermobaculales]; f__[Thermobaculaceae]; g__Thermobaculum; s__	Uniform	0.0			1.961607571896769e-08	Bespoke	0.0			1.961607571896769e-08	0.0
k__Bacteria; p__Chrysiogenetes; c__Chrysiogenetes; o__Chrysiogenales; f__Chrysiogenaceae; g__Desulfurispirillum; s__	Uniform	1.0			4.9040189297419226e-08	Bespoke	0.0			4.9040189297419226e-08	-1.0
k__Bacteria; p__Cyanobacteria; c__4C0d-2	Uniform	1.0	1.0	1.0	5.222780160175148e-07	Bespoke	1.0	1.0	1.0	5.222780160175148e-07	0.0
k__Bacteria; p__Cyanobacteria; c__4C0d-2; o__MLE1-12; f__; g__; s__	Uniform	0.0	0.0	0.0	0.000282124285812909	Bespoke	0.0	0.0	0.0	0.000282124285812909	0.0
k__Bacteria; p__Cyanobacteria; c__4C0d-2; o__SM1D11; f__; g__; s__	Uniform	0.06144827856272965	0.025630929437106688	0.09726562768835262	9.607169244121616e-05	Bespoke	0.06512303753182332	0.030040437344354867	0.10020563771929177	9.607169244121616e-05	0.0036747589690936666
k__Bacteria; p__Cyanobacteria; c__4C0d-2; o__SM2F09; f__; g__; s__	Uniform	0.15939025118566102	0.09038680886463188	0.22839369350669017	2.636204415872068e-05	Bespoke	0.2689719255615424	0.19152215196807973	0.3464216991550051	2.636204415872068e-05	0.1095816743758814
k__Bacteria; p__Cyanobacteria; c__4C0d-2; o__YS2; f__; g__; s__	Uniform	1.1816489911664618e-05	1.6940658945086007e-21	2.3632979823329237e-05	0.0003611299923786233	Bespoke	0.0007232822631319191	0.000464550559540433	0.0009820139667234052	0.0003611299923786233	0.0007114657732202545
k__Bacteria; p__Cyanobacteria; c__; o__; f__; g__; s__	Uniform	0.1560556897675014	0.13430324056872756	0.17780813896627523	0.0005132232354656393	Bespoke	0.1092591641097576	0.09281412125116706	0.12570420696834814	0.0005132232354656393	-0.046796525657743795
k__Bacteria; p__Cyanobacteria; c__Chloroplast; o__; f__; g__; s__	Uniform	0.19372990113063127	0.16728343733863896	0.22017636492262357	0.0030103437896675106	Bespoke	0.05418782753185221	0.03512125868784398	0.07325439637586044	0.0030103437896675106	-0.13954207359877907
k__Bacteria; p__Cyanobacteria; c__Chloroplast; o__CAB-I; f__; g__; s__	Uniform	0.28036525782569993	0.09901071247875151	0.4617198031726484	0.001661087330274612	Bespoke	0.28036525782569993	0.09901071247875151	0.4617198031726484	0.001661087330274612	0.0
k__Bacteria; p__Cyanobacteria; c__Chloroplast; o__Cercozoa; f__; g__; s__	Uniform	0.283058404517708	0.145451579643682	0.42066522939173395	4.4332331124866984e-07	Bespoke	0.3134615128227104	0.1545528940461787	0.4723701315992421	4.4332331124866984e-07	0.030403108305002424
k__Bacteria; p__Cyanobacteria; c__Chloroplast; o__Cercozoa; f__Chlorarachniophyceae	Uniform	1.0	1.0	1.0	9.317635966509652e-08	Bespoke	1.0	1.0	1.0	9.317635966509652e-08	0.0
k__Bacteria; p__Cyanobacteria; c__Chloroplast; o__Cercozoa; f__Chlorarachniophyceae; g__; s__	Uniform	0.5	0.0	1.0	2.2068085183838652e-07	Bespoke	0.0	0.0	0.0	2.2068085183838652e-07	-0.5
k__Bacteria; p__Cyanobacteria; c__Chloroplast; o__Chlorophyta; f__; g__; s__	Uniform	0.1601408174871976	0.09742717575861225	0.22285445921578295	0.0012340865556316953	Bespoke	0.15957499860951652	0.09568211902156457	0.22346787819746847	0.0012340865556316953	-0.0005658188776810902
k__Bacteria; p__Cyanobacteria; c__Chloroplast; o__Chlorophyta; f__Chlamydomonadaceae	Uniform	0.548627394951778	0.3450703202364903	0.7521844696670658	7.063945027157454e-05	Bespoke	0.9983056189227362	0.9973301080618894	0.999281129783583	7.063945027157454e-05	0.44967822397095814
k__Bacteria; p__Cyanobacteria; c__Chloroplast; o__Chlorophyta; f__Chlamydomonadaceae; g__; s__	Uniform	0.6259452532995863	0.49864894891582534	0.7532415576833472	0.0007322229896149102	Bespoke	0.5281408554098641	0.35197039722263057	0.7043113135970976	0.0007322229896149102	-0.09780439788972217
k__Bacteria; p__Cyanobacteria; c__Chloroplast; o__Chlorophyta; f__Chlamydomonadaceae; g__Chlamydomonas	Uniform	1.0	1.0	1.0	5.5578881203741794e-08	Bespoke	1.0	1.0	1.0	5.5578881203741794e-08	0.0
k__Bacteria; p__Cyanobacteria; c__Chloroplast; o__Chlorophyta; f__Chlamydomonadaceae; g__Chlamydomonas; s__reinhardtii	Uniform	0.0	0.0	0.0	0.0001644592172202532	Bespoke	0.0	0.0	0.0	0.0001644592172202532	0.0
k__Bacteria; p__Cyanobacteria; c__Chloroplast; o__Chlorophyta; f__Mamiellaceae	Uniform	1.0	1.0	1.0	2.2693837999273724e-05	Bespoke	1.0	1.0	1.0	2.2693837999273724e-05	0.0
k__Bacteria; p__Cyanobacteria; c__Chloroplast; o__Chlorophyta; f__Mamiellaceae; g__; s__	Uniform	0.3323058192309776	0.25750232442178356	0.4071093140401716	9.85433179818061e-05	Bespoke	0.47669441198101553	0.3141464055129131	0.6392424184491179	9.85433179818061e-05	0.14438859275003796
k__Bacteria; p__Cyanobacteria; c__Chloroplast; o__Chlorophyta; f__Trebouxiophyceae	Uniform	0.9554263565891473	0.9108527131782946	1.0	4.109567863123731e-06	Bespoke	1.0	1.0	1.0	4.109567863123731e-06	0.04457364341085268
k__Bacteria; p__Cyanobacteria; c__Chloroplast; o__Chlorophyta; f__Trebouxiophyceae; g__; s__	Uniform	0.6587445955037358	0.5288914431826662	0.7885977478248053	0.00024695070044122803	Bespoke	0.40955343390323656	0.3089787751553439	0.5101280926511292	0.00024695070044122803	-0.2491911616004992
k__Bacteria; p__Cyanobacteria; c__Chloroplast; o__Chlorophyta; f__Trebouxiophyceae; g__Coccomyxa	Uniform	1.0	1.0	1.0	1.4148094612305447e-06	Bespoke	1.0	1.0	1.0	1.4148094612305447e-06	0.0
k__Bacteria; p__Cyanobacteria; c__Chloroplast; o__Chlorophyta; f__Ulvophyceae	Uniform	0.9997237569060774	0.9994475138121548	1.0	4.0134490921007895e-06	Bespoke	1.0	1.0	1.0	4.0134490921007895e-06	0.00027624309392260127
k__Bacteria; p__Cyanobacteria; c__Chloroplast; o__Chlorophyta; f__Ulvophyceae; g__; s__	Uniform	0.13856092764256606	0.0977798419472121	0.17934201333792	0.002141993080993252	Bespoke	0.13917380730386744	0.0982485626158406	0.1800990519918943	0.002141993080993252	0.0006128796613013854
k__Bacteria; p__Cyanobacteria; c__Chloroplast; o__Chlorophyta; f__Ulvophyceae; g__Avrainvillea	Uniform	1.0	1.0	1.0	1.0298439752458037e-06	Bespoke	1.0	1.0	1.0	1.0298439752458037e-06	0.0
k__Bacteria; p__Cyanobacteria; c__Chloroplast; o__Chlorophyta; f__Ulvophyceae; g__Codium	Uniform	1.0	1.0	1.0	5.453269049873018e-07	Bespoke	1.0	1.0	1.0	5.453269049873018e-07	0.0
k__Bacteria; p__Cyanobacteria; c__Chloroplast; o__Cryptophyta; f__; g__; s__	Uniform	4.2483394431713785e-05	1.094508780760934e-05	7.402170105581823e-05	0.006088215919997568	Bespoke	5.5887864024173337e-05	2.7096752695645445e-05	8.467897535270122e-05	0.006088215919997568	1.3404469592459552e-05
k__Bacteria; p__Cyanobacteria; c__Chloroplast; o__Euglenozoa; f__; g__; s__	Uniform	0.007979243282922922	0.0027997511244951083	0.013158735441350735	6.319122632108252e-05	Bespoke	0.019265267556514053	0.008625501708487337	0.029905033404540766	6.319122632108252e-05	0.011286024273591131
k__Bacteria; p__Cyanobacteria; c__Chloroplast; o__Glaucocystophyceae; f__; g__; s__	Uniform	0.2	-2.7755575615628914e-17	0.4	1.2260047324354806e-06	Bespoke	0.3975460122699387	0.15409206233944184	0.6409999622004355	1.2260047324354806e-06	0.19754601226993868
k__Bacteria; p__Cyanobacteria; c__Chloroplast; o__Haptophyceae; f__; g__; s__	Uniform	0.02794910596505018	0.001697909388391556	0.05420030254170881	0.002300534128169093	Bespoke	0.032194366993118284	0.00684283409201766	0.057545899894218905	0.002300534128169093	0.004245261028068104
k__Bacteria; p__Cyanobacteria; c__Chloroplast; o__Rhodophyta; f__; g__; s__	Uniform	0.027088918520525217	0.011207421925152259	0.04297041511589818	0.0003050692095813855	Bespoke	0.038533537859075914	0.022488574103751293	0.05457850161440053	0.0003050692095813855	0.011444619338550698
k__Bacteria; p__Cyanobacteria; c__Chloroplast; o__Stramenopiles; f__; g__; s__	Uniform	0.0145355818837283	0.008948387307573729	0.02012277645988287	0.024390587355205415	Bespoke	0.008118616278031876	0.004552544887158075	0.011684687668905677	0.024390587355205415	-0.006416965605696424
k__Bacteria; p__Cyanobacteria; c__Chloroplast; o__Streptophyta; f__; g__; s__	Uniform	0.022762538446041612	0.016646476346328463	0.02887860054575476	0.02655645320034865	Bespoke	0.007542554136793745	0.0024054676631106043	0.012679640610476885	0.02655645320034865	-0.015219984309247868
k__Bacteria; p__Cyanobacteria; c__Chloroplast; o__UA01; f__; g__; s__	Uniform	0.0	0.0	0.0	0.00010397500934838824	Bespoke	0.0	0.0	0.0	0.00010397500934838824	0.0
k__Bacteria; p__Cyanobacteria; c__Gloeobacterophycideae; o__Gloeobacterales; f__Gloeobacteraceae; g__Gloeobacter; s__	Uniform	0.10393433230684412	0.041539870515981604	0.16632879409770665	3.701161166654824e-05	Bespoke	0.06897289677255267	0.022267640844521007	0.11567815270058432	3.701161166654824e-05	-0.03496143553429146
k__Bacteria; p__Cyanobacteria; c__Gloeobacterophycideae; o__Gloeobacterales; f__Gloeobacteraceae; g__Gloeobacter; s__violaceus	Uniform	0.0	0.0	0.0	2.517396383934187e-07	Bespoke	0.0	0.0	0.0	2.517396383934187e-07	0.0
k__Bacteria; p__Cyanobacteria; c__ML635J-21; o__; f__; g__; s__	Uniform	0.05484734357817933	0.029885144796187896	0.07980954236017077	0.00012109199702075946	Bespoke	0.08849459609276525	0.05973636857242376	0.11725282361310674	0.00012109199702075946	0.03364725251458592
k__Bacteria; p__Cyanobacteria; c__Nostocophycideae; o__; f__; g__; s__	Uniform	0.16541044186267445	0.08329084121579458	0.24753004250955432	1.6536351831089763e-06	Bespoke	0.08388990656407962	0.03574148368048278	0.13203832944767646	1.6536351831089763e-06	-0.08152053529859483
k__Bacteria; p__Cyanobacteria; c__Nostocophycideae; o__Nostocales; f__; g__; s__	Uniform	0.14918823958032992	0.09579975986718953	0.20257671929347032	5.184136491008782e-05	Bespoke	0.15204523533327713	0.10034713319850956	0.20374333746804468	5.184136491008782e-05	0.0028569957529472056
k__Bacteria; p__Cyanobacteria; c__Nostocophycideae; o__Nostocales; f__Nostocaceae	Uniform	1.0	1.0	1.0	3.744708854750932e-06	Bespoke	1.0	1.0	1.0	3.744708854750932e-06	0.0
k__Bacteria; p__Cyanobacteria; c__Nostocophycideae; o__Nostocales; f__Nostocaceae; g__; s__	Uniform	0.5333853327892105	0.5062995198003509	0.5604711457780701	6.871511324354382e-05	Bespoke	0.24785308161652986	0.23100178902018947	0.26470437421287024	6.871511324354382e-05	-0.28553225117268066
k__Bacteria; p__Cyanobacteria; c__Nostocophycideae; o__Nostocales; f__Nostocaceae; g__Anabaena	Uniform	1.0	1.0	1.0	2.6834791583547804e-06	Bespoke	1.0	1.0	1.0	2.6834791583547804e-06	0.0
k__Bacteria; p__Cyanobacteria; c__Nostocophycideae; o__Nostocales; f__Nostocaceae; g__Anabaena; s__	Uniform	0.13441300388203042	0.0511602421096964	0.21766576565436446	2.067534380779195e-06	Bespoke	0.2621444538479937	0.13710752528106623	0.3871813824149211	2.067534380779195e-06	0.12773144996596325
k__Bacteria; p__Cyanobacteria; c__Nostocophycideae; o__Nostocales; f__Nostocaceae; g__Anabaena; s__cylindrica	Uniform	0.27432231960675235	0.21442574536515777	0.3342188938483469	5.025638599199522e-06	Bespoke	0.5000473937123484	0.3997364477988912	0.6003583396258056	5.025638599199522e-06	0.22572507410559606
k__Bacteria; p__Cyanobacteria; c__Nostocophycideae; o__Nostocales; f__Nostocaceae; g__Anabaena; s__variabilis	Uniform	0.7904761904761906	0.5926421135443716	0.9883102674080095	3.2366524936296686e-07	Bespoke	0.692063492063492	0.48993323962245583	0.8941937445045283	3.2366524936296686e-07	-0.09841269841269851
k__Bacteria; p__Cyanobacteria; c__Nostocophycideae; o__Nostocales; f__Nostocaceae; g__Anabaenopsis	Uniform	1.0	1.0	1.0	4.4626572260651496e-07	Bespoke	1.0	1.0	1.0	4.4626572260651496e-07	0.0
k__Bacteria; p__Cyanobacteria; c__Nostocophycideae; o__Nostocales; f__Nostocaceae; g__Anabaenopsis; s__	Uniform	0.24074182242990655	0.07889149979806398	0.4025921450617491	1.9537611416091817e-06	Bespoke	0.38717682636688866	0.2247588690833613	0.549594783650416	1.9537611416091817e-06	0.1464350039369821
k__Bacteria; p__Cyanobacteria; c__Nostocophycideae; o__Nostocales; f__Nostocaceae; g__Aphanizomenon	Uniform	1.0	1.0	1.0	4.904018929741923e-07	Bespoke	1.0	1.0	1.0	4.904018929741923e-07	0.0
k__Bacteria; p__Cyanobacteria; c__Nostocophycideae; o__Nostocales; f__Nostocaceae; g__Aphanizomenon; s__	Uniform	0.0	0.0	0.0	4.782399260284323e-06	Bespoke	0.0	0.0	0.0	4.782399260284323e-06	0.0
k__Bacteria; p__Cyanobacteria; c__Nostocophycideae; o__Nostocales; f__Nostocaceae; g__Cylindrospermopsis; s__	Uniform	0.051970552423344626	0.03801969984421804	0.0659214050024712	5.618044085912346e-06	Bespoke	0.05925231105341788	0.032579263890006246	0.08592535821682952	5.618044085912346e-06	0.007281758630073257
k__Bacteria; p__Cyanobacteria; c__Nostocophycideae; o__Nostocales; f__Nostocaceae; g__Cylindrospermopsis; s__raciborskii	Uniform	0.0	0.0	0.0	1.018074329814423e-06	Bespoke	0.10980392156862746	0.0	0.21960784313725493	1.018074329814423e-06	0.10980392156862746
k__Bacteria; p__Cyanobacteria; c__Nostocophycideae; o__Nostocales; f__Nostocaceae; g__Dolichospermum; s__	Uniform	0.0	0.0	0.0	0.0013306937669400392	Bespoke	0.0	0.0	0.0	0.0013306937669400392	0.0
k__Bacteria; p__Cyanobacteria; c__Nostocophycideae; o__Nostocales; f__Nostocaceae; g__Dolichospermum; s__flos-aquae	Uniform	0.9615384615384616	0.9230769230769231	1.0	3.751574481252571e-07	Bespoke	1.0	1.0	1.0	3.751574481252571e-07	0.038461538461538436
k__Bacteria; p__Cyanobacteria; c__Nostocophycideae; o__Nostocales; f__Nostocaceae; g__Gloeotrichia; s__	Uniform	1.0	1.0	1.0	2.0008397233347044e-06	Bespoke	1.0	1.0	1.0	2.0008397233347044e-06	0.0
k__Bacteria; p__Cyanobacteria; c__Nostocophycideae; o__Nostocales; f__Nostocaceae; g__Nodularia; s__	Uniform	0.2215416203064769	0.12680612022292548	0.3162771203900283	3.5426632748455646e-06	Bespoke	0.16332275240507252	0.08761677714817726	0.23902872766196778	3.5426632748455646e-06	-0.058218867901404375
k__Bacteria; p__Cyanobacteria; c__Nostocophycideae; o__Nostocales; f__Nostocaceae; g__Nodularia; s__harveyana	Uniform	0.2590838908903757	0.06789502877890563	0.45027275300184577	5.865206639971339e-07	Bespoke	0.4590838908903757	0.23403991317392772	0.6841278686068237	5.865206639971339e-07	0.2
k__Bacteria; p__Cyanobacteria; c__Nostocophycideae; o__Nostocales; f__Nostocaceae; g__Nodularia; s__sphaerocarpa	Uniform	0.5	0.21132486540518713	0.7886751345948129	4.389096942119021e-07	Bespoke	0.75	0.5	1.0	4.389096942119021e-07	0.25
k__Bacteria; p__Cyanobacteria; c__Nostocophycideae; o__Nostocales; f__Nostocaceae; g__Nostoc	Uniform	1.0	1.0	1.0	9.00377875500617e-07	Bespoke	1.0	1.0	1.0	9.00377875500617e-07	0.0
k__Bacteria; p__Cyanobacteria; c__Nostocophycideae; o__Nostocales; f__Nostocaceae; g__Nostoc; s__	Uniform	0.07432193969851857	0.05653520734029423	0.0921086720567429	2.0649842909357288e-05	Bespoke	0.10355377428528234	0.08093938470229028	0.1261681638682744	2.0649842909357288e-05	0.029231834586763775
k__Bacteria; p__Cyanobacteria; c__Nostocophycideae; o__Nostocales; f__Nostocaceae; g__Nostoc; s__ellipsosporum	Uniform	1.0	1.0	1.0	2.6154767625290253e-08	Bespoke	1.0	1.0	1.0	2.6154767625290253e-08	0.0
k__Bacteria; p__Cyanobacteria; c__Nostocophycideae; o__Nostocales; f__Nostocaceae; g__Nostoc; s__muscorum	Uniform	1.0	1.0	1.0	9.062626982163073e-07	Bespoke	1.0	1.0	1.0	9.062626982163073e-07	0.0
k__Bacteria; p__Cyanobacteria; c__Nostocophycideae; o__Nostocales; f__Nostocaceae; g__Scytonema	Uniform	1.0	1.0	1.0	4.9040189297419226e-08	Bespoke	1.0	1.0	1.0	4.9040189297419226e-08	0.0
k__Bacteria; p__Cyanobacteria; c__Nostocophycideae; o__Nostocales; f__Nostocaceae; g__Stigonema; s__ocellatum	Uniform	0.11428571428571428	0.0	0.22857142857142856	1.0396520131052876e-07	Bespoke	1.0	1.0	1.0	1.0396520131052876e-07	0.8857142857142857
k__Bacteria; p__Cyanobacteria; c__Nostocophycideae; o__Nostocales; f__Nostocaceae; g__Trichormus	Uniform	1.0	1.0	1.0	1.1279243538406422e-07	Bespoke	1.0	1.0	1.0	1.1279243538406422e-07	0.0
k__Bacteria; p__Cyanobacteria; c__Nostocophycideae; o__Nostocales; f__Nostocaceae; g__Trichormus; s__	Uniform	1.0	1.0	1.0	4.5770843344257946e-08	Bespoke	1.0	1.0	1.0	4.5770843344257946e-08	0.0
k__Bacteria; p__Cyanobacteria; c__Nostocophycideae; o__Nostocales; f__Scytonemataceae; g__; s__	Uniform	0.14803467329991726	0.08170323075954831	0.2143661158402862	2.8221648136878816e-05	Bespoke	0.3277624468690733	0.266348938632278	0.3891759551058686	2.8221648136878816e-05	0.17972777356915604
k__Bacteria; p__Cyanobacteria; c__Nostocophycideae; o__Nostocales; f__Scytonemataceae; g__Brasilonema	Uniform	1.0	1.0	1.0	7.155944422279413e-06	Bespoke	1.0	1.0	1.0	7.155944422279413e-06	0.0
k__Bacteria; p__Cyanobacteria; c__Nostocophycideae; o__Nostocales; f__Scytonemataceae; g__Scytonema	Uniform	1.0			1.1769645431380614e-07	Bespoke	1.0			1.1769645431380614e-07	0.0
k__Bacteria; p__Cyanobacteria; c__Nostocophycideae; o__Nostocales; f__Scytonemataceae; g__Scytonema; s__	Uniform	0.10070921985815602	0.0	0.20141843971631204	1.2309087513652226e-05	Bespoke	0.07234042553191489	0.0	0.14468085106382977	1.2309087513652226e-05	-0.028368794326241134
k__Bacteria; p__Cyanobacteria; c__Nostocophycideae; o__Stigonematales; f__Rivulariaceae; g__; s__	Uniform	0.014488796366649704	0.00860792184918738	0.020369670884112026	2.4663292001458075e-05	Bespoke	0.021791935045930976	0.011865760018277082	0.03171811007358487	2.4663292001458075e-05	0.0073031386792812725
k__Bacteria; p__Cyanobacteria; c__Nostocophycideae; o__Stigonematales; f__Rivulariaceae; g__Calothrix; s__	Uniform	0.06059002636102147	0.040435629069616584	0.08074442365242634	1.7136603748090174e-05	Bespoke	0.1071135564918525	0.0713096669384169	0.1429174460452881	1.7136603748090174e-05	0.046523530130831034
k__Bacteria; p__Cyanobacteria; c__Nostocophycideae; o__Stigonematales; f__Rivulariaceae; g__Rivularia; s__	Uniform	0.10053498196191094	0.05552687288071382	0.14554309104310806	1.169314273607664e-05	Bespoke	0.0618409365010268	0.021640488269327574	0.10204138473272603	1.169314273607664e-05	-0.03869404546088413
k__Bacteria; p__Cyanobacteria; c__Oscillatoriophycideae; o__Chroococcales; f__; g__; s__	Uniform	0.1419532740114807	0.1102126511147221	0.17369389690823928	5.158047110302554e-05	Bespoke	0.18192983919392489	0.14464630164441483	0.21921337674343494	5.158047110302554e-05	0.03997656518244419
k__Bacteria; p__Cyanobacteria; c__Oscillatoriophycideae; o__Chroococcales; f__Chroococcaceae	Uniform	1.0	1.0	1.0	1.1671565052785776e-06	Bespoke	1.0	1.0	1.0	1.1671565052785776e-06	0.0
k__Bacteria; p__Cyanobacteria; c__Oscillatoriophycideae; o__Chroococcales; f__Chroococcaceae; g__; s__	Uniform	0.48002522068095843	0.31738464997716076	0.6426657913847561	7.728733833273269e-07	Bespoke	0.7188146279949559	0.5333779080287246	0.9042513479611871	7.728733833273269e-07	0.23878940731399745
k__Bacteria; p__Cyanobacteria; c__Oscillatoriophycideae; o__Chroococcales; f__Chroococcaceae; g__Chroococcus; s__	Uniform	0.0	0.0	0.0	1.8684312122316725e-06	Bespoke	0.2544642857142857	0.005916740508361051	0.5030118309202103	1.8684312122316725e-06	0.2544642857142857
k__Bacteria; p__Cyanobacteria; c__Oscillatoriophycideae; o__Chroococcales; f__Cyanobacteriaceae	Uniform	0.7884244372990354	0.5909999267089178	0.9858489478891531	1.0161127222425264e-06	Bespoke	0.8800000000000001	0.7600000000000001	1.0	1.0161127222425264e-06	0.09157556270096467
k__Bacteria; p__Cyanobacteria; c__Oscillatoriophycideae; o__Chroococcales; f__Cyanobacteriaceae; g__; s__	Uniform	0.4673203996219851	0.4407957945779379	0.49384500466603237	3.46066807834028e-05	Bespoke	0.3913383593325653	0.36676434370410776	0.4159123749610228	3.46066807834028e-05	-0.07598204028941985
k__Bacteria; p__Cyanobacteria; c__Oscillatoriophycideae; o__Chroococcales; f__Cyanobacteriaceae; g__Crocosphaera; s__	Uniform	1.0	1.0	1.0	6.9857749654173685e-06	Bespoke	1.0	1.0	1.0	6.9857749654173685e-06	0.0
k__Bacteria; p__Cyanobacteria; c__Oscillatoriophycideae; o__Chroococcales; f__Cyanobacteriaceae; g__Cyanobacterium; s__	Uniform	0.0	0.0	0.0	3.147399349108366e-05	Bespoke	0.0005651202994460203	5.762326705730815e-05	0.0010726173318347325	3.147399349108366e-05	0.0005651202994460203
k__Bacteria; p__Cyanobacteria; c__Oscillatoriophycideae; o__Chroococcales; f__Gomphosphaeriaceae	Uniform	0.7644927536231885	0.5289855072463769	1.0	2.8001948088826377e-06	Bespoke	1.0	1.0	1.0	2.8001948088826377e-06	0.23550724637681153
k__Bacteria; p__Cyanobacteria; c__Oscillatoriophycideae; o__Chroococcales; f__Gomphosphaeriaceae; g__; s__	Uniform	0.2900475071191484	0.22396687910599972	0.3561281351322971	8.496310876156476e-05	Bespoke	0.29988908781282564	0.23742100497536917	0.3623571706502821	8.496310876156476e-05	0.009841580693677243
k__Bacteria; p__Cyanobacteria; c__Oscillatoriophycideae; o__Chroococcales; f__Gomphosphaeriaceae; g__Merismopedia; s__glauca	Uniform	1.0	1.0	1.0	4.879498835093213e-07	Bespoke	1.0	1.0	1.0	4.879498835093213e-07	0.0
k__Bacteria; p__Cyanobacteria; c__Oscillatoriophycideae; o__Chroococcales; f__Gomphosphaeriaceae; g__Snowella; s__	Uniform	0.10224719101123596	-1.3877787807814457e-17	0.20449438202247194	3.23626017211529e-05	Bespoke	0.0	0.0	0.0	3.23626017211529e-05	-0.10224719101123596
k__Bacteria; p__Cyanobacteria; c__Oscillatoriophycideae; o__Chroococcales; f__Microcystaceae; g__Microcystis; s__	Uniform	0.0	0.0	0.0	3.3594491276304065e-05	Bespoke	0.0	0.0	0.0	3.3594491276304065e-05	0.0
k__Bacteria; p__Cyanobacteria; c__Oscillatoriophycideae; o__Chroococcales; f__Prochloraceae; g__; s__	Uniform	0.0	0.0	0.0	3.413197175100378e-07	Bespoke	0.0	0.0	0.0	3.413197175100378e-07	0.0
k__Bacteria; p__Cyanobacteria; c__Oscillatoriophycideae; o__Chroococcales; f__Prochloraceae; g__Prochloron; s__	Uniform	0.0	0.0	0.0	1.5038991384541897e-07	Bespoke	0.19444444444444445	0.039784323254721615	0.34910456563416725	1.5038991384541897e-07	0.19444444444444445
k__Bacteria; p__Cyanobacteria; c__Oscillatoriophycideae; o__Chroococcales; f__Spirulinaceae; g__Spirulina; s__	Uniform	0.12856140447887926	0.09035047215746453	0.166772336800294	3.9722553330909575e-06	Bespoke	0.15447590733066696	0.11352586479808488	0.19542594986324904	3.9722553330909575e-06	0.025914502851787702
k__Bacteria; p__Cyanobacteria; c__Oscillatoriophycideae; o__Chroococcales; f__Spirulinaceae; g__Spirulina; s__subsalsa	Uniform	0.37280701754385964	0.1338222328802583	0.611791802207461	1.3093730542410933e-06	Bespoke	0.37280701754385964	0.1338222328802583	0.611791802207461	1.3093730542410933e-06	0.0
k__Bacteria; p__Cyanobacteria; c__Oscillatoriophycideae; o__Chroococcales; f__Xenococcaceae	Uniform	1.0	1.0	1.0	6.422303190390022e-06	Bespoke	0.9889057301868608	0.9788786970716405	0.998932763302081	6.422303190390022e-06	-0.011094269813139213
k__Bacteria; p__Cyanobacteria; c__Oscillatoriophycideae; o__Chroococcales; f__Xenococcaceae; g__; s__	Uniform	0.1841790036921002	0.1659284808913178	0.2024295264928826	0.0002720592773615067	Bespoke	0.11292721171415743	0.09893144439438428	0.12692297903393057	0.0002720592773615067	-0.07125179197794276
k__Bacteria; p__Cyanobacteria; c__Oscillatoriophycideae; o__Chroococcales; f__Xenococcaceae; g__Chroococcidiopsis	Uniform	1.0	1.0	1.0	6.082945080451881e-06	Bespoke	1.0	1.0	1.0	6.082945080451881e-06	0.0
k__Bacteria; p__Cyanobacteria; c__Oscillatoriophycideae; o__Chroococcales; f__Xenococcaceae; g__Chroococcidiopsis; s__	Uniform	0.02426840898375553	0.008123319425142904	0.040413498542368156	1.2566058105570704e-05	Bespoke	0.035720808305451615	0.01906816561082277	0.052373451000080465	1.2566058105570704e-05	0.011452399321696085
k__Bacteria; p__Cyanobacteria; c__Oscillatoriophycideae; o__Chroococcales; f__Xenococcaceae; g__Xenococcus; s__	Uniform	0.0	0.0	0.0	2.2323094168185232e-05	Bespoke	0.016732710490612757	0.004524197981696487	0.028941222999529025	2.2323094168185232e-05	0.016732710490612757
k__Bacteria; p__Cyanobacteria; c__Oscillatoriophycideae; o__Oscillatoriales; f__Oscillatoriaceae	Uniform	1.0	1.0	1.0	2.8933711685477344e-07	Bespoke	1.0	1.0	1.0	2.8933711685477344e-07	0.0
k__Bacteria; p__Cyanobacteria; c__Oscillatoriophycideae; o__Oscillatoriales; f__Oscillatoriaceae; g__Lyngbya; s__	Uniform	0.0	0.0	0.0	4.845170702585019e-07	Bespoke	0.0	0.0	0.0	4.845170702585019e-07	0.0
k__Bacteria; p__Cyanobacteria; c__Oscillatoriophycideae; o__Oscillatoriales; f__Phormidiaceae	Uniform	1.0	1.0	1.0	1.3731253003277383e-06	Bespoke	1.0	1.0	1.0	1.3731253003277383e-06	0.0
k__Bacteria; p__Cyanobacteria; c__Oscillatoriophycideae; o__Oscillatoriales; f__Phormidiaceae; g__; s__	Uniform	0.3911335237863769	0.3532751518025825	0.42899189577017127	0.00020310288638661955	Bespoke	0.40346407255947064	0.3676887119187718	0.4392394332001695	0.00020310288638661955	0.012330548773093752
k__Bacteria; p__Cyanobacteria; c__Oscillatoriophycideae; o__Oscillatoriales; f__Phormidiaceae; g__Hydrocoleum	Uniform	1.0	1.0	1.0	3.678014197306442e-08	Bespoke	1.0	1.0	1.0	3.678014197306442e-08	0.0
k__Bacteria; p__Cyanobacteria; c__Oscillatoriophycideae; o__Oscillatoriales; f__Phormidiaceae; g__Hydrocoleum; s__	Uniform	0.5629595419904064	0.3533421730447458	0.7725769109360671	1.3309507375319578e-05	Bespoke	0.446452820867426	0.2317276728727716	0.6611779688620804	1.3309507375319578e-05	-0.11650672112298044
k__Bacteria; p__Cyanobacteria; c__Oscillatoriophycideae; o__Oscillatoriales; f__Phormidiaceae; g__Lyngbya	Uniform	1.0	1.0	1.0	7.867272368038479e-05	Bespoke	1.0	1.0	1.0	7.867272368038479e-05	0.0
k__Bacteria; p__Cyanobacteria; c__Oscillatoriophycideae; o__Oscillatoriales; f__Phormidiaceae; g__Microcoleus; s__	Uniform	0.031898177247014436	0.012176154038795971	0.0516202004552329	5.933862904987726e-07	Bespoke	0.07661200872555182	0.03189519978773487	0.12132881766336878	5.933862904987726e-07	0.044713831478537386
k__Bacteria; p__Cyanobacteria; c__Oscillatoriophycideae; o__Oscillatoriales; f__Phormidiaceae; g__Oscillatoria	Uniform	1.0	1.0	1.0	1.4927833622134412e-06	Bespoke	1.0	1.0	1.0	1.4927833622134412e-06	0.0
k__Bacteria; p__Cyanobacteria; c__Oscillatoriophycideae; o__Oscillatoriales; f__Phormidiaceae; g__Oscillatoria; s__	Uniform	0.19258115588293595	0.0746079983700323	0.3105543133958396	9.044187870987244e-05	Bespoke	0.1927990999439603	0.07473814724100016	0.31086005264692046	9.044187870987244e-05	0.00021794406102434993
k__Bacteria; p__Cyanobacteria; c__Oscillatoriophycideae; o__Oscillatoriales; f__Phormidiaceae; g__Oscillatoria; s__spongeliae	Uniform	0.0	0.0	0.0	4.423425074627214e-06	Bespoke	0.0	0.0	0.0	4.423425074627214e-06	0.0
k__Bacteria; p__Cyanobacteria; c__Oscillatoriophycideae; o__Oscillatoriales; f__Phormidiaceae; g__Phormidium	Uniform	1.0	1.0	1.0	5.43365297415405e-07	Bespoke	1.0	1.0	1.0	5.43365297415405e-07	0.0
k__Bacteria; p__Cyanobacteria; c__Oscillatoriophycideae; o__Oscillatoriales; f__Phormidiaceae; g__Phormidium; s__	Uniform	0.23562594709121826	0.19790700075049003	0.27334489343194646	0.00048197090363018	Bespoke	0.14603242058760893	0.13379905106121429	0.15826579011400357	0.00048197090363018	-0.08959352650360933
k__Bacteria; p__Cyanobacteria; c__Oscillatoriophycideae; o__Oscillatoriales; f__Phormidiaceae; g__Phormidium; s__animale	Uniform	0.0	0.0	0.0	2.9404497502732567e-06	Bespoke	0.182109990429213	0.005271143896384528	0.3589488369620415	2.9404497502732567e-06	0.182109990429213
k__Bacteria; p__Cyanobacteria; c__Oscillatoriophycideae; o__Oscillatoriales; f__Phormidiaceae; g__Phormidium; s__murrayii	Uniform	0.026415094339622636	0.0	0.05283018867924527	5.239453824536271e-06	Bespoke	0.3028738886391734	0.1253554088921525	0.48039236838619437	5.239453824536271e-06	0.2764587942995508
k__Bacteria; p__Cyanobacteria; c__Oscillatoriophycideae; o__Oscillatoriales; f__Phormidiaceae; g__Planktothricoides; s__	Uniform	0.0	0.0	0.0	3.105878655503218e-06	Bespoke	0.002989536621823626	0.0	0.005979073243647252	3.105878655503218e-06	0.002989536621823626
k__Bacteria; p__Cyanobacteria; c__Oscillatoriophycideae; o__Oscillatoriales; f__Phormidiaceae; g__Planktothrix; s__	Uniform	0.08826728129904553	0.00025436156605855575	0.1762802010320325	0.00038141693788717963	Bespoke	0.0003326544467074033	0.0	0.0006653088934148066	0.00038141693788717963	-0.08793462685233812
k__Bacteria; p__Cyanobacteria; c__Oscillatoriophycideae; o__Oscillatoriales; f__Phormidiaceae; g__Symploca; s__	Uniform	0.0	0.0	0.0	5.886784323262204e-06	Bespoke	0.02468104192925764	0.0016179787432812863	0.047744105115234	5.886784323262204e-06	0.02468104192925764
k__Bacteria; p__Cyanobacteria; c__Oscillatoriophycideae; o__Oscillatoriales; f__Phormidiaceae; g__Trichodesmium; s__	Uniform	0.16336312052895943	0.06042947008433264	0.2662967709735862	4.155077158791736e-05	Bespoke	0.03647412107134864	0.01728238253216896	0.05566585961052832	4.155077158791736e-05	-0.12688899945761078
k__Bacteria; p__Cyanobacteria; c__Synechococcophycideae; o__Pseudanabaenales; f__; g__; s__	Uniform	0.15731557779000552	0.11977217991090075	0.19485897566911028	1.2189429451766522e-05	Bespoke	0.20201602398919888	0.1554165462541722	0.24861550172422556	1.2189429451766522e-05	0.04470044619919336
k__Bacteria; p__Cyanobacteria; c__Synechococcophycideae; o__Pseudanabaenales; f__Pseudanabaenaceae	Uniform	0.8041549397939939	0.6123819627496262	0.9959279168383616	2.7697898915182376e-06	Bespoke	0.7944160385149263	0.6279182457491658	0.9609138312806867	2.7697898915182376e-06	-0.009738901279067624
k__Bacteria; p__Cyanobacteria; c__Synechococcophycideae; o__Pseudanabaenales; f__Pseudanabaenaceae; g__; s__	Uniform	0.5759180744646241	0.5623831741005709	0.5894529748286772	0.0005916188820764937	Bespoke	0.28293812606393587	0.2607855193549826	0.3050907327728891	0.0005916188820764937	-0.2929799484006882
k__Bacteria; p__Cyanobacteria; c__Synechococcophycideae; o__Pseudanabaenales; f__Pseudanabaenaceae; g__Arthronema; s__	Uniform	0.12880844290417987	0.013521677724368145	0.2440952080839916	4.4053782849657644e-05	Bespoke	0.18076609663001644	0.07278829906838125	0.28874389419165164	4.4053782849657644e-05	0.05195765372583658
k__Bacteria; p__Cyanobacteria; c__Synechococcophycideae; o__Pseudanabaenales; f__Pseudanabaenaceae; g__Halomicronema	Uniform	1.0	1.0	1.0	1.0811727067104358e-05	Bespoke	1.0	1.0	1.0	1.0811727067104358e-05	0.0
k__Bacteria; p__Cyanobacteria; c__Synechococcophycideae; o__Pseudanabaenales; f__Pseudanabaenaceae; g__Halomicronema; s__	Uniform	0.05761572854096697	0.022794554759885392	0.09243690232204854	0.00015649312887078046	Bespoke	0.0606731228174584	0.024909361782047397	0.09643688385286942	0.00015649312887078046	0.003057394276491432
k__Bacteria; p__Cyanobacteria; c__Synechococcophycideae; o__Pseudanabaenales; f__Pseudanabaenaceae; g__Leptolyngbya	Uniform	1.0	1.0	1.0	8.042591044776754e-06	Bespoke	1.0	1.0	1.0	8.042591044776754e-06	0.0
k__Bacteria; p__Cyanobacteria; c__Synechococcophycideae; o__Pseudanabaenales; f__Pseudanabaenaceae; g__Leptolyngbya; s__	Uniform	0.06498595293974026	0.05991017456462795	0.07006173131485256	0.00018703339715764124	Bespoke	0.04956640377088521	0.0429680402109798	0.05616476733079062	0.00018703339715764124	-0.015419549168855046
k__Bacteria; p__Cyanobacteria; c__Synechococcophycideae; o__Pseudanabaenales; f__Pseudanabaenaceae; g__Leptolyngbya; s__frigida	Uniform	0.0	0.0	0.0	2.189154050236794e-06	Bespoke	0.028243160248493847	0.017224893307356184	0.039261427189631506	2.189154050236794e-06	0.028243160248493847
k__Bacteria; p__Cyanobacteria; c__Synechococcophycideae; o__Pseudanabaenales; f__Pseudanabaenaceae; g__Nodosilinea; s__nodulosa	Uniform	0.33905031166176713	0.19522605930474107	0.4828745640187932	1.5167149745905819e-05	Bespoke	0.3576329078624813	0.20088375929513258	0.51438205642983	1.5167149745905819e-05	0.018582596200714174
k__Bacteria; p__Cyanobacteria; c__Synechococcophycideae; o__Pseudanabaenales; f__Pseudanabaenaceae; g__Phormidium; s__priestleyi	Uniform	1.0	1.0	1.0	5.453269049873018e-07	Bespoke	1.0	1.0	1.0	5.453269049873018e-07	0.0
k__Bacteria; p__Cyanobacteria; c__Synechococcophycideae; o__Pseudanabaenales; f__Pseudanabaenaceae; g__Prochlorothrix	Uniform	1.0	1.0	1.0	9.808037859483845e-08	Bespoke	1.0	1.0	1.0	9.808037859483845e-08	0.0
k__Bacteria; p__Cyanobacteria; c__Synechococcophycideae; o__Pseudanabaenales; f__Pseudanabaenaceae; g__Prochlorothrix; s__	Uniform	0.40961046626008263	0.18906909772694594	0.6301518347932193	1.4045110214780865e-06	Bespoke	0.8131736526946108	0.6263473053892217	1.0	1.4045110214780865e-06	0.4035631864345282
k__Bacteria; p__Cyanobacteria; c__Synechococcophycideae; o__Pseudanabaenales; f__Pseudanabaenaceae; g__Prochlorothrix; s__hollandica	Uniform	0.0	0.0	0.0	1.1647044958137066e-06	Bespoke	0.0	0.0	0.0	1.1647044958137066e-06	0.0
k__Bacteria; p__Cyanobacteria; c__Synechococcophycideae; o__Pseudanabaenales; f__Pseudanabaenaceae; g__Pseudanabaena	Uniform	1.0	1.0	1.0	3.678014197306442e-06	Bespoke	1.0	1.0	1.0	3.678014197306442e-06	0.0
k__Bacteria; p__Cyanobacteria; c__Synechococcophycideae; o__Pseudanabaenales; f__Pseudanabaenaceae; g__Pseudanabaena; s__	Uniform	0.037564637975959346	0.01836394277190308	0.056765333180015615	0.00020364036686131926	Bespoke	0.022275125451840516	0.006917828093950341	0.03763242280973069	0.00020364036686131926	-0.01528951252411883
k__Bacteria; p__Cyanobacteria; c__Synechococcophycideae; o__Pseudanabaenales; f__Pseudanabaenaceae; g__Synechococcus; s__elongatus	Uniform	0.0	0.0	0.0	1.0886922024027067e-06	Bespoke	0.3333333333333333	-5.551115123125783e-17	0.6666666666666667	1.0886922024027067e-06	0.3333333333333333
k__Bacteria; p__Cyanobacteria; c__Synechococcophycideae; o__Pseudanabaenales; f__Pseudanabaenaceae; g__[Microcystis]	Uniform	1.0	1.0	1.0	1.32653712049519e-06	Bespoke	1.0	1.0	1.0	1.32653712049519e-06	0.0
k__Bacteria; p__Cyanobacteria; c__Synechococcophycideae; o__Synechococcales; f__; g__; s__	Uniform	0.15184835633788257	0.08716626100674107	0.21653045166902407	7.907240122315876e-06	Bespoke	0.19054887851118002	0.10484947636944537	0.2762482806529147	7.907240122315876e-06	0.03870052217329745
k__Bacteria; p__Cyanobacteria; c__Synechococcophycideae; o__Synechococcales; f__Acaryochloridaceae	Uniform	0.5285714285714286	0.05714285714285716	1.0	3.040491736439992e-07	Bespoke	1.0	1.0	1.0	3.040491736439992e-07	0.4714285714285714
k__Bacteria; p__Cyanobacteria; c__Synechococcophycideae; o__Synechococcales; f__Acaryochloridaceae; g__; s__	Uniform	0.6611976383165209	0.4565974531366797	0.8657978234963621	8.509649807645374e-05	Bespoke	0.27015305031087794	0.0820960620566811	0.4582100385650748	8.509649807645374e-05	-0.39104458800564296
k__Bacteria; p__Cyanobacteria; c__Synechococcophycideae; o__Synechococcales; f__Acaryochloridaceae; g__Acaryochloris; s__	Uniform	0.330765237534585	0.2287782757721476	0.43275219929702236	2.7540970309430637e-06	Bespoke	0.4621348271995564	0.37957085912357263	0.5446987952755401	2.7540970309430637e-06	0.13136958966497142
k__Bacteria; p__Cyanobacteria; c__Synechococcophycideae; o__Synechococcales; f__Acaryochloridaceae; g__Thermosynechococcus; s__	Uniform	0.0			5.884822715690307e-07	Bespoke	0.0			5.884822715690307e-07	0.0
k__Bacteria; p__Cyanobacteria; c__Synechococcophycideae; o__Synechococcales; f__Chamaesiphonaceae; g__; s__	Uniform	0.0	0.0	0.0	2.4802566139062748e-05	Bespoke	0.027490904183176634	0.004265498434506233	0.05071630993184703	2.4802566139062748e-05	0.027490904183176634
k__Bacteria; p__Cyanobacteria; c__Synechococcophycideae; o__Synechococcales; f__Chamaesiphonaceae; g__Chamaesiphon	Uniform	1.0	1.0	1.0	1.494744969785338e-06	Bespoke	1.0	1.0	1.0	1.494744969785338e-06	0.0
k__Bacteria; p__Cyanobacteria; c__Synechococcophycideae; o__Synechococcales; f__Synechococcaceae	Uniform	1.0			1.961607571896769e-08	Bespoke	1.0			1.961607571896769e-08	0.0
k__Bacteria; p__Cyanobacteria; c__Synechococcophycideae; o__Synechococcales; f__Synechococcaceae; g__; s__	Uniform	1.0	1.0	1.0	1.078884164543223e-07	Bespoke	1.0	1.0	1.0	1.078884164543223e-07	0.0
k__Bacteria; p__Cyanobacteria; c__Synechococcophycideae; o__Synechococcales; f__Synechococcaceae; g__Paulinella; s__	Uniform	0.018722202187762948	0.0021272742729696835	0.035317130102556216	6.687120212596085e-06	Bespoke	0.3844600986658283	0.3041233853215187	0.4647968120101379	6.687120212596085e-06	0.36573789647806537
k__Bacteria; p__Cyanobacteria; c__Synechococcophycideae; o__Synechococcales; f__Synechococcaceae; g__Prochlorococcus; s__	Uniform	0.15317383035042625	0.11286664348124378	0.19348101721960873	8.869408636331242e-05	Bespoke	0.21978151622037173	0.17872221669345092	0.26084081574729256	8.869408636331242e-05	0.06660768586994548
k__Bacteria; p__Cyanobacteria; c__Synechococcophycideae; o__Synechococcales; f__Synechococcaceae; g__Synechococcus; s__	Uniform	0.1473590037030018	0.13728087529155622	0.1574371321144474	0.002230867635253179	Bespoke	0.029929344810550006	0.018650125636620572	0.04120856398447944	0.002230867635253179	-0.1174296588924518
k__Bacteria; p__Deferribacteres; c__Deferribacteres; o__Deferribacterales	Uniform	1.0	1.0	1.0	5.394420822716115e-08	Bespoke	1.0	1.0	1.0	5.394420822716115e-08	0.0
k__Bacteria; p__Deferribacteres; c__Deferribacteres; o__Deferribacterales; f__Deferribacteraceae	Uniform	1.0			1.3142770731708353e-06	Bespoke	1.0			1.3142770731708353e-06	0.0
k__Bacteria; p__Deferribacteres; c__Deferribacteres; o__Deferribacterales; f__Deferribacteraceae; g__; s__	Uniform	0.6764866301556411	0.5902230710649499	0.7627501892463324	3.322963226793127e-06	Bespoke	0.7717312067356963	0.6788242470312306	0.864638166440162	3.322963226793127e-06	0.09524457658005514
k__Bacteria; p__Deferribacteres; c__Deferribacteres; o__Deferribacterales; f__Deferribacteraceae; g__Deferribacter; s__	Uniform	0.0			1.765446814707092e-07	Bespoke	0.0			1.765446814707092e-07	0.0
k__Bacteria; p__Deferribacteres; c__Deferribacteres; o__Deferribacterales; f__Deferribacteraceae; g__Geovibrio; s__	Uniform	0.0			1.961607571896769e-08	Bespoke	0.0			1.961607571896769e-08	0.0
k__Bacteria; p__Deferribacteres; c__Deferribacteres; o__Deferribacterales; f__Deferribacteraceae; g__Mucispirillum; s__	Uniform	0.10058339258501774	0.001002125175121632	0.20016465999491384	0.0001151130171416181	Bespoke	0.10174050365332032	0.002425465364389548	0.20105554194225111	0.0001151130171416181	0.0011571110683025881
k__Bacteria; p__Deferribacteres; c__Deferribacteres; o__Deferribacterales; f__Deferribacteraceae; g__Mucispirillum; s__schaedleri	Uniform	0.0	0.0	0.0	0.00012547030512123305	Bespoke	0.0	0.0	0.0	0.00012547030512123305	0.0
k__Bacteria; p__Deferribacteres; c__Deferribacteres; o__Deferribacterales; f__V1B07b93; g__; s__	Uniform	0.0	0.0	0.0	5.394420822716115e-08	Bespoke	1.0	1.0	1.0	5.394420822716115e-08	1.0
k__Bacteria; p__Dictyoglomi; c__Dictyoglomia; o__Dictyoglomales; f__Dictyoglomaceae; g__Dictyoglomus	Uniform	1.0			3.923215143793538e-08	Bespoke	1.0			3.923215143793538e-08	0.0
k__Bacteria; p__Dictyoglomi; c__Dictyoglomia; o__Dictyoglomales; f__Dictyoglomaceae; g__Dictyoglomus; s__	Uniform	0.0	0.0	0.0	8.82723407353546e-08	Bespoke	0.33003663003663003	0.1589990683853783	0.5010741916878818	8.82723407353546e-08	0.33003663003663003
k__Bacteria; p__EM3; c__; o__; f__; g__; s__	Uniform	0.1	-1.3877787807814457e-17	0.2	3.7270543866038606e-08	Bespoke	0.15	0.05000000000000002	0.24999999999999997	3.7270543866038606e-08	0.04999999999999999
k__Bacteria; p__Elusimicrobia; c__4-29; o__; f__; g__; s__	Uniform	0.12030228623510375	0.07448570385828768	0.16611886861191982	8.650689392064752e-07	Bespoke	0.20241691074103257	0.1424706161279687	0.2623632053540964	8.650689392064752e-07	0.08211462450592882
k__Bacteria; p__Elusimicrobia; c__; o__; f__; g__; s__	Uniform	0.7218769592930376	0.6710348973215804	0.7727190212644949	9.778613745905393e-06	Bespoke	0.8763879085480033	0.8230583656906506	0.929717451405356	9.778613745905393e-06	0.15451094925496567
k__Bacteria; p__Elusimicrobia; c__Elusimicrobia; o__; f__; g__; s__	Uniform	1.0	1.0	1.0	1.2691600990172097e-06	Bespoke	1.0	1.0	1.0	1.2691600990172097e-06	0.0
k__Bacteria; p__Elusimicrobia; c__Elusimicrobia; o__Elusimicrobiales; f__; g__; s__	Uniform	0.04797832464265837	0.022681630791156735	0.07327501849416	0.00014298746073827118	Bespoke	0.05875339248847962	0.03605433472701065	0.08145245024994859	0.00014298746073827118	0.010775067845821253
k__Bacteria; p__Elusimicrobia; c__Elusimicrobia; o__Elusimicrobiales; f__Elusimicrobiaceae; g__; s__	Uniform	0.0	0.0	0.0	2.801960255697345e-05	Bespoke	0.0	0.0	0.0	2.801960255697345e-05	0.0
k__Bacteria; p__Elusimicrobia; c__Elusimicrobia; o__Elusimicrobiales; f__Elusimicrobiaceae; g__Elusimicrobium	Uniform	1.0	1.0	1.0	1.1279243538406422e-07	Bespoke	1.0	1.0	1.0	1.1279243538406422e-07	0.0
k__Bacteria; p__Elusimicrobia; c__Elusimicrobia; o__Elusimicrobiales; f__Elusimicrobiaceae; g__Elusimicrobium; s__	Uniform	0.0	0.0	0.0	1.7997749472152855e-06	Bespoke	0.25	0.0	0.5	1.7997749472152855e-06	0.25
k__Bacteria; p__Elusimicrobia; c__Elusimicrobia; o__FAC88; f__; g__; s__	Uniform	0.0	0.0	0.0	0.0004171554662395669	Bespoke	0.0	0.0	0.0	0.0004171554662395669	0.0
k__Bacteria; p__Elusimicrobia; c__Elusimicrobia; o__IIb; f__; g__; s__	Uniform	0.0	0.0	0.0	0.00021066880679142543	Bespoke	0.0	0.0	0.0	0.00021066880679142543	0.0
k__Bacteria; p__Elusimicrobia; c__Elusimicrobia; o__MD2894-B20; f__; g__; s__	Uniform	0.0	0.0	0.0	3.036568521296199e-06	Bespoke	0.0	0.0	0.0	3.036568521296199e-06	0.0
k__Bacteria; p__Elusimicrobia; c__Elusimicrobia; o__MVP-88; f__; g__; s__	Uniform	0.0	0.0	0.0	4.7880879222428236e-05	Bespoke	0.0011125374411638856	2.168404344971009e-19	0.0022250748823277712	4.7880879222428236e-05	0.0011125374411638856
k__Bacteria; p__Elusimicrobia; c__Endomicrobia; o__; f__; g__; s__	Uniform	0.023124363151696258	0.013305710591516539	0.03294301571187598	5.911500578668103e-05	Bespoke	0.027418211450862297	0.012631452320722485	0.04220497058100211	5.911500578668103e-05	0.004293848299166039
k__Bacteria; p__Elusimicrobia; c__OP2; o__; f__; g__; s__	Uniform	0.40163020163020163	0.18096256410964495	0.6222978391507583	6.02213524572308e-07	Bespoke	0.40163020163020163	0.18096256410964495	0.6222978391507583	6.02213524572308e-07	0.0
k__Bacteria; p__FBP; c__; o__; f__; g__; s__	Uniform	0.04888169672429663	0.04106142407077469	0.05670196937781857	0.00013841103027303602	Bespoke	0.05087108868136723	0.04294286893342147	0.05879930842931299	0.00013841103027303602	0.0019893919570705965
k__Bacteria; p__FCPU426; c__; o__; f__; g__; s__	Uniform	0.09367759585407669	0.04754250787445074	0.13981268383370263	0.0001223317330061982	Bespoke	0.1750175209109997	0.11369060355378757	0.23634443826821183	0.0001223317330061982	0.08133992505692302
k__Bacteria; p__Fibrobacteres	Uniform	1.0	1.0	1.0	1.9943010314283817e-07	Bespoke	1.0	1.0	1.0	1.9943010314283817e-07	0.0
k__Bacteria; p__Fibrobacteres; c__; o__; f__; g__; s__	Uniform	0.22937723926817624	0.053528957280593786	0.4052255212557587	4.2233411022937435e-06	Bespoke	0.23864364853458553	0.06487317801489495	0.4124141190542761	4.2233411022937435e-06	0.009266409266409287
k__Bacteria; p__Fibrobacteres; c__B5-096; o__; f__; g__; s__	Uniform	0.0	0.0	0.0	1.818410219148305e-06	Bespoke	0.0	0.0	0.0	1.818410219148305e-06	0.0
k__Bacteria; p__Fibrobacteres; c__Fibrobacteria; o__258ds10; f__; g__; s__	Uniform	0.027637355320855074	0.0022144766505260635	0.053060233991184085	0.00018186456120569325	Bespoke	0.002941638626961773	0.0019294229806645182	0.003953854273259028	0.00018186456120569325	-0.0246957166938933
k__Bacteria; p__Fibrobacteres; c__Fibrobacteria; o__Fibrobacterales; f__; g__; s__	Uniform	0.8284163001163616	0.7594948484144053	0.8973377518183179	6.255762707535986e-05	Bespoke	0.8417385673385503	0.7704345272800841	0.9130426073970166	6.255762707535986e-05	0.013322267222188766
k__Bacteria; p__Fibrobacteres; c__Fibrobacteria; o__Fibrobacterales; f__Fibrobacteraceae; g__; s__	Uniform	0.051976874240792115	0.006449874137616919	0.09750387434396732	4.050719635966828e-06	Bespoke	0.2477399626858369	0.15810801973910643	0.33737190563256736	4.050719635966828e-06	0.19576308844504478
k__Bacteria; p__Fibrobacteres; c__Fibrobacteria; o__Fibrobacterales; f__Fibrobacteraceae; g__Fibrobacter; s__	Uniform	0.0	0.0	0.0	1.1540791214659326e-06	Bespoke	0.0	0.0	0.0	1.1540791214659326e-06	0.0
k__Bacteria; p__Fibrobacteres; c__Fibrobacteria; o__Fibrobacterales; f__Fibrobacteraceae; g__Fibrobacter; s__succinogenes	Uniform	0.0	0.0	0.0	2.7227113097927154e-05	Bespoke	0.0	0.0	0.0	2.7227113097927154e-05	0.0
k__Bacteria; p__Fibrobacteres; c__Fibrobacteria; o__Fibrobacterales; f__Fibrobacteraceae; g__Fibrobacteres-2; s__	Uniform	0.0	0.0	0.0	1.2750449217328998e-07	Bespoke	0.0	0.0	0.0	1.2750449217328998e-07	0.0
k__Bacteria; p__Fibrobacteres; c__Fibrobacteria; o__Ucp1540; f__; g__; s__	Uniform	0.0	0.0	0.0	8.481991140881628e-06	Bespoke	0.04784107198553482	0.027404628714036566	0.06827751525703307	8.481991140881628e-06	0.04784107198553482
k__Bacteria; p__Fibrobacteres; c__SBZC_2415; o__; f__; g__; s__	Uniform	0.0	0.0	0.0	1.1867725809975453e-06	Bespoke	0.0	0.0	0.0	1.1867725809975453e-06	0.0
k__Bacteria; p__Fibrobacteres; c__TG3; o__; f__; g__; s__	Uniform	0.19633838662911388	0.10898959629208657	0.2836871769661412	1.2893646570077462e-05	Bespoke	0.1995359696239296	0.11175793547262185	0.28731400377523736	1.2893646570077462e-05	0.003197582994815734
k__Bacteria; p__Fibrobacteres; c__TG3; o__TG3-1; f__; g__; s__	Uniform	0.02433545163443207	0.017710741909759714	0.030960161359104427	1.0247437955588721e-05	Bespoke	0.028580995208393856	0.021615128140681134	0.03554686227610658	1.0247437955588721e-05	0.004245543573961785
k__Bacteria; p__Fibrobacteres; c__TG3; o__TG3-1; f__B122; g__; s__	Uniform	0.4901989309177983	0.3570302270570357	0.6233676347785609	5.0923332566440126e-06	Bespoke	0.4901989309177983	0.3570302270570357	0.6233676347785609	5.0923332566440126e-06	0.0
k__Bacteria; p__Fibrobacteres; c__TG3; o__TG3-1; f__M1PL1-46; g__; s__	Uniform	0.0	0.0	0.0	2.9424113578451534e-08	Bespoke	0.0	0.0	0.0	2.9424113578451534e-08	0.0
k__Bacteria; p__Fibrobacteres; c__TG3; o__TG3-1; f__MAT-CR-H6-H10; g__; s__	Uniform	0.045520932387291865	0.009600588762968348	0.08144127601161538	1.6399039301056987e-06	Bespoke	0.06449236082589738	0.03227327630319347	0.0967114453486013	1.6399039301056987e-06	0.01897142843860551
k__Bacteria; p__Fibrobacteres; c__TG3; o__TG3-1; f__TSCOR003-O20; g__; s__	Uniform	0.0	0.0	0.0	8.480029533309732e-06	Bespoke	0.026097468191927087	0.010918719703101086	0.04127621668075309	8.480029533309732e-06	0.026097468191927087
k__Bacteria; p__Fibrobacteres; c__TG3; o__TG3-2; f__; g__; s__	Uniform	0.0	0.0	0.0	8.387833977430584e-06	Bespoke	0.0005037783375314797	-1.0842021724855044e-19	0.0010075566750629597	8.387833977430584e-06	0.0005037783375314797
k__Bacteria; p__Fibrobacteres; c__TG3; o__TG3-2; f__M2PB4-14; g__; s__	Uniform	0.0	0.0	0.0	2.9424113578451534e-08	Bespoke	0.0	0.0	0.0	2.9424113578451534e-08	0.0
k__Bacteria; p__Firmicutes; c__AHT28; o__; f__; g__; s__	Uniform	0.0	0.0	0.0	6.375224608664499e-08	Bespoke	1.0	1.0	1.0	6.375224608664499e-08	1.0
k__Bacteria; p__Firmicutes; c__Bacilli; o__Bacillales; f__; g__; s__	Uniform	0.6544958005637176	0.6513678451915809	0.6576237559358543	0.00024304121655043778	Bespoke	0.6047622755141734	0.5938159040443534	0.6157086469839934	0.00024304121655043778	-0.0497335250495442
k__Bacteria; p__Firmicutes; c__Bacilli; o__Bacillales; f__Alicyclobacillaceae	Uniform	1.0	1.0	1.0	5.749962195122404e-06	Bespoke	1.0	1.0	1.0	5.749962195122404e-06	0.0
k__Bacteria; p__Firmicutes; c__Bacilli; o__Bacillales; f__Alicyclobacillaceae; g__; s__	Uniform	0.4808112854776819	0.40960438939045735	0.5520181815649066	4.5191515241357766e-05	Bespoke	0.4485778105814009	0.36615346300658524	0.5310021581562165	4.5191515241357766e-05	-0.032233474896281034
k__Bacteria; p__Firmicutes; c__Bacilli; o__Bacillales; f__Alicyclobacillaceae; g__Alicyclobacillus	Uniform	0.9706691225229772	0.9560441387070387	0.9852941063389157	2.053803127775917e-06	Bespoke	0.996039603960396	0.9920792079207921	1.0	2.053803127775917e-06	0.025370481437418824
k__Bacteria; p__Firmicutes; c__Bacilli; o__Bacillales; f__Alicyclobacillaceae; g__Alicyclobacillus; s__	Uniform	0.029560215789060228	0.01870828013616912	0.04041215144195134	0.0003033233788423974	Bespoke	0.021109523103567108	0.011133658516522822	0.031085387690611394	0.0003033233788423974	-0.00845069268549312
k__Bacteria; p__Firmicutes; c__Bacilli; o__Bacillales; f__Alicyclobacillaceae; g__Alicyclobacillus; s__acidocaldarius	Uniform	0.4625752204133041	0.25523088930080595	0.6699195515258023	7.756196339279824e-06	Bespoke	0.4461538461538462	0.21615513249652227	0.6761525598111701	7.756196339279824e-06	-0.016421374259457944
k__Bacteria; p__Firmicutes; c__Bacilli; o__Bacillales; f__Alicyclobacillaceae; g__Alicyclobacillus; s__acidoterrestris	Uniform	0.24668429402432576	0.11755080823122716	0.37581777981742437	2.726634524936509e-07	Bespoke	0.272490745637229	0.1450561647657951	0.39992532650866297	2.726634524936509e-07	0.025806451612903264
k__Bacteria; p__Firmicutes; c__Bacilli; o__Bacillales; f__Alicyclobacillaceae; g__Alicyclobacillus; s__cycloheptanicus	Uniform	0.0			1.961607571896769e-08	Bespoke	1.0			1.961607571896769e-08	1.0
k__Bacteria; p__Firmicutes; c__Bacilli; o__Bacillales; f__Alicyclobacillaceae; g__Alicyclobacillus; s__kakegawensis	Uniform	0.0			3.923215143793538e-08	Bespoke	1.0			3.923215143793538e-08	1.0
k__Bacteria; p__Firmicutes; c__Bacilli; o__Bacillales; f__Alicyclobacillaceae; g__Alicyclobacillus; s__tolerans	Uniform	0.375	0.13564322306091547	0.6143567769390845	4.5852576993086975e-07	Bespoke	0.375	0.13564322306091547	0.6143567769390845	4.5852576993086975e-07	0.0
k__Bacteria; p__Firmicutes; c__Bacilli; o__Bacillales; f__Alicyclobacillaceae; g__Kyrpidia; s__	Uniform	0.16666666666666666	-2.7755575615628914e-17	0.33333333333333337	3.923215143793538e-08	Bespoke	0.16666666666666666	-2.7755575615628914e-17	0.33333333333333337	3.923215143793538e-08	0.0
k__Bacteria; p__Firmicutes; c__Bacilli; o__Bacillales; f__Bacillaceae	Uniform	0.4432830008507548	0.24489453209289977	0.6416714696086098	2.302927289406807e-06	Bespoke	0.6858765536983912	0.49547995067338557	0.8762731567233968	2.302927289406807e-06	0.2425935528476364
k__Bacteria; p__Firmicutes; c__Bacilli; o__Bacillales; f__Bacillaceae; g__; s__	Uniform	0.9244174639137699	0.9206030620444249	0.9282318657831149	0.0004565602391438292	Bespoke	0.6324793988215821	0.6130704086216544	0.6518883890215098	0.0004565602391438292	-0.2919380650921878
k__Bacteria; p__Firmicutes; c__Bacilli; o__Bacillales; f__Bacillaceae; g__Alkalibacillus; s__	Uniform	0.0	0.0	0.0	2.3048888969787035e-07	Bespoke	0.6300813008130082	0.3333333333333334	0.9268292682926829	2.3048888969787035e-07	0.6300813008130082
k__Bacteria; p__Firmicutes; c__Bacilli; o__Bacillales; f__Bacillaceae; g__Anaerobacillus; s__	Uniform	0.3272561751973517	0.19755969933296944	0.4569526510617339	7.748349908992238e-07	Bespoke	1.0	1.0	1.0	7.748349908992238e-07	0.6727438248026483
k__Bacteria; p__Firmicutes; c__Bacilli; o__Bacillales; f__Bacillaceae; g__Anoxybacillus; s__	Uniform	1.0	1.0	1.0	4.231187532581331e-06	Bespoke	0.9570605187319885	0.914121037463977	1.0	4.231187532581331e-06	-0.0429394812680115
k__Bacteria; p__Firmicutes; c__Bacilli; o__Bacillales; f__Bacillaceae; g__Anoxybacillus; s__kestanbolensis	Uniform	0.19683744268176495	0.17251526174586077	0.22115962361766914	2.104412603130854e-05	Bespoke	0.30070851917955965	0.27577308210988055	0.32564395624923875	2.104412603130854e-05	0.1038710764977947
k__Bacteria; p__Firmicutes; c__Bacilli; o__Bacillales; f__Bacillaceae; g__Bacillus	Uniform	0.6694736896199672	0.5500125164290827	0.7889348628108518	2.819614723844416e-05	Bespoke	0.7373942219484075	0.6114137813175062	0.8633746625793088	2.819614723844416e-05	0.06792053232844031
k__Bacteria; p__Firmicutes; c__Bacilli; o__Bacillales; f__Bacillaceae; g__Bacillus; s__	Uniform	0.6322575212874493	0.6222150178711386	0.6423000247037599	0.0009870161971285815	Bespoke	0.3481499201772622	0.34211604014885183	0.3541838002056726	0.0009870161971285815	-0.28410760111018707
k__Bacteria; p__Firmicutes; c__Bacilli; o__Bacillales; f__Bacillaceae; g__Bacillus; s__acidicola	Uniform	1.0	1.0	1.0	1.765446814707092e-07	Bespoke	1.0	1.0	1.0	1.765446814707092e-07	0.0
k__Bacteria; p__Firmicutes; c__Bacilli; o__Bacillales; f__Bacillaceae; g__Bacillus; s__agaradhaerens	Uniform	1.0	1.0	1.0	7.895470476884495e-07	Bespoke	1.0	1.0	1.0	7.895470476884495e-07	0.0
k__Bacteria; p__Firmicutes; c__Bacilli; o__Bacillales; f__Bacillaceae; g__Bacillus; s__anthracis	Uniform	1.0	1.0	1.0	3.166034621041385e-06	Bespoke	1.0	1.0	1.0	3.166034621041385e-06	0.0
k__Bacteria; p__Firmicutes; c__Bacilli; o__Bacillales; f__Bacillaceae; g__Bacillus; s__asahii	Uniform	1.0	1.0	1.0	3.1581881907537983e-07	Bespoke	1.0	1.0	1.0	3.1581881907537983e-07	0.0
k__Bacteria; p__Firmicutes; c__Bacilli; o__Bacillales; f__Bacillaceae; g__Bacillus; s__badius	Uniform	0.0	0.0	0.0	7.695386504551026e-06	Bespoke	0.2754302573144828	0.20513828693814226	0.3457222276908233	7.695386504551026e-06	0.2754302573144828
k__Bacteria; p__Firmicutes; c__Bacilli; o__Bacillales; f__Bacillaceae; g__Bacillus; s__cellulosilyticus	Uniform	1.0	1.0	1.0	6.865626501638691e-08	Bespoke	1.0	1.0	1.0	6.865626501638691e-08	0.0
k__Bacteria; p__Firmicutes; c__Bacilli; o__Bacillales; f__Bacillaceae; g__Bacillus; s__cereus	Uniform	0.9982226169155937	0.9965850539828052	0.9998601798483822	8.765247274263522e-05	Bespoke	1.0	1.0	1.0	8.765247274263522e-05	0.0017773830844063365
k__Bacteria; p__Firmicutes; c__Bacilli; o__Bacillales; f__Bacillaceae; g__Bacillus; s__clausii	Uniform	0.0	0.0	0.0	9.02143322315324e-06	Bespoke	0.12795653547264066	0.05988158660830224	0.1960314843369791	9.02143322315324e-06	0.12795653547264066
k__Bacteria; p__Firmicutes; c__Bacilli; o__Bacillales; f__Bacillaceae; g__Bacillus; s__coagulans	Uniform	0.0	0.0	0.0	3.075016029705375e-05	Bespoke	0.0037969618884699406	0.0025436211590226456	0.005050302617917236	3.075016029705375e-05	0.0037969618884699406
k__Bacteria; p__Firmicutes; c__Bacilli; o__Bacillales; f__Bacillaceae; g__Bacillus; s__cohnii	Uniform	0.2776651955100743	0.1451601209893812	0.4101702700307674	2.1785613693485514e-05	Bespoke	0.9998283261802575	0.999656652360515	1.0	2.1785613693485514e-05	0.7221631306701832
k__Bacteria; p__Firmicutes; c__Bacilli; o__Bacillales; f__Bacillaceae; g__Bacillus; s__endophyticus	Uniform	0.18924587067503057	0.1527820257663838	0.22570971558367733	9.317635966509653e-06	Bespoke	0.788078284560412	0.7113257969265583	0.8648307721942656	9.317635966509653e-06	0.5988324138853813
k__Bacteria; p__Firmicutes; c__Bacilli; o__Bacillales; f__Bacillaceae; g__Bacillus; s__farraginis	Uniform	0.1514502307185234	0.043141209371292316	0.25975925206575445	6.154543756826113e-07	Bespoke	0.9390243902439024	0.8780487804878048	1.0	6.154543756826113e-07	0.787574159525379
k__Bacteria; p__Firmicutes; c__Bacilli; o__Bacillales; f__Bacillaceae; g__Bacillus; s__firmus	Uniform	0.15769765660710533	0.12311538663399563	0.19227992658021503	4.3288755896617905e-05	Bespoke	0.5296287902836709	0.4802495091415314	0.5790080714258105	4.3288755896617905e-05	0.3719311336765656
k__Bacteria; p__Firmicutes; c__Bacilli; o__Bacillales; f__Bacillaceae; g__Bacillus; s__flexus	Uniform	0.16534428301750043	0.15749795230649538	0.17319061372850547	0.00024210160652349922	Bespoke	0.12657759346079017	0.11402032140954765	0.1391348655120327	0.00024210160652349922	-0.038766689556710254
k__Bacteria; p__Firmicutes; c__Bacilli; o__Bacillales; f__Bacillaceae; g__Bacillus; s__foraminis	Uniform	0.19817592318246297	0.15346832267593333	0.2428835236889926	5.232195876520252e-05	Bespoke	0.4034076714131986	0.3361645190964842	0.470650823729913	5.232195876520252e-05	0.20523174823073564
k__Bacteria; p__Firmicutes; c__Bacilli; o__Bacillales; f__Bacillaceae; g__Bacillus; s__fumarioli	Uniform	1.0	1.0	1.0	0.0009931913377649126	Bespoke	0.17152342983057287	0.1289324302834554	0.21411442937769032	0.0009931913377649126	-0.8284765701694271
k__Bacteria; p__Firmicutes; c__Bacilli; o__Bacillales; f__Bacillaceae; g__Bacillus; s__ginsengihumi	Uniform	0.0	0.0	0.0	2.7776363218058246e-06	Bespoke	0.9469463880234734	0.9248113027859963	0.9690814732609505	2.7776363218058246e-06	0.9469463880234734
k__Bacteria; p__Firmicutes; c__Bacilli; o__Bacillales; f__Bacillaceae; g__Bacillus; s__halodurans	Uniform	0.0	0.0	0.0	1.7360227011286406e-06	Bespoke	0.21734676123271113	0.14430203326751267	0.2903914891979096	1.7360227011286406e-06	0.21734676123271113
k__Bacteria; p__Firmicutes; c__Bacilli; o__Bacillales; f__Bacillaceae; g__Bacillus; s__horikoshii	Uniform	0.4918190308914469	0.359969042545802	0.6236690192370918	8.715422441937344e-06	Bespoke	0.9302708341703733	0.9044176783072186	0.9561239900335279	8.715422441937344e-06	0.43845180327892636
k__Bacteria; p__Firmicutes; c__Bacilli; o__Bacillales; f__Bacillaceae; g__Bacillus; s__horneckiae	Uniform	1.0	1.0	1.0	2.491241616308897e-07	Bespoke	1.0	1.0	1.0	2.491241616308897e-07	0.0
k__Bacteria; p__Firmicutes; c__Bacilli; o__Bacillales; f__Bacillaceae; g__Bacillus; s__horti	Uniform	0.0	0.0	0.0	7.257948016018045e-08	Bespoke	1.0	1.0	1.0	7.257948016018045e-08	1.0
k__Bacteria; p__Firmicutes; c__Bacilli; o__Bacillales; f__Bacillaceae; g__Bacillus; s__humi	Uniform	0.01958999041154208	0.007586907768639847	0.03159307305444431	2.0789117046961957e-05	Bespoke	0.14104581019016116	0.07477460045114723	0.2073170199291751	2.0789117046961957e-05	0.12145581977861908
k__Bacteria; p__Firmicutes; c__Bacilli; o__Bacillales; f__Bacillaceae; g__Bacillus; s__longiquaesitum	Uniform	0.02898390766367276	0.005481909140453413	0.052485906186892105	0.0010603783587099487	Bespoke	0.004136658466216381	0.0018036991881856031	0.006469617744247159	0.0010603783587099487	-0.02484724919745638
k__Bacteria; p__Firmicutes; c__Bacilli; o__Bacillales; f__Bacillaceae; g__Bacillus; s__marisflavi	Uniform	0.2151361514373656	0.0374769897265233	0.3927953131482079	4.607227704113941e-05	Bespoke	0.5040675832440098	0.3141738102359244	0.6939613562520952	4.607227704113941e-05	0.28893143180664416
k__Bacteria; p__Firmicutes; c__Bacilli; o__Bacillales; f__Bacillaceae; g__Bacillus; s__muralis	Uniform	0.40084655541706216	0.383665448777273	0.4180276620568513	0.0009958395079869733	Bespoke	0.276233318656537	0.2505187186528085	0.3019479186602655	0.0009958395079869733	-0.12461323676052516
k__Bacteria; p__Firmicutes; c__Bacilli; o__Bacillales; f__Bacillaceae; g__Bacillus; s__mycoides	Uniform	0.9320804135263521	0.8705020456339576	0.9936587814187465	0.0005314681474918511	Bespoke	0.02560198097695703	0.014116866736473105	0.037087095217440955	0.0005314681474918511	-0.9064784325493951
k__Bacteria; p__Firmicutes; c__Bacilli; o__Bacillales; f__Bacillaceae; g__Bacillus; s__oleronius	Uniform	0.1321720632446878	0.06091051736698151	0.2034336091223941	6.434072835821402e-06	Bespoke	0.44784960936508933	0.2203095621912908	0.6753896565388878	6.434072835821402e-06	0.31567754612040155
k__Bacteria; p__Firmicutes; c__Bacilli; o__Bacillales; f__Bacillaceae; g__Bacillus; s__pichinotyi	Uniform	0.41369674185463656	0.21074894168694672	0.6166445420223264	4.315536658172892e-07	Bespoke	0.9142857142857143	0.8285714285714285	1.0	4.315536658172892e-07	0.5005889724310777
k__Bacteria; p__Firmicutes; c__Bacilli; o__Bacillales; f__Bacillaceae; g__Bacillus; s__pseudomycoides	Uniform	1.0	1.0	1.0	5.483919168183905e-05	Bespoke	1.0	1.0	1.0	5.483919168183905e-05	0.0
k__Bacteria; p__Firmicutes; c__Bacilli; o__Bacillales; f__Bacillaceae; g__Bacillus; s__safensis	Uniform	1.0			1.961607571896769e-08	Bespoke	1.0			1.961607571896769e-08	0.0
k__Bacteria; p__Firmicutes; c__Bacilli; o__Bacillales; f__Bacillaceae; g__Bacillus; s__selenatarsenatis	Uniform	0.06658521753213742	0.025889522334737465	0.10728091272953738	4.029338113433153e-05	Bespoke	0.3306016571418192	0.2351695609005822	0.42603375338305627	4.029338113433153e-05	0.2640164396096818
k__Bacteria; p__Firmicutes; c__Bacilli; o__Bacillales; f__Bacillaceae; g__Bacillus; s__subtilis	Uniform	1.0	1.0	1.0	7.846430287587076e-08	Bespoke	1.0	1.0	1.0	7.846430287587076e-08	0.0
k__Bacteria; p__Firmicutes; c__Bacilli; o__Bacillales; f__Bacillaceae; g__Bacillus; s__thermoamylovorans	Uniform	0.0	0.0	0.0	0.00012074283087296183	Bespoke	0.03225064732984073	0.011507649018694235	0.05299364564098723	0.00012074283087296183	0.03225064732984073
k__Bacteria; p__Firmicutes; c__Bacilli; o__Bacillales; f__Bacillaceae; g__Bacillus; s__thuringiensis	Uniform	1.0	1.0	1.0	3.923215143793538e-07	Bespoke	1.0	1.0	1.0	3.923215143793538e-07	0.0
k__Bacteria; p__Firmicutes; c__Bacilli; o__Bacillales; f__Bacillaceae; g__Bacillus; s__trypoxylicola	Uniform	0.0	0.0	0.0	3.7025342919551513e-07	Bespoke	0.8856837606837606	0.8167010749685558	0.9546664463989655	3.7025342919551513e-07	0.8856837606837606
k__Bacteria; p__Firmicutes; c__Bacilli; o__Bacillales; f__Bacillaceae; g__Bacillus; s__weihenstephanensis	Uniform	1.0	1.0	1.0	6.596690103531645e-05	Bespoke	0.41668727468811834	0.17854802481372847	0.6548265245625082	6.596690103531645e-05	-0.5833127253118817
k__Bacteria; p__Firmicutes; c__Bacilli; o__Bacillales; f__Bacillaceae; g__Geobacillus	Uniform	1.0			1.1769645431380614e-07	Bespoke	1.0			1.1769645431380614e-07	0.0
k__Bacteria; p__Firmicutes; c__Bacilli; o__Bacillales; f__Bacillaceae; g__Geobacillus; s__	Uniform	0.1092433205261956	0.1002631483688374	0.11822349268355381	5.683169457299319e-05	Bespoke	0.10626297862004311	0.08930573880628907	0.12322021843379714	5.683169457299319e-05	-0.0029803419061524977
k__Bacteria; p__Firmicutes; c__Bacilli; o__Bacillales; f__Bacillaceae; g__Geobacillus; s__thermodenitrificans	Uniform	0.2877608159268335	0.13872757949391576	0.4367940523597512	5.182763365708453e-05	Bespoke	0.2936821466067694	0.1422436993022987	0.4451205939112401	5.182763365708453e-05	0.005921330679935888
k__Bacteria; p__Firmicutes; c__Bacilli; o__Bacillales; f__Bacillaceae; g__Geobacillus; s__vulcani	Uniform	0.21565919259987773	0.13907328831058563	0.29224509688916983	2.3311744384421203e-05	Bespoke	0.2964052827693554	0.23978562268959389	0.3530249428491169	2.3311744384421203e-05	0.08074609016947767
k__Bacteria; p__Firmicutes; c__Bacilli; o__Bacillales; f__Bacillaceae; g__Gracilibacillus	Uniform	1.0	1.0	1.0	2.5442050207501092e-06	Bespoke	1.0	1.0	1.0	2.5442050207501092e-06	0.0
k__Bacteria; p__Firmicutes; c__Bacilli; o__Bacillales; f__Bacillaceae; g__Gracilibacillus; s__ureilyticus	Uniform	0.0	0.0	0.0	5.721355418032244e-07	Bespoke	0.6666666666666666	0.33333333333333326	1.0	5.721355418032244e-07	0.6666666666666666
k__Bacteria; p__Firmicutes; c__Bacilli; o__Bacillales; f__Bacillaceae; g__Halobacillus	Uniform	0.036363636363636355	0.0	0.07272727272727271	1.2358127702949644e-07	Bespoke	1.0	1.0	1.0	1.2358127702949644e-07	0.9636363636363636
k__Bacteria; p__Firmicutes; c__Bacilli; o__Bacillales; f__Bacillaceae; g__Halobacillus; s__locisalis	Uniform	1.0			1.961607571896769e-08	Bespoke	1.0			1.961607571896769e-08	0.0
k__Bacteria; p__Firmicutes; c__Bacilli; o__Bacillales; f__Bacillaceae; g__Halobacillus; s__mangrovi	Uniform	1.0	1.0	1.0	9.415716345104491e-07	Bespoke	1.0	1.0	1.0	9.415716345104491e-07	0.0
k__Bacteria; p__Firmicutes; c__Bacilli; o__Bacillales; f__Bacillaceae; g__Halobacillus; s__trueperi	Uniform	1.0	1.0	1.0	3.0650118310887015e-07	Bespoke	0.475	0.19999999999999996	0.75	3.0650118310887015e-07	-0.525
k__Bacteria; p__Firmicutes; c__Bacilli; o__Bacillales; f__Bacillaceae; g__Lentibacillus	Uniform	0.977017841971113	0.962541206980657	0.9914944769615689	2.17346118966162e-06	Bespoke	1.0	1.0	1.0	2.17346118966162e-06	0.022982158028887034
k__Bacteria; p__Firmicutes; c__Bacilli; o__Bacillales; f__Bacillaceae; g__Lentibacillus; s__	Uniform	0.0	0.0	0.0	1.3731253003277382e-07	Bespoke	0.021739130434782622	0.0	0.043478260869565244	1.3731253003277382e-07	0.021739130434782622
k__Bacteria; p__Firmicutes; c__Bacilli; o__Bacillales; f__Bacillaceae; g__Marinibacillus; s__	Uniform	0.0	0.0	0.0	1.6742320626138923e-05	Bespoke	0.01391684226634029	0.0005544024850737024	0.02727928204760688	1.6742320626138923e-05	0.01391684226634029
k__Bacteria; p__Firmicutes; c__Bacilli; o__Bacillales; f__Bacillaceae; g__Marinococcus; s__	Uniform	0.0	0.0	0.0	4.2555114664728506e-05	Bespoke	0.0	0.0	0.0	4.2555114664728506e-05	0.0
k__Bacteria; p__Firmicutes; c__Bacilli; o__Bacillales; f__Bacillaceae; g__Natronobacillus; s__	Uniform	0.04715784445258138	0.001910513554854304	0.09240517535030845	1.5267191732072552e-05	Bespoke	0.2729734243581442	0.19177690180226115	0.35416994691402726	1.5267191732072552e-05	0.22581557990556284
k__Bacteria; p__Firmicutes; c__Bacilli; o__Bacillales; f__Bacillaceae; g__Oceanobacillus	Uniform	1.0	1.0	1.0	4.64247125348902e-07	Bespoke	1.0	1.0	1.0	4.64247125348902e-07	0.0
k__Bacteria; p__Firmicutes; c__Bacilli; o__Bacillales; f__Bacillaceae; g__Oceanobacillus; s__	Uniform	0.07467881112176414	0.042583091820260065	0.1067745304232682	5.355188671278179e-07	Bespoke	0.2197155640779802	0.16112371433441494	0.2783074138215455	5.355188671278179e-07	0.14503675295621607
k__Bacteria; p__Firmicutes; c__Bacilli; o__Bacillales; f__Bacillaceae; g__Oceanobacillus; s__caeni	Uniform	0.0	0.0	0.0	6.277144230069661e-07	Bespoke	1.0	1.0	1.0	6.277144230069661e-07	1.0
k__Bacteria; p__Firmicutes; c__Bacilli; o__Bacillales; f__Bacillaceae; g__Oceanobacillus; s__oncorhynchi	Uniform	0.09166037294861822	0.027978656367090543	0.1553420895301459	4.507774200218776e-06	Bespoke	0.01907881684674282	0.006400873912201061	0.03175675978128458	4.507774200218776e-06	-0.07258155610187539
k__Bacteria; p__Firmicutes; c__Bacilli; o__Bacillales; f__Bacillaceae; g__Oceanobacillus; s__profundus	Uniform	0.5943824922423648	0.4123575320181737	0.776407452466556	1.2161966945759968e-06	Bespoke	1.0	1.0	1.0	1.2161966945759968e-06	0.40561750775763517
k__Bacteria; p__Firmicutes; c__Bacilli; o__Bacillales; f__Bacillaceae; g__Ornithinibacillus	Uniform	1.0	1.0	1.0	6.211757311006435e-07	Bespoke	1.0	1.0	1.0	6.211757311006435e-07	0.0
k__Bacteria; p__Firmicutes; c__Bacilli; o__Bacillales; f__Bacillaceae; g__Ornithinibacillus; s__bavariensis	Uniform	1.0	1.0	1.0	3.269345953161282e-08	Bespoke	1.0	1.0	1.0	3.269345953161282e-08	0.0
k__Bacteria; p__Firmicutes; c__Bacilli; o__Bacillales; f__Bacillaceae; g__Paucisalibacillus; s__globulus	Uniform	1.0	1.0	1.0	6.333540447761693e-06	Bespoke	1.0	1.0	1.0	6.333540447761693e-06	0.0
k__Bacteria; p__Firmicutes; c__Bacilli; o__Bacillales; f__Bacillaceae; g__Pontibacillus; s__	Uniform	0.011904761904761908	1.734723475976807e-18	0.023809523809523815	2.214654948671452e-06	Bespoke	0.5215574807751145	0.48887306945906517	0.5542418920911639	2.214654948671452e-06	0.5096527188703527
k__Bacteria; p__Firmicutes; c__Bacilli; o__Bacillales; f__Bacillaceae; g__Salimicrobium; s__	Uniform	0.0	0.0	0.0	9.180323436476878e-07	Bespoke	0.0	0.0	0.0	9.180323436476878e-07	0.0
k__Bacteria; p__Firmicutes; c__Bacilli; o__Bacillales; f__Bacillaceae; g__Salinibacillus	Uniform	1.0	1.0	1.0	1.4957257735712864e-07	Bespoke	1.0	1.0	1.0	1.4957257735712864e-07	0.0
k__Bacteria; p__Firmicutes; c__Bacilli; o__Bacillales; f__Bacillaceae; g__Salsuginibacillus	Uniform	1.0	1.0	1.0	3.3151167965055395e-07	Bespoke	1.0	1.0	1.0	3.3151167965055395e-07	0.0
k__Bacteria; p__Firmicutes; c__Bacilli; o__Bacillales; f__Bacillaceae; g__Sediminibacillus	Uniform	1.0	1.0	1.0	1.897855325810124e-06	Bespoke	1.0	1.0	1.0	1.897855325810124e-06	0.0
k__Bacteria; p__Firmicutes; c__Bacilli; o__Bacillales; f__Bacillaceae; g__Sinobaca	Uniform	1.0	1.0	1.0	7.110827448125788e-07	Bespoke	1.0	1.0	1.0	7.110827448125788e-07	0.0
k__Bacteria; p__Firmicutes; c__Bacilli; o__Bacillales; f__Bacillaceae; g__Terribacillus	Uniform	0.07216248506571088	0.014753119605920767	0.129571850525501	2.9816435092830885e-07	Bespoke	1.0	1.0	1.0	2.9816435092830885e-07	0.9278375149342891
k__Bacteria; p__Firmicutes; c__Bacilli; o__Bacillales; f__Bacillaceae; g__Terribacillus; s__	Uniform	0.0	0.0	0.0	2.6874023734985735e-07	Bespoke	0.25200000000000006	0.06251649148276786	0.4414835085172323	2.6874023734985735e-07	0.25200000000000006
k__Bacteria; p__Firmicutes; c__Bacilli; o__Bacillales; f__Bacillaceae; g__Thalassobacillus; s__	Uniform	0.12500848484589686	0.045180781371556844	0.20483618832023687	1.803894323116269e-05	Bespoke	0.9904761904761905	0.980952380952381	1.0	1.803894323116269e-05	0.8654677056302936
k__Bacteria; p__Firmicutes; c__Bacilli; o__Bacillales; f__Bacillaceae; g__Virgibacillus	Uniform	0.4019945909398242	0.16274869990271085	0.6412404819769375	1.6242110695305248e-06	Bespoke	0.8631578947368421	0.7263157894736842	1.0	1.6242110695305248e-06	0.4611633037970179
k__Bacteria; p__Firmicutes; c__Bacilli; o__Bacillales; f__Bacillaceae; g__Virgibacillus; s__	Uniform	0.4430003795412311	0.4042843868769723	0.4817163722054899	6.23438118500231e-05	Bespoke	0.5902467216451209	0.5178531672442798	0.6626402760459621	6.23438118500231e-05	0.14724634210388982
k__Bacteria; p__Firmicutes; c__Bacilli; o__Bacillales; f__Bacillaceae; g__Virgibacillus; s__halodenitrificans	Uniform	0.6734815451995809	0.581662917227635	0.7653001731715269	5.414036898435083e-06	Bespoke	0.9599537037037038	0.9199074074074075	1.0	5.414036898435083e-06	0.2864721585041229
k__Bacteria; p__Firmicutes; c__Bacilli; o__Bacillales; f__Bacillaceae; g__Virgibacillus; s__marismortui	Uniform	1.0			8.82723407353546e-08	Bespoke	1.0			8.82723407353546e-08	0.0
k__Bacteria; p__Firmicutes; c__Bacilli; o__Bacillales; f__Bacillaceae; g__Virgibacillus; s__picturae	Uniform	0.0	0.0	0.0	4.08602857226097e-06	Bespoke	0.010772705506374968	0.004849838514798949	0.01669557249795099	4.08602857226097e-06	0.010772705506374968
k__Bacteria; p__Firmicutes; c__Bacilli; o__Bacillales; f__Listeriaceae; g__; s__	Uniform	0.6381728818848494	0.45304179071865003	0.8233039730510489	1.7085601951220858e-06	Bespoke	0.7214498294876805	0.5547495195384733	0.8881501394368878	1.7085601951220858e-06	0.08327694760283111
k__Bacteria; p__Firmicutes; c__Bacilli; o__Bacillales; f__Listeriaceae; g__Brochothrix	Uniform	1.0	1.0	1.0	2.721730506006767e-07	Bespoke	1.0	1.0	1.0	2.721730506006767e-07	0.0
k__Bacteria; p__Firmicutes; c__Bacilli; o__Bacillales; f__Listeriaceae; g__Brochothrix; s__	Uniform	0.034650906193480144	0.0020417912748950245	0.06726002111206526	8.576540625847053e-05	Bespoke	0.0021964884647679207	0.0014576331374207994	0.002935343792115042	8.576540625847053e-05	-0.03245441772871222
k__Bacteria; p__Firmicutes; c__Bacilli; o__Bacillales; f__Listeriaceae; g__Listeria	Uniform	0.8710872162485066	0.7906932537411777	0.9514811787558355	1.6850209042593246e-06	Bespoke	0.9703703703703704	0.9407407407407408	1.0	1.6850209042593246e-06	0.09928315412186384
k__Bacteria; p__Firmicutes; c__Bacilli; o__Bacillales; f__Listeriaceae; g__Listeria; s__grayi	Uniform	1.0			1.5692860575174151e-07	Bespoke	1.0			1.5692860575174151e-07	0.0
k__Bacteria; p__Firmicutes; c__Bacilli; o__Bacillales; f__Listeriaceae; g__Listeria; s__monocytogenes	Uniform	1.0	1.0	1.0	8.336832180561269e-08	Bespoke	1.0	1.0	1.0	8.336832180561269e-08	0.0
k__Bacteria; p__Firmicutes; c__Bacilli; o__Bacillales; f__Paenibacillaceae	Uniform	1.0	1.0	1.0	6.865626501638691e-08	Bespoke	1.0	1.0	1.0	6.865626501638691e-08	0.0
k__Bacteria; p__Firmicutes; c__Bacilli; o__Bacillales; f__Paenibacillaceae; g__; s__	Uniform	0.3939542359780518	0.38366412357794116	0.4042443483781624	6.511360174154136e-05	Bespoke	0.43088944710864413	0.42019988973317524	0.441579004484113	6.511360174154136e-05	0.03693521113059234
k__Bacteria; p__Firmicutes; c__Bacilli; o__Bacillales; f__Paenibacillaceae; g__Ammoniphilus; s__	Uniform	0.07830837152196476	0.03979896869571454	0.116817774348215	2.287626750346012e-05	Bespoke	0.06370165338176767	0.026709234284701656	0.10069407247883369	2.287626750346012e-05	-0.014606718140197095
k__Bacteria; p__Firmicutes; c__Bacilli; o__Bacillales; f__Paenibacillaceae; g__Ammoniphilus; s__oxalaticus	Uniform	0.19792770944569785	0.05303955395034812	0.34281586494104754	1.4810137167820607e-05	Bespoke	0.2800095304388681	0.15304417597853764	0.4069748848991986	1.4810137167820607e-05	0.08208182099317027
k__Bacteria; p__Firmicutes; c__Bacilli; o__Bacillales; f__Paenibacillaceae; g__Aneurinibacillus	Uniform	1.0	1.0	1.0	2.2231552481496718e-07	Bespoke	1.0	1.0	1.0	2.2231552481496718e-07	0.0
k__Bacteria; p__Firmicutes; c__Bacilli; o__Bacillales; f__Paenibacillaceae; g__Aneurinibacillus; s__	Uniform	0.16986299798944038	0.10836350083782154	0.23136249514105922	2.1773844048054134e-06	Bespoke	0.24926517662346476	0.1836717685285843	0.3148585847183452	2.1773844048054134e-06	0.07940217863402438
k__Bacteria; p__Firmicutes; c__Bacilli; o__Bacillales; f__Paenibacillaceae; g__Aneurinibacillus; s__migulanus	Uniform	0.20933719921144256	0.101379706857496	0.31729469156538914	1.0367096017474424e-05	Bespoke	0.005983089306279022	0.002606100227368234	0.00936007838518981	1.0367096017474424e-05	-0.20335410990516353
k__Bacteria; p__Firmicutes; c__Bacilli; o__Bacillales; f__Paenibacillaceae; g__Brevibacillus	Uniform	0.6923076923076923			1.2750449217328998e-07	Bespoke	0.6153846153846154			1.2750449217328998e-07	-0.07692307692307687
k__Bacteria; p__Firmicutes; c__Bacilli; o__Bacillales; f__Paenibacillaceae; g__Brevibacillus; s__	Uniform	0.41720352255509174	0.37235980110120726	0.46204724400897623	0.0003042198335027542	Bespoke	0.1361365547292524	0.09223284858612245	0.18004026087238234	0.0003042198335027542	-0.28106696782583934
k__Bacteria; p__Firmicutes; c__Bacilli; o__Bacillales; f__Paenibacillaceae; g__Brevibacillus; s__invocatus	Uniform	1.0	1.0	1.0	6.27714423006966e-08	Bespoke	1.0	1.0	1.0	6.27714423006966e-08	0.0
k__Bacteria; p__Firmicutes; c__Bacilli; o__Bacillales; f__Paenibacillaceae; g__Brevibacillus; s__laterosporus	Uniform	0.0	0.0	0.0	6.96370688023353e-07	Bespoke	0.10226786790274925	0.06176971898221653	0.14276601682328197	6.96370688023353e-07	0.10226786790274925
k__Bacteria; p__Firmicutes; c__Bacilli; o__Bacillales; f__Paenibacillaceae; g__Brevibacillus; s__reuszeri	Uniform	0.42552527701286114	0.3991628942458414	0.4518876597798809	3.1150328241720695e-05	Bespoke	0.6311904959795577	0.5976214623947651	0.6647595295643502	3.1150328241720695e-05	0.20566521896669654
k__Bacteria; p__Firmicutes; c__Bacilli; o__Bacillales; f__Paenibacillaceae; g__Brevibacillus; s__thermoruber	Uniform	0.0	0.0	0.0	2.408854098289232e-06	Bespoke	0.18099091909147774	0.08550455427742494	0.27647728390553056	2.408854098289232e-06	0.18099091909147774
k__Bacteria; p__Firmicutes; c__Bacilli; o__Bacillales; f__Paenibacillaceae; g__Cohnella; s__	Uniform	0.0697137089052706	0.046439886104218925	0.09298753170632226	4.55956064011685e-05	Bespoke	0.054294550363649254	0.03252597735112824	0.07606312337617027	4.55956064011685e-05	-0.01541915854162134
k__Bacteria; p__Firmicutes; c__Bacilli; o__Bacillales; f__Paenibacillaceae; g__Paenibacillus	Uniform	0.8830214610169629	0.8115495674052507	0.954493354628675	1.6085182089553506e-06	Bespoke	1.0	1.0	1.0	1.6085182089553506e-06	0.11697853898303712
k__Bacteria; p__Firmicutes; c__Bacilli; o__Bacillales; f__Paenibacillaceae; g__Paenibacillus; s__	Uniform	0.28626669771745766	0.27297179660567716	0.29956159882923816	0.0011888126528723179	Bespoke	0.10912955987602309	0.10290215092820904	0.11535696882383714	0.0011888126528723179	-0.1771371378414346
k__Bacteria; p__Firmicutes; c__Bacilli; o__Bacillales; f__Paenibacillaceae; g__Paenibacillus; s__alvei	Uniform	0.0	0.0	0.0	1.8439111175829628e-06	Bespoke	0.02142857142857142	0.0	0.04285714285714284	1.8439111175829628e-06	0.02142857142857142
k__Bacteria; p__Firmicutes; c__Bacilli; o__Bacillales; f__Paenibacillaceae; g__Paenibacillus; s__amylolyticus	Uniform	0.05568077638129916	0.03183599106232893	0.07952556170026939	0.00034358929747072236	Bespoke	0.07671291576959613	0.054630678227043275	0.09879515331214898	0.00034358929747072236	0.02103213938829697
k__Bacteria; p__Firmicutes; c__Bacilli; o__Bacillales; f__Paenibacillaceae; g__Paenibacillus; s__barengoltzii	Uniform	0.0	0.0	0.0	6.8675881092105886e-06	Bespoke	0.1341225529606485	0.10260777356500977	0.16563733235628725	6.8675881092105886e-06	0.1341225529606485
k__Bacteria; p__Firmicutes; c__Bacilli; o__Bacillales; f__Paenibacillaceae; g__Paenibacillus; s__chitinolyticus	Uniform	0.0	0.0	0.0	6.492921062978306e-07	Bespoke	0.04203299710688875	0.023049955388863667	0.06101603882491383	6.492921062978306e-07	0.04203299710688875
k__Bacteria; p__Firmicutes; c__Bacilli; o__Bacillales; f__Paenibacillaceae; g__Paenibacillus; s__chondroitinus	Uniform	0.0	0.0	0.0	2.8751282181290944e-05	Bespoke	0.0013285886645912682	0.0005541002681823086	0.002103077061000228	2.8751282181290944e-05	0.0013285886645912682
k__Bacteria; p__Firmicutes; c__Bacilli; o__Bacillales; f__Paenibacillaceae; g__Paenibacillus; s__curdlanolyticus	Uniform	0.027236018835064192	0.0050075072503163245	0.04946453041981206	2.5952068176194257e-06	Bespoke	0.18151893759929216	0.10401791482760087	0.25901996037098346	2.5952068176194257e-06	0.15428291876422798
k__Bacteria; p__Firmicutes; c__Bacilli; o__Bacillales; f__Paenibacillaceae; g__Paenibacillus; s__edaphicus	Uniform	0.5274278215223097	0.3235505700021293	0.7313050730424902	1.0043430768111457e-06	Bespoke	0.5307891660601248	0.329069561135264	0.7325087709849857	1.0043430768111457e-06	0.003361344537815114
k__Bacteria; p__Firmicutes; c__Bacilli; o__Bacillales; f__Paenibacillaceae; g__Paenibacillus; s__illinoisensis	Uniform	0.9151372549019609	0.8302745098039216	1.0	7.06505660478153e-06	Bespoke	1.0	1.0	1.0	7.06505660478153e-06	0.08486274509803915
k__Bacteria; p__Firmicutes; c__Bacilli; o__Bacillales; f__Paenibacillaceae; g__Paenibacillus; s__larvae	Uniform	0.24787162540607147	0.07672641121186735	0.4190168396002756	1.1745125336731904e-06	Bespoke	1.0	1.0	1.0	1.1745125336731904e-06	0.7521283745939286
k__Bacteria; p__Firmicutes; c__Bacilli; o__Bacillales; f__Paenibacillaceae; g__Paenibacillus; s__lautus	Uniform	0.0	0.0	0.0	2.5236081412451935e-05	Bespoke	0.027373587474435433	0.00903095231623352	0.045716222632637346	2.5236081412451935e-05	0.027373587474435433
k__Bacteria; p__Firmicutes; c__Bacilli; o__Bacillales; f__Paenibacillaceae; g__Paenibacillus; s__lentimorbus	Uniform	0.050612244897959166	0.029448674553986257	0.07177581524193208	4.138991976702183e-07	Bespoke	0.4972567208701662	0.41386193849483843	0.580651503245494	4.138991976702183e-07	0.446644475972207
k__Bacteria; p__Firmicutes; c__Bacilli; o__Bacillales; f__Paenibacillaceae; g__Paenibacillus; s__macerans	Uniform	0.09954545454545453	0.04931663926679681	0.14977426982411227	4.099759825264247e-07	Bespoke	0.9056818181818181	0.8570831709537656	0.9542804654098707	4.099759825264247e-07	0.8061363636363637
k__Bacteria; p__Firmicutes; c__Bacilli; o__Bacillales; f__Paenibacillaceae; g__Paenibacillus; s__mucilaginosus	Uniform	0.16470588235294117	0.0	0.32941176470588235	8.101439271933655e-07	Bespoke	0.6259098356323662	0.4526650858000731	0.7991545854646593	8.101439271933655e-07	0.4612039532794251
k__Bacteria; p__Firmicutes; c__Bacilli; o__Bacillales; f__Paenibacillaceae; g__Paenibacillus; s__stellifer	Uniform	0.0	0.0	0.0	2.1773844048054135e-07	Bespoke	0.3332080200501253	0.21761264627645677	0.4488033938237938	2.1773844048054135e-07	0.3332080200501253
k__Bacteria; p__Firmicutes; c__Bacilli; o__Bacillales; f__Paenibacillaceae; g__Saccharibacillus	Uniform	1.0	1.0	1.0	1.3731253003277382e-07	Bespoke	1.0	1.0	1.0	1.3731253003277382e-07	0.0
k__Bacteria; p__Firmicutes; c__Bacilli; o__Bacillales; f__Paenibacillaceae; g__Saccharibacillus; s__kuerlensis	Uniform	0.18993381759483455	0.011209196303259394	0.3686584388864097	4.240995570440814e-06	Bespoke	0.1988071100075048	0.017976341331924883	0.37963787868308474	4.240995570440814e-06	0.008873292412670264
k__Bacteria; p__Firmicutes; c__Bacilli; o__Bacillales; f__Paenibacillaceae; g__Thermobacillus	Uniform	1.0	1.0	1.0	1.8488151365127049e-06	Bespoke	1.0	1.0	1.0	1.8488151365127049e-06	0.0
k__Bacteria; p__Firmicutes; c__Bacilli; o__Bacillales; f__Pasteuriaceae; g__; s__	Uniform	0.5606060606060606	0.1212121212121211	1.0	1.716406625409673e-07	Bespoke	0.5909090909090908	0.1818181818181817	1.0	1.716406625409673e-07	0.030303030303030276
k__Bacteria; p__Firmicutes; c__Bacilli; o__Bacillales; f__Pasteuriaceae; g__Pasteuria	Uniform	1.0	1.0	1.0	2.2885421672128973e-08	Bespoke	1.0	1.0	1.0	2.2885421672128973e-08	0.0
k__Bacteria; p__Firmicutes; c__Bacilli; o__Bacillales; f__Pasteuriaceae; g__Pasteuria; s__	Uniform	0.003141361256544495	0.0	0.00628272251308899	6.571385365854177e-07	Bespoke	0.01147469458987782	0.003336906822126619	0.019612482357629024	6.571385365854177e-07	0.008333333333333326
k__Bacteria; p__Firmicutes; c__Bacilli; o__Bacillales; f__Planococcaceae	Uniform	0.998406374501992	0.996812749003984	1.0	7.120635485985271e-07	Bespoke	0.8634146341463413	0.7268292682926828	0.9999999999999999	7.120635485985271e-07	-0.13499174035565065
k__Bacteria; p__Firmicutes; c__Bacilli; o__Bacillales; f__Planococcaceae; g__; s__	Uniform	0.9703697691775407	0.9661216432270823	0.9746178951279991	0.00010208401964907976	Bespoke	0.9233340774910392	0.9151433327666328	0.9315248222154456	0.00010208401964907976	-0.04703569168650146
k__Bacteria; p__Firmicutes; c__Bacilli; o__Bacillales; f__Planococcaceae; g__Aeribacillus; s__pallidus	Uniform	0.5172122204037098	0.2964993873064907	0.737925053500929	1.002381469239249e-06	Bespoke	0.5172122204037098	0.2964993873064907	0.737925053500929	1.002381469239249e-06	0.0
k__Bacteria; p__Firmicutes; c__Bacilli; o__Bacillales; f__Planococcaceae; g__Bacillus	Uniform	1.0	1.0	1.0	1.4003916455771033e-05	Bespoke	1.0	1.0	1.0	1.4003916455771033e-05	0.0
k__Bacteria; p__Firmicutes; c__Bacilli; o__Bacillales; f__Planococcaceae; g__Bacillus; s__massiliensis	Uniform	1.0	1.0	1.0	1.1034042591919326e-07	Bespoke	1.0	1.0	1.0	1.1034042591919326e-07	0.0
[truncated: 2,279 more rows]
