# Supplementary material for: Species abundance information improves sequence taxonomy classification accuracy
Source: Nat Commun. 2019 Oct 11;10:4643. doi: 10.1038/s41467-019-12669-6 (PMC6789115; doi:10.1038/s41467-019-12669-6)
Supplement: Supplementary file 4 — Source Data [file 41467_2019_12669_MOESM4_ESM.zip › ncomms-raw-data/sub-figure3.csv]

sample type	class weights	fold	level	mean
Animal corpus	Average	0	Genus	0.8864850123850699
Animal corpus	Average	0	Species	0.8572044159923987
Animal corpus	Average	1	Genus	0.8749579635963348
Animal corpus	Average	1	Species	0.8506078327847872
Animal corpus	Average	2	Genus	0.8754889679725996
Animal corpus	Average	2	Species	0.8278581434420148
Animal corpus	Average	3	Genus	0.8369166225070008
Animal corpus	Average	3	Species	0.8054113771949729
Animal corpus	Average	4	Genus	0.8693336554585142
Animal corpus	Average	4	Species	0.826250810702051
Animal corpus	Bespoke	0	Genus	0.9038466640135383
Animal corpus	Bespoke	0	Species	0.8835942372362279
Animal corpus	Bespoke	1	Genus	0.9035268730489668
Animal corpus	Bespoke	1	Species	0.8867600938358645
Animal corpus	Bespoke	2	Genus	0.8973380432024407
Animal corpus	Bespoke	2	Species	0.8731245789152463
Animal corpus	Bespoke	3	Genus	0.848246924744401
Animal corpus	Bespoke	3	Species	0.8285379533951932
Animal corpus	Bespoke	4	Genus	0.8898499445772541
Animal corpus	Bespoke	4	Species	0.862722958084282
Animal corpus	Uniform	0	Genus	0.8515588537051652
Animal corpus	Uniform	0	Species	0.7642253402920574
Animal corpus	Uniform	1	Genus	0.8314507222940436
Animal corpus	Uniform	1	Species	0.789910598457197
Animal corpus	Uniform	2	Genus	0.8172245814726103
Animal corpus	Uniform	2	Species	0.7367747139654505
Animal corpus	Uniform	3	Genus	0.8225117055052574
Animal corpus	Uniform	3	Species	0.7683102651638248
Animal corpus	Uniform	4	Genus	0.8329408690457194
Animal corpus	Uniform	4	Species	0.7448110219323409
Animal distal gut	Average	0	Genus	0.8804476312236882
Animal distal gut	Average	0	Species	0.8519947637734049
Animal distal gut	Average	1	Genus	0.8856199606087436
Animal distal gut	Average	1	Species	0.8458963971521702
Animal distal gut	Average	2	Genus	0.8825511428197514
Animal distal gut	Average	2	Species	0.8504151479708607
Animal distal gut	Average	3	Genus	0.8861412398138411
Animal distal gut	Average	3	Species	0.858232929449017
Animal distal gut	Average	4	Genus	0.8906379964094043
Animal distal gut	Average	4	Species	0.859688619088974
Animal distal gut	Bespoke	0	Genus	0.8905045763337452
Animal distal gut	Bespoke	0	Species	0.8666323003960926
Animal distal gut	Bespoke	1	Genus	0.8924771637909845
Animal distal gut	Bespoke	1	Species	0.8580078229706374
Animal distal gut	Bespoke	2	Genus	0.8901073255209774
Animal distal gut	Bespoke	2	Species	0.8623941541526232
Animal distal gut	Bespoke	3	Genus	0.8914207137734972
Animal distal gut	Bespoke	3	Species	0.8691198343471368
Animal distal gut	Bespoke	4	Genus	0.8950720130841195
Animal distal gut	Bespoke	4	Species	0.8697301176283093
Animal distal gut	Uniform	0	Genus	0.847513158133381
Animal distal gut	Uniform	0	Species	0.8072844075912335
Animal distal gut	Uniform	1	Genus	0.8542638028835194
Animal distal gut	Uniform	1	Species	0.802788563944271
Animal distal gut	Uniform	2	Genus	0.848285735407087
Animal distal gut	Uniform	2	Species	0.7938332350145535
Animal distal gut	Uniform	3	Genus	0.8563754462326054
Animal distal gut	Uniform	3	Species	0.8183335571605052
Animal distal gut	Uniform	4	Genus	0.8543788679746701
Animal distal gut	Uniform	4	Species	0.8043937711841003
Animal proximal gut	Average	0	Genus	0.87758422258303
Animal proximal gut	Average	0	Species	0.7821345842310355
Animal proximal gut	Average	1	Genus	0.9025025861099644
Animal proximal gut	Average	1	Species	0.8345746159389118
Animal proximal gut	Average	2	Genus	0.9054173803864896
Animal proximal gut	Average	2	Species	0.8280122530847644
Animal proximal gut	Average	3	Genus	0.905919793106998
Animal proximal gut	Average	3	Species	0.8371674190254722
Animal proximal gut	Average	4	Genus	0.8763134935734456
Animal proximal gut	Average	4	Species	0.7702296805431816
Animal proximal gut	Bespoke	0	Genus	0.894256975448423
Animal proximal gut	Bespoke	0	Species	0.7987194888455941
Animal proximal gut	Bespoke	1	Genus	0.9176468699485979
Animal proximal gut	Bespoke	1	Species	0.8603628259354019
Animal proximal gut	Bespoke	2	Genus	0.9188998034893511
Animal proximal gut	Bespoke	2	Species	0.8471006957002981
Animal proximal gut	Bespoke	3	Genus	0.9157895343923322
Animal proximal gut	Bespoke	3	Species	0.8509861532716526
Animal proximal gut	Bespoke	4	Genus	0.8904383417900793
Animal proximal gut	Bespoke	4	Species	0.7871498767947578
Animal proximal gut	Uniform	0	Genus	0.8173733316971594
Animal proximal gut	Uniform	0	Species	0.7140605104641169
Animal proximal gut	Uniform	1	Genus	0.8028314616030537
Animal proximal gut	Uniform	1	Species	0.7247655321915328
Animal proximal gut	Uniform	2	Genus	0.8115763451844914
Animal proximal gut	Uniform	2	Species	0.7172913969443666
Animal proximal gut	Uniform	3	Genus	0.8073353753059108
Animal proximal gut	Uniform	3	Species	0.7544232186981095
Animal proximal gut	Uniform	4	Genus	0.8019686365186942
Animal proximal gut	Uniform	4	Species	0.6906082612900695
Animal secretion	Average	0	Genus	0.9426297425810116
Animal secretion	Average	0	Species	0.8810111015788092
Animal secretion	Average	1	Genus	0.9462905078206558
Animal secretion	Average	1	Species	0.8746176200768342
Animal secretion	Average	2	Genus	0.943305867618868
Animal secretion	Average	2	Species	0.8824649630419616
Animal secretion	Average	3	Genus	0.9406633879388697
Animal secretion	Average	3	Species	0.8678634331539867
Animal secretion	Average	4	Genus	0.9368016977546799
Animal secretion	Average	4	Species	0.8737762463021121
Animal secretion	Bespoke	0	Genus	0.9521006680604788
Animal secretion	Bespoke	0	Species	0.8932086474144021
Animal secretion	Bespoke	1	Genus	0.9539501045828048
Animal secretion	Bespoke	1	Species	0.8927588456762697
Animal secretion	Bespoke	2	Genus	0.9535689199240349
Animal secretion	Bespoke	2	Species	0.9004517519222639
Animal secretion	Bespoke	3	Genus	0.9508657347095975
Animal secretion	Bespoke	3	Species	0.8891896811077636
Animal secretion	Bespoke	4	Genus	0.9507650549733395
Animal secretion	Bespoke	4	Species	0.8913654540974315
Animal secretion	Uniform	0	Genus	0.9206454412579147
Animal secretion	Uniform	0	Species	0.7377402425217988
Animal secretion	Uniform	1	Genus	0.931928277193801
Animal secretion	Uniform	1	Species	0.7254260841804409
Animal secretion	Uniform	2	Genus	0.9157704148391146
Animal secretion	Uniform	2	Species	0.7230846021523418
Animal secretion	Uniform	3	Genus	0.920898124582502
Animal secretion	Uniform	3	Species	0.7451462942644559
Animal secretion	Uniform	4	Genus	0.9113477757093356
Animal secretion	Uniform	4	Species	0.7254954570673163
Animal surface	Average	0	Genus	0.9330352121789897
Animal surface	Average	0	Species	0.8662124666971006
Animal surface	Average	1	Genus	0.9474075105324408
Animal surface	Average	1	Species	0.8747651582634784
Animal surface	Average	2	Genus	0.9288484284088175
Animal surface	Average	2	Species	0.8665193265341747
Animal surface	Average	3	Genus	0.9341863618862424
Animal surface	Average	3	Species	0.8714822790558477
Animal surface	Average	4	Genus	0.9299641909460342
Animal surface	Average	4	Species	0.8582782795130058
Animal surface	Bespoke	0	Genus	0.9418957969783448
Animal surface	Bespoke	0	Species	0.8816342128346251
Animal surface	Bespoke	1	Genus	0.9521671481234331
Animal surface	Bespoke	1	Species	0.8856461895685338
Animal surface	Bespoke	2	Genus	0.9362490842521736
Animal surface	Bespoke	2	Species	0.8833821498124395
Animal surface	Bespoke	3	Genus	0.9361374197349899
Animal surface	Bespoke	3	Species	0.8810314661226853
Animal surface	Bespoke	4	Genus	0.9361302386161138
Animal surface	Bespoke	4	Species	0.8733854180906822
Animal surface	Uniform	0	Genus	0.9115166602212109
Animal surface	Uniform	0	Species	0.7510780425681723
Animal surface	Uniform	1	Genus	0.9274494594844161
Animal surface	Uniform	1	Species	0.7517467205329739
Animal surface	Uniform	2	Genus	0.9140721381729984
Animal surface	Uniform	2	Species	0.7639350052219247
Animal surface	Uniform	3	Genus	0.9173303293974
Animal surface	Uniform	3	Species	0.7789297665074
Animal surface	Uniform	4	Genus	0.9135572265625582
Animal surface	Uniform	4	Species	0.7332598931844854
Plant corpus	Average	0	Genus	0.9421586317069496
Plant corpus	Average	0	Species	0.9339114329129923
Plant corpus	Average	1	Genus	0.9440216549897061
Plant corpus	Average	1	Species	0.9189366413843522
Plant corpus	Average	2	Genus	0.9553514270461287
Plant corpus	Average	2	Species	0.9240026174986531
Plant corpus	Average	3	Genus	0.9357254128429103
Plant corpus	Average	3	Species	0.9219384171465724
Plant corpus	Average	4	Genus	0.9551013362593227
Plant corpus	Average	4	Species	0.922048088446714
Plant corpus	Bespoke	0	Genus	0.9558580781712545
Plant corpus	Bespoke	0	Species	0.9485478425372521
Plant corpus	Bespoke	1	Genus	0.948201732772384
Plant corpus	Bespoke	1	Species	0.9277538045588893
Plant corpus	Bespoke	2	Genus	0.967107207238361
Plant corpus	Bespoke	2	Species	0.9429291033945231
Plant corpus	Bespoke	3	Genus	0.9289944607141878
Plant corpus	Bespoke	3	Species	0.9147982565014553
Plant corpus	Bespoke	4	Genus	0.9482857586366727
Plant corpus	Bespoke	4	Species	0.9189114092589533
Plant corpus	Uniform	0	Genus	0.9436467104733709
Plant corpus	Uniform	0	Species	0.925007576967485
Plant corpus	Uniform	1	Genus	0.9402110436358573
Plant corpus	Uniform	1	Species	0.9013502435151278
Plant corpus	Uniform	2	Genus	0.9300160024282985
Plant corpus	Uniform	2	Species	0.8945450722014004
Plant corpus	Uniform	3	Genus	0.9304211621624677
Plant corpus	Uniform	3	Species	0.8964468891776647
Plant corpus	Uniform	4	Genus	0.9417021701223914
Plant corpus	Uniform	4	Species	0.8935057996613268
Plant rhizosphere	Average	0	Genus	0.9289978506319991
Plant rhizosphere	Average	0	Species	0.9155019522726807
Plant rhizosphere	Average	1	Genus	0.929914525691926
Plant rhizosphere	Average	1	Species	0.9146192257899433
Plant rhizosphere	Average	2	Genus	0.9257145677272515
Plant rhizosphere	Average	2	Species	0.8910981226240441
Plant rhizosphere	Average	3	Genus	0.9131190679905079
Plant rhizosphere	Average	3	Species	0.8950330578835795
Plant rhizosphere	Average	4	Genus	0.9385092389796161
Plant rhizosphere	Average	4	Species	0.926496844384168
Plant rhizosphere	Bespoke	0	Genus	0.9419795944419759
Plant rhizosphere	Bespoke	0	Species	0.9240647185191672
Plant rhizosphere	Bespoke	1	Genus	0.9433995789743876
Plant rhizosphere	Bespoke	1	Species	0.9307830979845486
Plant rhizosphere	Bespoke	2	Genus	0.9450148178970544
Plant rhizosphere	Bespoke	2	Species	0.9131708859425868
Plant rhizosphere	Bespoke	3	Genus	0.9349789470678105
Plant rhizosphere	Bespoke	3	Species	0.9154385631732045
Plant rhizosphere	Bespoke	4	Genus	0.9484217090698595
Plant rhizosphere	Bespoke	4	Species	0.9325082350127081
Plant rhizosphere	Uniform	0	Genus	0.9159867613126949
Plant rhizosphere	Uniform	0	Species	0.8918395149467916
Plant rhizosphere	Uniform	1	Genus	0.9160741099074425
Plant rhizosphere	Uniform	1	Species	0.896487591836499
Plant rhizosphere	Uniform	2	Genus	0.9068807475727497
Plant rhizosphere	Uniform	2	Species	0.8651421285543074
Plant rhizosphere	Uniform	3	Genus	0.9086462430960657
Plant rhizosphere	Uniform	3	Species	0.8871742529901798
Plant rhizosphere	Uniform	4	Genus	0.9222611595900675
Plant rhizosphere	Uniform	4	Species	0.9044499554883808
Sediment (non-saline)	Average	0	Genus	0.8988429773991298
Sediment (non-saline)	Average	0	Species	0.8921779501082389
Sediment (non-saline)	Average	1	Genus	0.9013436320898368
Sediment (non-saline)	Average	1	Species	0.8958514087528426
Sediment (non-saline)	Average	2	Genus	0.8948852453896241
Sediment (non-saline)	Average	2	Species	0.8900369105416611
Sediment (non-saline)	Average	3	Genus	0.9076321827329785
Sediment (non-saline)	Average	3	Species	0.9028560646949633
Sediment (non-saline)	Average	4	Genus	0.885749836081459
Sediment (non-saline)	Average	4	Species	0.8783914968120117
Sediment (non-saline)	Bespoke	0	Genus	0.9082609670245457
Sediment (non-saline)	Bespoke	0	Species	0.9017330557065943
Sediment (non-saline)	Bespoke	1	Genus	0.9141745965498752
Sediment (non-saline)	Bespoke	1	Species	0.9087948062179669
Sediment (non-saline)	Bespoke	2	Genus	0.9039787159282632
Sediment (non-saline)	Bespoke	2	Species	0.8993906886506858
Sediment (non-saline)	Bespoke	3	Genus	0.9147897731259317
Sediment (non-saline)	Bespoke	3	Species	0.9108443463609188
Sediment (non-saline)	Bespoke	4	Genus	0.8996088028156266
Sediment (non-saline)	Bespoke	4	Species	0.8932089721652732
Sediment (non-saline)	Uniform	0	Genus	0.8880121539123983
Sediment (non-saline)	Uniform	0	Species	0.8807801855717914
Sediment (non-saline)	Uniform	1	Genus	0.884861038987594
Sediment (non-saline)	Uniform	1	Species	0.8781100997676814
Sediment (non-saline)	Uniform	2	Genus	0.8772234818171487
Sediment (non-saline)	Uniform	2	Species	0.8705412415380241
Sediment (non-saline)	Uniform	3	Genus	0.8931895718140965
Sediment (non-saline)	Uniform	3	Species	0.888011387950065
Sediment (non-saline)	Uniform	4	Genus	0.8653812731926366
Sediment (non-saline)	Uniform	4	Species	0.8570569353007439
Sediment (saline)	Average	0	Genus	0.904915561321356
Sediment (saline)	Average	0	Species	0.8976625382873609
Sediment (saline)	Average	1	Genus	0.9086348981386545
Sediment (saline)	Average	1	Species	0.8951582844450067
Sediment (saline)	Average	2	Genus	0.8693812205617286
Sediment (saline)	Average	2	Species	0.8580399052994349
Sediment (saline)	Average	3	Genus	0.9100741788307426
Sediment (saline)	Average	3	Species	0.9069706637131053
Sediment (saline)	Average	4	Genus	0.9015434838479464
Sediment (saline)	Average	4	Species	0.8957030550683425
Sediment (saline)	Bespoke	0	Genus	0.9121011939968697
Sediment (saline)	Bespoke	0	Species	0.9063766389021919
Sediment (saline)	Bespoke	1	Genus	0.9161081328602116
Sediment (saline)	Bespoke	1	Species	0.901601681552257
Sediment (saline)	Bespoke	2	Genus	0.8920002111229691
Sediment (saline)	Bespoke	2	Species	0.884204601395277
Sediment (saline)	Bespoke	3	Genus	0.919735447771886
Sediment (saline)	Bespoke	3	Species	0.9164320311174791
Sediment (saline)	Bespoke	4	Genus	0.9074538302015435
Sediment (saline)	Bespoke	4	Species	0.9033585278579833
Sediment (saline)	Uniform	0	Genus	0.8842945598568501
Sediment (saline)	Uniform	0	Species	0.8730081574248643
Sediment (saline)	Uniform	1	Genus	0.8861167676605552
Sediment (saline)	Uniform	1	Species	0.8669283544987822
Sediment (saline)	Uniform	2	Genus	0.8583044184828063
Sediment (saline)	Uniform	2	Species	0.8425634640318561
Sediment (saline)	Uniform	3	Genus	0.8978476825400002
Sediment (saline)	Uniform	3	Species	0.8923325802861486
Sediment (saline)	Uniform	4	Genus	0.8777892668967608
Sediment (saline)	Uniform	4	Species	0.8712824960070956
Soil (non-saline)	Average	0	Genus	0.913915257067978
Soil (non-saline)	Average	0	Species	0.8824016162409978
Soil (non-saline)	Average	1	Genus	0.9046517433509312
Soil (non-saline)	Average	1	Species	0.8672581025497066
Soil (non-saline)	Average	2	Genus	0.9032935286731333
Soil (non-saline)	Average	2	Species	0.8804175352151898
Soil (non-saline)	Average	3	Genus	0.9164516917782191
Soil (non-saline)	Average	3	Species	0.8906136210721484
Soil (non-saline)	Average	4	Genus	0.8967703245109472
Soil (non-saline)	Average	4	Species	0.8755084920636909
Soil (non-saline)	Bespoke	0	Genus	0.9247302628132106
Soil (non-saline)	Bespoke	0	Species	0.9023220001584651
Soil (non-saline)	Bespoke	1	Genus	0.9145816558805694
Soil (non-saline)	Bespoke	1	Species	0.8822976512719732
Soil (non-saline)	Bespoke	2	Genus	0.9125751201425742
Soil (non-saline)	Bespoke	2	Species	0.893863736738698
Soil (non-saline)	Bespoke	3	Genus	0.9252025159043187
Soil (non-saline)	Bespoke	3	Species	0.9016002233120801
Soil (non-saline)	Bespoke	4	Genus	0.9113459259278089
Soil (non-saline)	Bespoke	4	Species	0.8962753174038985
Soil (non-saline)	Uniform	0	Genus	0.8939327769047215
Soil (non-saline)	Uniform	0	Species	0.852684858967034
Soil (non-saline)	Uniform	1	Genus	0.8726947143343325
Soil (non-saline)	Uniform	1	Species	0.8443862031383608
Soil (non-saline)	Uniform	2	Genus	0.8856831286368666
Soil (non-saline)	Uniform	2	Species	0.8526626585474251
Soil (non-saline)	Uniform	3	Genus	0.8930745485640719
Soil (non-saline)	Uniform	3	Species	0.8550678148568391
Soil (non-saline)	Uniform	4	Genus	0.8712801708821192
Soil (non-saline)	Uniform	4	Species	0.8372691722654729
Surface (non-saline)	Average	0	Genus	0.9489619270022334
Surface (non-saline)	Average	0	Species	0.8907278044062994
Surface (non-saline)	Average	1	Genus	0.9424818753881478
Surface (non-saline)	Average	1	Species	0.8829954720690301
Surface (non-saline)	Average	2	Genus	0.9373367818737084
Surface (non-saline)	Average	2	Species	0.8715735625420575
Surface (non-saline)	Average	3	Genus	0.9439555977119743
Surface (non-saline)	Average	3	Species	0.8830461053324262
Surface (non-saline)	Average	4	Genus	0.9413907549114873
Surface (non-saline)	Average	4	Species	0.8775242968720091
Surface (non-saline)	Bespoke	0	Genus	0.9542164239065005
Surface (non-saline)	Bespoke	0	Species	0.8986333533053349
Surface (non-saline)	Bespoke	1	Genus	0.9501226709808174
Surface (non-saline)	Bespoke	1	Species	0.894623478967531
Surface (non-saline)	Bespoke	2	Genus	0.9483432372836292
Surface (non-saline)	Bespoke	2	Species	0.892000140266642
Surface (non-saline)	Bespoke	3	Genus	0.9485225178381402
Surface (non-saline)	Bespoke	3	Species	0.8885686268285636
Surface (non-saline)	Bespoke	4	Genus	0.951584712800061
Surface (non-saline)	Bespoke	4	Species	0.8992745276059727
Surface (non-saline)	Uniform	0	Genus	0.9289749843914055
Surface (non-saline)	Uniform	0	Species	0.7320581848548602
Surface (non-saline)	Uniform	1	Genus	0.9225880793355421
Surface (non-saline)	Uniform	1	Species	0.7348822234500888
Surface (non-saline)	Uniform	2	Genus	0.9169249499693845
Surface (non-saline)	Uniform	2	Species	0.7234668641453184
Surface (non-saline)	Uniform	3	Genus	0.9285048385996448
Surface (non-saline)	Uniform	3	Species	0.7217649982064369
Surface (non-saline)	Uniform	4	Genus	0.918351521510476
Surface (non-saline)	Uniform	4	Species	0.7248198619559622
Surface (saline)	Average	0	Genus	0.9023177710853825
Surface (saline)	Average	0	Species	0.8854576197780856
Surface (saline)	Average	1	Genus	0.890900821124375
Surface (saline)	Average	1	Species	0.8689198805788575
Surface (saline)	Average	2	Genus	0.8870694455269186
Surface (saline)	Average	2	Species	0.8418759074911528
Surface (saline)	Average	3	Genus	0.8587184357866806
Surface (saline)	Average	3	Species	0.8205176100960402
Surface (saline)	Average	4	Genus	0.8022037937542209
Surface (saline)	Average	4	Species	0.7632238243787193
Surface (saline)	Bespoke	0	Genus	0.9218155080837642
Surface (saline)	Bespoke	0	Species	0.9016607207414781
Surface (saline)	Bespoke	1	Genus	0.9028590081438354
Surface (saline)	Bespoke	1	Species	0.8821221086575743
Surface (saline)	Bespoke	2	Genus	0.8989978038521247
Surface (saline)	Bespoke	2	Species	0.8495673663676904
Surface (saline)	Bespoke	3	Genus	0.8818482106405315
Surface (saline)	Bespoke	3	Species	0.8457850046823281
Surface (saline)	Bespoke	4	Genus	0.823033332830773
Surface (saline)	Bespoke	4	Species	0.7803741737719717
Surface (saline)	Uniform	0	Genus	0.8867095780402519
Surface (saline)	Uniform	0	Species	0.821458958765537
Surface (saline)	Uniform	1	Genus	0.8801217223979807
Surface (saline)	Uniform	1	Species	0.8265617945290349
Surface (saline)	Uniform	2	Genus	0.8640744229556093
Surface (saline)	Uniform	2	Species	0.7929921305163972
Surface (saline)	Uniform	3	Genus	0.8447230553113245
Surface (saline)	Uniform	3	Species	0.7981821762710584
Surface (saline)	Uniform	4	Genus	0.7746063172882204
Surface (saline)	Uniform	4	Species	0.7111015499801931
Water (non-saline)	Average	0	Genus	0.9130102931182053
Water (non-saline)	Average	0	Species	0.8909088726349939
Water (non-saline)	Average	1	Genus	0.9058830445149565
Water (non-saline)	Average	1	Species	0.887662911016778
Water (non-saline)	Average	2	Genus	0.9020050519957562
Water (non-saline)	Average	2	Species	0.8851048376971103
Water (non-saline)	Average	3	Genus	0.9101239849954623
Water (non-saline)	Average	3	Species	0.8935092997377667
Water (non-saline)	Average	4	Genus	0.9026469224204736
Water (non-saline)	Average	4	Species	0.8879876366179249
Water (non-saline)	Bespoke	0	Genus	0.9306832722583586
Water (non-saline)	Bespoke	0	Species	0.908707930385937
Water (non-saline)	Bespoke	1	Genus	0.9289150495196874
Water (non-saline)	Bespoke	1	Species	0.9127232655086541
Water (non-saline)	Bespoke	2	Genus	0.9213331982704108
Water (non-saline)	Bespoke	2	Species	0.903931182092949
Water (non-saline)	Bespoke	3	Genus	0.9331419795653788
Water (non-saline)	Bespoke	3	Species	0.9190683451306985
Water (non-saline)	Bespoke	4	Genus	0.9224860871987712
Water (non-saline)	Bespoke	4	Species	0.909685500604946
Water (non-saline)	Uniform	0	Genus	0.8888321926594961
Water (non-saline)	Uniform	0	Species	0.8675443571070011
Water (non-saline)	Uniform	1	Genus	0.8797734624094813
Water (non-saline)	Uniform	1	Species	0.8636109330924432
Water (non-saline)	Uniform	2	Genus	0.8835722880960512
Water (non-saline)	Uniform	2	Species	0.8649504634085295
Water (non-saline)	Uniform	3	Genus	0.8885039051029011
Water (non-saline)	Uniform	3	Species	0.8705233456181106
Water (non-saline)	Uniform	4	Genus	0.8761772888964582
Water (non-saline)	Uniform	4	Species	0.8573174871226481
Water (saline)	Average	0	Genus	0.885089192173936
Water (saline)	Average	0	Species	0.8539345189861504
Water (saline)	Average	1	Genus	0.8478127516438068
Water (saline)	Average	1	Species	0.823307370373762
Water (saline)	Average	2	Genus	0.8494167142995952
Water (saline)	Average	2	Species	0.8337908512106428
Water (saline)	Average	3	Genus	0.8609479746341541
Water (saline)	Average	3	Species	0.8491854836290275
Water (saline)	Average	4	Genus	0.883886883806809
Water (saline)	Average	4	Species	0.876354892573016
Water (saline)	Bespoke	0	Genus	0.9002875943612813
Water (saline)	Bespoke	0	Species	0.8842426324919163
Water (saline)	Bespoke	1	Genus	0.8761563974757582
Water (saline)	Bespoke	1	Species	0.8464280640646321
Water (saline)	Bespoke	2	Genus	0.8667634858628439
Water (saline)	Bespoke	2	Species	0.85343064934192
Water (saline)	Bespoke	3	Genus	0.8891912934648502
Water (saline)	Bespoke	3	Species	0.8794868843808276
Water (saline)	Bespoke	4	Genus	0.9013899613146247
Water (saline)	Bespoke	4	Species	0.893506175566633
Water (saline)	Uniform	0	Genus	0.8644406250226688
Water (saline)	Uniform	0	Species	0.8250132912096891
Water (saline)	Uniform	1	Genus	0.8209807992231989
Water (saline)	Uniform	1	Species	0.7940661396920138
Water (saline)	Uniform	2	Genus	0.8241946410861021
Water (saline)	Uniform	2	Species	0.8065265798980595
Water (saline)	Uniform	3	Genus	0.8288519958318711
Water (saline)	Uniform	3	Species	0.8136822597526226
Water (saline)	Uniform	4	Genus	0.8493401989120367
Water (saline)	Uniform	4	Species	0.8349954967678658
