# Supplementary material for: Species abundance information improves sequence taxonomy classification accuracy
Source: Nat Commun. 2019 Oct 11;10:4643. doi: 10.1038/s41467-019-12669-6 (PMC6789115; doi:10.1038/s41467-019-12669-6)
Supplement: Supplementary file 4 — Source Data [file 41467_2019_12669_MOESM4_ESM.zip › ncomms-raw-data/sup-figure1.csv]

sample type	class weights	level	mean	lower	upper	class class
animal-corpus	animal-distal-gut	1	0.9999920843513442	0.9999920531969738	0.9999921155057147	Cross-Habitat
animal-corpus	animal-distal-gut	2	0.9918918080530802	0.9918760011435592	0.9919076149626012	Cross-Habitat
animal-corpus	animal-distal-gut	3	0.9840747617056238	0.9840578500456822	0.9840916733655654	Cross-Habitat
animal-corpus	animal-distal-gut	4	0.9575964589386705	0.9575720204383171	0.9576208974390239	Cross-Habitat
animal-corpus	animal-distal-gut	5	0.9288804987078126	0.9288448656905177	0.9289161317251076	Cross-Habitat
animal-corpus	animal-distal-gut	6	0.8363805363905222	0.836326143799427	0.8364349289816174	Cross-Habitat
animal-corpus	animal-distal-gut	7	0.7418738737360397	0.7417838748971181	0.7419638725749614	Cross-Habitat
animal-corpus	animal-proximal-gut	1	0.9999918567323363	0.9999918243076392	0.9999918891570333	Cross-Habitat
animal-corpus	animal-proximal-gut	2	0.9922918803366303	0.9922761113300206	0.99230764934324	Cross-Habitat
animal-corpus	animal-proximal-gut	3	0.9867406989638059	0.9867240521648759	0.9867573457627359	Cross-Habitat
animal-corpus	animal-proximal-gut	4	0.957843961474413	0.9578188249847125	0.9578690979641135	Cross-Habitat
animal-corpus	animal-proximal-gut	5	0.9334698281800335	0.9334360467103123	0.9335036096497548	Cross-Habitat
animal-corpus	animal-proximal-gut	6	0.8219204395108771	0.8218615130655482	0.821979365956206	Cross-Habitat
animal-corpus	animal-proximal-gut	7	0.7710082502253819	0.7709430684156815	0.7710734320350823	Cross-Habitat
animal-corpus	animal-secretion	1	0.9999922360808429	0.999992204948153	0.9999922672135327	Cross-Habitat
animal-corpus	animal-secretion	2	0.982200856046118	0.9821685430291546	0.9822331690630813	Cross-Habitat
animal-corpus	animal-secretion	3	0.9743390524318396	0.9743059304473093	0.9743721744163699	Cross-Habitat
animal-corpus	animal-secretion	4	0.9325651447578822	0.9325201749097645	0.932610114606	Cross-Habitat
animal-corpus	animal-secretion	5	0.9055803359902028	0.9055307889510692	0.9056298830293364	Cross-Habitat
animal-corpus	animal-secretion	6	0.8003168230500919	0.8002540119810871	0.8003796341190966	Cross-Habitat
animal-corpus	animal-secretion	7	0.759627603788452	0.7595630265027835	0.7596921810741204	Cross-Habitat
animal-corpus	animal-surface	1	0.9999923625373655	0.9999923314250609	0.99999239364967	Cross-Habitat
animal-corpus	animal-surface	2	0.9902917606146432	0.9902757981750773	0.9903077230542091	Cross-Habitat
animal-corpus	animal-surface	3	0.9803137442094869	0.9802892333921754	0.9803382550267984	Cross-Habitat
animal-corpus	animal-surface	4	0.9562531533687005	0.9562232918073243	0.9562830149300767	Cross-Habitat
animal-corpus	animal-surface	5	0.9316039631661552	0.9315663367264532	0.9316415896058573	Cross-Habitat
animal-corpus	animal-surface	6	0.8275981903798305	0.8275400797628685	0.8276563009967925	Cross-Habitat
animal-corpus	animal-surface	7	0.7729572733103859	0.772892243541971	0.7730223030788008	Cross-Habitat
animal-corpus	Average	1	0.9999924131172954	0.9999923820048089	0.9999924442297818	Average
animal-corpus	Average	2	0.9893245525430497	0.9893007590279317	0.9893483460581678	Average
animal-corpus	Average	3	0.984246871002911	0.9842225353869473	0.9842712066188747	Average
animal-corpus	Average	4	0.9639786967795406	0.9639521516670668	0.9640052418920144	Average
animal-corpus	Average	5	0.9448588319472069	0.9448272791342607	0.9448903847601531	Average
animal-corpus	Average	6	0.8684026656516983	0.8683564312840766	0.8684489000193201	Average
animal-corpus	Average	7	0.8331297041710284	0.8330778473593667	0.83318156098269	Average
animal-corpus	Bespoke	1	0.9999923878273641	0.999992356715072	0.9999924189396562	Bespoke
animal-corpus	Bespoke	2	0.9897228745360229	0.9896990820135745	0.9897466670584714	Bespoke
animal-corpus	Bespoke	3	0.9859793870443484	0.9859554378559469	0.9860033362327499	Bespoke
animal-corpus	Bespoke	4	0.9678764351279557	0.9678510327926851	0.9679018374632263	Bespoke
animal-corpus	Bespoke	5	0.954550985294825	0.9545235927443894	0.9545783778452606	Bespoke
animal-corpus	Bespoke	6	0.8882491601859382	0.8882070619215194	0.8882912584503571	Bespoke
animal-corpus	Bespoke	7	0.8665453699466155	0.866501953035701	0.8665887868575299	Bespoke
animal-corpus	plant-corpus	1	0.9999921601066482	0.9999921283453435	0.9999921918679529	Cross-Habitat
animal-corpus	plant-corpus	2	0.9882721780461698	0.9882502236438646	0.9882941324484751	Cross-Habitat
animal-corpus	plant-corpus	3	0.9821536667725161	0.9821310858524331	0.9821762476925991	Cross-Habitat
animal-corpus	plant-corpus	4	0.9479499205988292	0.9479184954702303	0.9479813457274281	Cross-Habitat
animal-corpus	plant-corpus	5	0.9217321149460387	0.921693278547764	0.9217709513443134	Cross-Habitat
animal-corpus	plant-corpus	6	0.8297243353244289	0.82966826176321	0.8297804088856479	Cross-Habitat
animal-corpus	plant-corpus	7	0.7828437024674514	0.7827804935243079	0.7829069114105949	Cross-Habitat
animal-corpus	plant-rhizosphere	1	0.9999923372466903	0.9999923061322646	0.999992368361116	Cross-Habitat
animal-corpus	plant-rhizosphere	2	0.979657137037858	0.9796244375531787	0.9796898365225372	Cross-Habitat
animal-corpus	plant-rhizosphere	3	0.9727250624039809	0.9726920952390772	0.9727580295688847	Cross-Habitat
animal-corpus	plant-rhizosphere	4	0.9087403395624055	0.9086977010477895	0.9087829780770216	Cross-Habitat
animal-corpus	plant-rhizosphere	5	0.8759414908169537	0.8758926645649776	0.8759903170689298	Cross-Habitat
animal-corpus	plant-rhizosphere	6	0.717363923987132	0.7172859287650329	0.7174419192092311	Cross-Habitat
animal-corpus	plant-rhizosphere	7	0.6485837465170298	0.6485057760998694	0.6486617169341902	Cross-Habitat
animal-corpus	sediment-non-saline	1	0.9999924131172954	0.9999923820048089	0.9999924442297818	Cross-Habitat
animal-corpus	sediment-non-saline	2	0.9806354133856151	0.9806030156290908	0.9806678111421394	Cross-Habitat
animal-corpus	sediment-non-saline	3	0.9727017953344731	0.9726685230686779	0.9727350676002683	Cross-Habitat
animal-corpus	sediment-non-saline	4	0.9250496570326655	0.9250082572467411	0.9250910568185899	Cross-Habitat
animal-corpus	sediment-non-saline	5	0.8834297551383419	0.8833772454390725	0.8834822648376113	Cross-Habitat
animal-corpus	sediment-non-saline	6	0.7484419006196797	0.7483712861418146	0.7485125150975449	Cross-Habitat
animal-corpus	sediment-non-saline	7	0.6787278065452369	0.6786448636821252	0.6788107494083486	Cross-Habitat
animal-corpus	sediment-saline	1	0.9999821428394482	0.9999820629748267	0.9999822227040697	Cross-Habitat
animal-corpus	sediment-saline	2	0.9807818114820274	0.9807493961984964	0.9808142267655583	Cross-Habitat
animal-corpus	sediment-saline	3	0.9748293428162863	0.9747966540571749	0.9748620315753977	Cross-Habitat
animal-corpus	sediment-saline	4	0.9382718985052922	0.9382331904796	0.9383106065309845	Cross-Habitat
animal-corpus	sediment-saline	5	0.9067106208972902	0.906662877695836	0.9067583640987443	Cross-Habitat
animal-corpus	sediment-saline	6	0.7773086830140398	0.7772368748050851	0.7773804912229945	Cross-Habitat
animal-corpus	sediment-saline	7	0.7213585395729225	0.7212745303068807	0.7214425488389643	Cross-Habitat
animal-corpus	soil-non-saline	1	0.9999962052982834	0.9999961897360833	0.9999962208604835	Cross-Habitat
animal-corpus	soil-non-saline	2	0.981677206182189	0.9816448648829611	0.9817095474814169	Cross-Habitat
animal-corpus	soil-non-saline	3	0.9752070008491973	0.9751743148869201	0.9752396868114745	Cross-Habitat
animal-corpus	soil-non-saline	4	0.9370433135102776	0.9370038582925261	0.9370827687280291	Cross-Habitat
animal-corpus	soil-non-saline	5	0.9087944979764396	0.9087491116748503	0.908839884278029	Cross-Habitat
animal-corpus	soil-non-saline	6	0.7951054434803084	0.7950449795830359	0.795165907377581	Cross-Habitat
animal-corpus	soil-non-saline	7	0.7334345898427579	0.7333733218795032	0.7334958578060126	Cross-Habitat
animal-corpus	surface-non-saline	1	0.9999924131172954	0.9999923820048089	0.9999924442297818	Cross-Habitat
animal-corpus	surface-non-saline	2	0.9895942733969224	0.9895704847101893	0.9896180620836555	Cross-Habitat
animal-corpus	surface-non-saline	3	0.9846638890839745	0.9846395378684157	0.9846882402995333	Cross-Habitat
animal-corpus	surface-non-saline	4	0.9625632781090581	0.9625349252154706	0.9625916310026456	Cross-Habitat
animal-corpus	surface-non-saline	5	0.9379821188648256	0.9379451872119728	0.9380190505176784	Cross-Habitat
animal-corpus	surface-non-saline	6	0.8430003708993524	0.842947627636982	0.8430531141617228	Cross-Habitat
animal-corpus	surface-non-saline	7	0.8009871685247086	0.8009295418366182	0.801044795212799	Cross-Habitat
animal-corpus	surface-saline	1	0.9999922613749477	0.9999922302550669	0.9999922924948285	Cross-Habitat
animal-corpus	surface-saline	2	0.9819564119196733	0.9819240508060084	0.9819887730333382	Cross-Habitat
animal-corpus	surface-saline	3	0.9776982848615439	0.9776657882999463	0.9777307814231414	Cross-Habitat
animal-corpus	surface-saline	4	0.9532627526391887	0.953228603879683	0.9532969013986944	Cross-Habitat
animal-corpus	surface-saline	5	0.9214595380171293	0.9214157401986147	0.9215033358356439	Cross-Habitat
animal-corpus	surface-saline	6	0.8277106949335878	0.8276523737516368	0.8277690161155389	Cross-Habitat
animal-corpus	surface-saline	7	0.7539345807187727	0.7538644600484913	0.7540047013890542	Cross-Habitat
animal-corpus	Uniform	1	0.9999962052982834	0.9999961897360833	0.9999962208604835	Uniform
animal-corpus	Uniform	2	0.9932441166183664	0.9932284631307059	0.993259770106027	Uniform
animal-corpus	Uniform	3	0.9890533415759161	0.9890369636771088	0.9890697194747233	Uniform
animal-corpus	Uniform	4	0.9694283993836438	0.9694086494325536	0.969448149334734	Uniform
animal-corpus	Uniform	5	0.9508210672906305	0.950794181509357	0.9508479530719041	Uniform
animal-corpus	Uniform	6	0.8311656055998898	0.8311088545781101	0.8312223566216695	Uniform
animal-corpus	Uniform	7	0.7605712368430857	0.7605036611297946	0.7606388125563768	Uniform
animal-corpus	water-non-saline	1	0.9999924131172954	0.9999923820048089	0.9999924442297818	Cross-Habitat
animal-corpus	water-non-saline	2	0.9819100376171691	0.9818776908451838	0.9819423843891544	Cross-Habitat
animal-corpus	water-non-saline	3	0.9752993155344772	0.9752666603465737	0.9753319707223808	Cross-Habitat
animal-corpus	water-non-saline	4	0.9384416533193771	0.9384028702675542	0.9384804363712	Cross-Habitat
animal-corpus	water-non-saline	5	0.9080699454096709	0.9080239774229845	0.9081159133963573	Cross-Habitat
animal-corpus	water-non-saline	6	0.7825098348754105	0.7824450742552467	0.7825745954955743	Cross-Habitat
animal-corpus	water-non-saline	7	0.7386726275379824	0.7386052949291108	0.738739960146854	Cross-Habitat
animal-corpus	water-saline	1	0.9999924131172954	0.9999923820048089	0.9999924442297818	Cross-Habitat
animal-corpus	water-saline	2	0.9820103429126869	0.9819779983681904	0.9820426874571833	Cross-Habitat
animal-corpus	water-saline	3	0.977336691364932	0.9773040610914662	0.9773693216383977	Cross-Habitat
animal-corpus	water-saline	4	0.9427950989640905	0.9427573747073855	0.9428328232207955	Cross-Habitat
animal-corpus	water-saline	5	0.911309862885109	0.9112637014679027	0.9113560243023152	Cross-Habitat
animal-corpus	water-saline	6	0.8115794455555264	0.8115175897837861	0.8116413013272668	Cross-Habitat
animal-corpus	water-saline	7	0.7641772616568779	0.7641141916156774	0.7642403316980785	Cross-Habitat
animal-distal-gut	animal-corpus	1	0.9999915088618501	0.9999914941135082	0.999991523610192	Cross-Habitat
animal-distal-gut	animal-corpus	2	0.9973583838469257	0.9973578064218347	0.9973589612720166	Cross-Habitat
animal-distal-gut	animal-corpus	3	0.9949165052490404	0.9949156592655298	0.994917351232551	Cross-Habitat
animal-distal-gut	animal-corpus	4	0.9917833752044192	0.9917801858379288	0.9917865645709095	Cross-Habitat
animal-distal-gut	animal-corpus	5	0.9385680630600932	0.9385604637023384	0.9385756624178481	Cross-Habitat
animal-distal-gut	animal-corpus	6	0.868114838269636	0.8681013137026595	0.8681283628366124	Cross-Habitat
animal-distal-gut	animal-corpus	7	0.8252386577708917	0.8252213743679837	0.8252559411737996	Cross-Habitat
animal-distal-gut	animal-proximal-gut	1	0.9999999434915138	0.9999999430524015	0.9999999439306261	Cross-Habitat
animal-distal-gut	animal-proximal-gut	2	0.9973273279166637	0.9973269350142985	0.9973277208190289	Cross-Habitat
animal-distal-gut	animal-proximal-gut	3	0.9945820695155442	0.9945813157193821	0.9945828233117062	Cross-Habitat
animal-distal-gut	animal-proximal-gut	4	0.9922524819879982	0.9922507916375886	0.9922541723384078	Cross-Habitat
animal-distal-gut	animal-proximal-gut	5	0.9359798530966663	0.9359722791687711	0.9359874270245615	Cross-Habitat
animal-distal-gut	animal-proximal-gut	6	0.8650190257641659	0.8650067991958923	0.8650312523324395	Cross-Habitat
animal-distal-gut	animal-proximal-gut	7	0.8184729482785771	0.8184554197247587	0.8184904768323955	Cross-Habitat
animal-distal-gut	animal-secretion	1	0.9999999515657634	0.9999999511988417	0.9999999519326851	Cross-Habitat
animal-distal-gut	animal-secretion	2	0.998030648594951	0.9980301171408802	0.9980311800490219	Cross-Habitat
animal-distal-gut	animal-secretion	3	0.9963896116886777	0.9963888358610207	0.9963903875163347	Cross-Habitat
animal-distal-gut	animal-secretion	4	0.9938596945550615	0.9938569082291574	0.9938624808809656	Cross-Habitat
animal-distal-gut	animal-secretion	5	0.9451258333094336	0.9451193812257168	0.9451322853931503	Cross-Habitat
animal-distal-gut	animal-secretion	6	0.8660298526752223	0.866015024594378	0.8660446807560666	Cross-Habitat
animal-distal-gut	animal-secretion	7	0.8353749110787062	0.8353578507791636	0.8353919713782488	Cross-Habitat
animal-distal-gut	animal-surface	1	0.9999999515657634	0.9999999511988417	0.9999999519326851	Cross-Habitat
animal-distal-gut	animal-surface	2	0.995194934083471	0.9951942417354923	0.9951956264314498	Cross-Habitat
animal-distal-gut	animal-surface	3	0.9913154198188066	0.9913143014254522	0.9913165382121609	Cross-Habitat
animal-distal-gut	animal-surface	4	0.9895620758866053	0.9895602730936073	0.9895638786796033	Cross-Habitat
animal-distal-gut	animal-surface	5	0.9395145241013219	0.9395078788084369	0.9395211693942068	Cross-Habitat
animal-distal-gut	animal-surface	6	0.8738410166292918	0.8738293600827565	0.8738526731758272	Cross-Habitat
animal-distal-gut	animal-surface	7	0.8391226483069101	0.839107188670702	0.8391381079431182	Cross-Habitat
animal-distal-gut	Average	1	0.9999999515657634	0.9999999511988417	0.9999999519326851	Average
animal-distal-gut	Average	2	0.9974889560620408	0.9974884584623808	0.9974894536617008	Average
animal-distal-gut	Average	3	0.9951956721079182	0.9951949271452784	0.995196417070558	Average
animal-distal-gut	Average	4	0.9932622428166575	0.9932605777114855	0.9932639079218296	Average
animal-distal-gut	Average	5	0.9471282535104601	0.9471225220478354	0.9471339849730849	Average
animal-distal-gut	Average	6	0.8851661982284529	0.8851556534280218	0.8851767430288839	Average
animal-distal-gut	Average	7	0.8533915445284905	0.8533774395008503	0.8534056495561307	Average
animal-distal-gut	Bespoke	1	0.9999999515657634	0.9999999511988417	0.9999999519326851	Bespoke
animal-distal-gut	Bespoke	2	0.9982557281065938	0.9982552120123204	0.9982562442008672	Bespoke
animal-distal-gut	Bespoke	3	0.9964544284013945	0.9964535735927853	0.9964552832100038	Bespoke
animal-distal-gut	Bespoke	4	0.9953328451003464	0.995331632615552	0.9953340575851407	Bespoke
animal-distal-gut	Bespoke	5	0.9495096640310896	0.9495041829402502	0.949515145121929	Bespoke
animal-distal-gut	Bespoke	6	0.8919434567852775	0.8919331410606199	0.8919537725099351	Bespoke
animal-distal-gut	Bespoke	7	0.8652775347586932	0.8652643623710875	0.8652907071462989	Bespoke
animal-distal-gut	plant-corpus	1	0.9999999515657634	0.9999999511988417	0.9999999519326851	Cross-Habitat
animal-distal-gut	plant-corpus	2	0.9977822453481724	0.9977817638203225	0.9977827268760223	Cross-Habitat
animal-distal-gut	plant-corpus	3	0.9959110646563593	0.9959103848828639	0.9959117444298546	Cross-Habitat
animal-distal-gut	plant-corpus	4	0.9934087015266795	0.9934060486246079	0.9934113544287511	Cross-Habitat
animal-distal-gut	plant-corpus	5	0.9388028491257344	0.9387956437712778	0.9388100544801911	Cross-Habitat
animal-distal-gut	plant-corpus	6	0.8697577302375572	0.8697457675377107	0.8697696929374037	Cross-Habitat
animal-distal-gut	plant-corpus	7	0.8308242681060122	0.8308084589164095	0.8308400772956148	Cross-Habitat
animal-distal-gut	plant-rhizosphere	1	0.9999999475295512	0.9999999471615563	0.9999999478975462	Cross-Habitat
animal-distal-gut	plant-rhizosphere	2	0.990247639143106	0.9902463635382192	0.9902489147479928	Cross-Habitat
animal-distal-gut	plant-rhizosphere	3	0.9837692334246799	0.9837671340644651	0.9837713327848947	Cross-Habitat
animal-distal-gut	plant-rhizosphere	4	0.9788838902049245	0.9788797613688571	0.9788880190409919	Cross-Habitat
animal-distal-gut	plant-rhizosphere	5	0.9168302051441808	0.9168214317219637	0.9168389785663978	Cross-Habitat
animal-distal-gut	plant-rhizosphere	6	0.808667451976379	0.8086501344774322	0.8086847694753259	Cross-Habitat
animal-distal-gut	plant-rhizosphere	7	0.7061729757252332	0.7061467405975685	0.7061992108528978	Cross-Habitat
animal-distal-gut	sediment-non-saline	1	0.9999999515657634	0.9999999511988417	0.9999999519326851	Cross-Habitat
animal-distal-gut	sediment-non-saline	2	0.9933791821171157	0.9933783280853582	0.9933800361488733	Cross-Habitat
animal-distal-gut	sediment-non-saline	3	0.9886349590354697	0.9886335738263458	0.9886363442445937	Cross-Habitat
animal-distal-gut	sediment-non-saline	4	0.984980076757556	0.9849768996061959	0.984983253908916	Cross-Habitat
animal-distal-gut	sediment-non-saline	5	0.9291994449323956	0.9291926200624586	0.9292062698023326	Cross-Habitat
animal-distal-gut	sediment-non-saline	6	0.8429279416063011	0.8429140056310415	0.8429418775815608	Cross-Habitat
animal-distal-gut	sediment-non-saline	7	0.7865500204023237	0.7865292971794654	0.786570743625182	Cross-Habitat
animal-distal-gut	sediment-saline	1	0.9999999273448394	0.9999999268422725	0.9999999278474064	Cross-Habitat
animal-distal-gut	sediment-saline	2	0.9950329187197972	0.995032134143322	0.9950337032962723	Cross-Habitat
animal-distal-gut	sediment-saline	3	0.9906724106071211	0.9906711211991351	0.990673700015107	Cross-Habitat
animal-distal-gut	sediment-saline	4	0.9878171537126013	0.9878142905088441	0.9878200169163585	Cross-Habitat
animal-distal-gut	sediment-saline	5	0.9353174210978104	0.9353107883662599	0.9353240538293608	Cross-Habitat
animal-distal-gut	sediment-saline	6	0.8516219051541274	0.8516081951239429	0.8516356151843119	Cross-Habitat
animal-distal-gut	sediment-saline	7	0.8053765692248169	0.8053571131728346	0.8053960252767992	Cross-Habitat
animal-distal-gut	soil-non-saline	1	0.9999999757817958	0.9999999755983267	0.9999999759652649	Cross-Habitat
animal-distal-gut	soil-non-saline	2	0.9960412864054541	0.9960407308111376	0.9960418419997705	Cross-Habitat
animal-distal-gut	soil-non-saline	3	0.9927813889417707	0.9927804640130108	0.9927823138705306	Cross-Habitat
animal-distal-gut	soil-non-saline	4	0.9896553214126677	0.9896521477240059	0.9896584951013294	Cross-Habitat
animal-distal-gut	soil-non-saline	5	0.9405508362630214	0.9405439073482749	0.9405577651777679	Cross-Habitat
animal-distal-gut	soil-non-saline	6	0.8726579989842862	0.8726466540723008	0.8726693438962716	Cross-Habitat
animal-distal-gut	soil-non-saline	7	0.8297628394540046	0.8297467701791236	0.8297789087288857	Cross-Habitat
animal-distal-gut	surface-non-saline	1	0.9999999515657634	0.9999999511988417	0.9999999519326851	Cross-Habitat
animal-distal-gut	surface-non-saline	2	0.9978467176613376	0.9978462584366536	0.9978471768860215	Cross-Habitat
animal-distal-gut	surface-non-saline	3	0.9958334797287534	0.9958328019967718	0.9958341574607349	Cross-Habitat
animal-distal-gut	surface-non-saline	4	0.993513705328763	0.9935112205763391	0.993516190081187	Cross-Habitat
animal-distal-gut	surface-non-saline	5	0.9420212845129038	0.9420144196857096	0.9420281493400979	Cross-Habitat
animal-distal-gut	surface-non-saline	6	0.8751384315236265	0.8751268022755193	0.8751500607717336	Cross-Habitat
animal-distal-gut	surface-non-saline	7	0.8422605156770324	0.8422451540881174	0.8422758772659474	Cross-Habitat
animal-distal-gut	surface-saline	1	0.9999915088618501	0.9999914941135082	0.999991523610192	Cross-Habitat
animal-distal-gut	surface-saline	2	0.9956276854757551	0.9956270399141494	0.9956283310373608	Cross-Habitat
animal-distal-gut	surface-saline	3	0.9919604972622109	0.9919594801251302	0.9919615143992916	Cross-Habitat
animal-distal-gut	surface-saline	4	0.989121736559482	0.9891190597152677	0.9891244134036963	Cross-Habitat
animal-distal-gut	surface-saline	5	0.9326972558789632	0.9326897759997512	0.9327047357581753	Cross-Habitat
animal-distal-gut	surface-saline	6	0.8625760065051602	0.8625636256205885	0.8625883873897319	Cross-Habitat
animal-distal-gut	surface-saline	7	0.8214109542837825	0.8213945172250754	0.8214273913424897	Cross-Habitat
animal-distal-gut	Uniform	1	0.9999999757817958	0.9999999755983267	0.9999999759652649	Uniform
animal-distal-gut	Uniform	2	0.9980211156109361	0.998020738846399	0.9980214923754732	Uniform
animal-distal-gut	Uniform	3	0.9960243165336323	0.9960237353671297	0.9960248977001349	Uniform
animal-distal-gut	Uniform	4	0.9939462295037718	0.9939447775793437	0.9939476814281998	Uniform
animal-distal-gut	Uniform	5	0.9375203306989902	0.9375130330055611	0.9375276283924193	Uniform
animal-distal-gut	Uniform	6	0.8522632919485947	0.8522498079665726	0.8522767759306169	Uniform
animal-distal-gut	Uniform	7	0.8054996378043332	0.8054823256859068	0.8055169499227596	Uniform
animal-distal-gut	water-non-saline	1	0.9999999515657634	0.9999999511988417	0.9999999519326851	Cross-Habitat
animal-distal-gut	water-non-saline	2	0.9969805237607913	0.9969798998028974	0.9969811477186852	Cross-Habitat
animal-distal-gut	water-non-saline	3	0.9944463961457862	0.9944455231876913	0.9944472691038811	Cross-Habitat
animal-distal-gut	water-non-saline	4	0.9916265961322803	0.9916233319753783	0.9916298602891823	Cross-Habitat
animal-distal-gut	water-non-saline	5	0.9437325516875789	0.9437263663297919	0.9437387370453658	Cross-Habitat
animal-distal-gut	water-non-saline	6	0.8774649694369022	0.8774541465895617	0.8774757922842428	Cross-Habitat
animal-distal-gut	water-non-saline	7	0.8380987675391958	0.8380838254027994	0.8381137096755922	Cross-Habitat
animal-distal-gut	water-saline	1	0.9999999515657634	0.9999999511988417	0.9999999519326851	Cross-Habitat
animal-distal-gut	water-saline	2	0.99559009167238	0.9955894602563761	0.9955907230883839	Cross-Habitat
animal-distal-gut	water-saline	3	0.9920569282482918	0.9920559200974055	0.9920579363991782	Cross-Habitat
animal-distal-gut	water-saline	4	0.9888807753463138	0.9888776437062761	0.9888839069863515	Cross-Habitat
animal-distal-gut	water-saline	5	0.9390539677086545	0.9390474025984685	0.9390605328188404	Cross-Habitat
animal-distal-gut	water-saline	6	0.8695233363095725	0.8695112893178195	0.8695353833013254	Cross-Habitat
animal-distal-gut	water-saline	7	0.8328619855690196	0.8328462089048289	0.8328777622332103	Cross-Habitat
animal-proximal-gut	animal-corpus	1	0.9999995567915176	0.9999995558558759	0.9999995577271594	Cross-Habitat
animal-proximal-gut	animal-corpus	2	0.9905204079111442	0.9905048366996504	0.9905359791226379	Cross-Habitat
animal-proximal-gut	animal-corpus	3	0.9846078767491967	0.9845909429208441	0.9846248105775492	Cross-Habitat
animal-proximal-gut	animal-corpus	4	0.9696990522260682	0.9696805033650786	0.9697176010870578	Cross-Habitat
animal-proximal-gut	animal-corpus	5	0.8956419182142938	0.895603188702677	0.8956806477259107	Cross-Habitat
animal-proximal-gut	animal-corpus	6	0.8219275165671531	0.8218795162435543	0.821975516890752	Cross-Habitat
animal-proximal-gut	animal-corpus	7	0.7669848438008728	0.7669282553361407	0.767041432265605	Cross-Habitat
animal-proximal-gut	animal-distal-gut	1	0.999999365126521	0.9999993635015392	0.9999993667515028	Cross-Habitat
animal-proximal-gut	animal-distal-gut	2	0.991147839814937	0.9911344151814898	0.9911612644483843	Cross-Habitat
animal-proximal-gut	animal-distal-gut	3	0.9882033167406049	0.9881897482177049	0.9882168852635049	Cross-Habitat
animal-proximal-gut	animal-distal-gut	4	0.9256750061133158	0.9256297722698021	0.9257202399568294	Cross-Habitat
animal-proximal-gut	animal-distal-gut	5	0.8910287834294224	0.8909746704667335	0.8910828963921112	Cross-Habitat
animal-proximal-gut	animal-distal-gut	6	0.8263340914018367	0.8262746625978912	0.8263935202057822	Cross-Habitat
animal-proximal-gut	animal-distal-gut	7	0.7182803287877498	0.7182087541639968	0.7183519034115029	Cross-Habitat
animal-proximal-gut	animal-secretion	1	0.9999992812889235	0.9999992796610142	0.9999992829168327	Cross-Habitat
animal-proximal-gut	animal-secretion	2	0.9895718035818908	0.9895555919115654	0.9895880152522162	Cross-Habitat
animal-proximal-gut	animal-secretion	3	0.9852655431134543	0.9852489058599309	0.9852821803669777	Cross-Habitat
animal-proximal-gut	animal-secretion	4	0.964062637715331	0.9640400876971075	0.9640851877335544	Cross-Habitat
animal-proximal-gut	animal-secretion	5	0.9272914105073975	0.9272582829074074	0.9273245381073876	Cross-Habitat
animal-proximal-gut	animal-secretion	6	0.7709804954274764	0.7709148645334203	0.7710461263215325	Cross-Habitat
animal-proximal-gut	animal-secretion	7	0.6867753567567411	0.6867021980188177	0.6868485154946644	Cross-Habitat
animal-proximal-gut	animal-surface	1	0.9999995687671245	0.999999567805405	0.999999569728844	Cross-Habitat
animal-proximal-gut	animal-surface	2	0.9894908335957658	0.989477681108751	0.9895039860827807	Cross-Habitat
animal-proximal-gut	animal-surface	3	0.9829878739719667	0.9829715360496071	0.9830042118943264	Cross-Habitat
animal-proximal-gut	animal-surface	4	0.9735850868261993	0.9735678907094542	0.9736022829429444	Cross-Habitat
animal-proximal-gut	animal-surface	5	0.9395281459951145	0.9394955331351024	0.9395607588551266	Cross-Habitat
animal-proximal-gut	animal-surface	6	0.8826199390307379	0.882578677144183	0.8826612009172927	Cross-Habitat
animal-proximal-gut	animal-surface	7	0.8019996655853173	0.8019431694560432	0.8020561617145915	Cross-Habitat
animal-proximal-gut	Average	1	0.9999999281289038	0.9999999278355568	0.9999999284222508	Average
animal-proximal-gut	Average	2	0.991864238277925	0.9918488010546166	0.9918796755012335	Average
animal-proximal-gut	Average	3	0.98942862422483	0.9894130132565117	0.9894442351931484	Average
animal-proximal-gut	Average	4	0.9794352002694643	0.9794186370894149	0.9794517634495137	Average
animal-proximal-gut	Average	5	0.9445071585040515	0.9444764354388003	0.9445378815693027	Average
animal-proximal-gut	Average	6	0.893387540966462	0.8933496361682248	0.8934254457646992	Average
animal-proximal-gut	Average	7	0.8100036640947093	0.8099490925731406	0.8100582356162779	Average
animal-proximal-gut	Bespoke	1	0.9999993531631317	0.9999993516586997	0.9999993546675637	Bespoke
animal-proximal-gut	Bespoke	2	0.9938102076247981	0.9937974593764904	0.9938229558731058	Bespoke
animal-proximal-gut	Bespoke	3	0.9917327804289222	0.9917199514892118	0.9917456093686327	Bespoke
animal-proximal-gut	Bespoke	4	0.9827455446516972	0.9827317843170456	0.9827593049863488	Bespoke
animal-proximal-gut	Bespoke	5	0.9496085347677027	0.949578659790781	0.9496384097446243	Bespoke
animal-proximal-gut	Bespoke	6	0.907313273664322	0.9072767084157526	0.9073498389128914	Bespoke
animal-proximal-gut	Bespoke	7	0.828570480287922	0.8285171031678896	0.8286238574079544	Bespoke
animal-proximal-gut	plant-corpus	1	0.9999993771196165	0.9999993756456952	0.9999993785935378	Cross-Habitat
animal-proximal-gut	plant-corpus	2	0.9892354058096	0.9892214980898832	0.9892493135293168	Cross-Habitat
animal-proximal-gut	plant-corpus	3	0.9837930834567685	0.9837776345555509	0.9838085323579862	Cross-Habitat
animal-proximal-gut	plant-corpus	4	0.9707437659891234	0.9707273582934303	0.9707601736848165	Cross-Habitat
animal-proximal-gut	plant-corpus	5	0.8893418622325953	0.8893003087964209	0.8893834156687697	Cross-Habitat
animal-proximal-gut	plant-corpus	6	0.749091067031376	0.7490254292672859	0.749156704795466	Cross-Habitat
animal-proximal-gut	plant-corpus	7	0.6860974420336087	0.6860253041636027	0.6861695799036146	Cross-Habitat
animal-proximal-gut	plant-rhizosphere	1	0.9999993531615774	0.999999351654598	0.9999993546685568	Cross-Habitat
animal-proximal-gut	plant-rhizosphere	2	0.9847928925830101	0.984776994546254	0.9848087906197661	Cross-Habitat
animal-proximal-gut	plant-rhizosphere	3	0.9778785012337251	0.9778616056731202	0.97789539679433	Cross-Habitat
animal-proximal-gut	plant-rhizosphere	4	0.9516826772022792	0.9516625483555833	0.9517028060489751	Cross-Habitat
animal-proximal-gut	plant-rhizosphere	5	0.8857031763473975	0.8856652769562844	0.8857410757385106	Cross-Habitat
animal-proximal-gut	plant-rhizosphere	6	0.8195544981393798	0.8195083503357976	0.8196006459429619	Cross-Habitat
animal-proximal-gut	plant-rhizosphere	7	0.7082467465418311	0.7081787717913651	0.708314721292297	Cross-Habitat
animal-proximal-gut	sediment-non-saline	1	0.9999999520861579	0.9999999518502103	0.9999999523221055	Cross-Habitat
animal-proximal-gut	sediment-non-saline	2	0.9904476947577098	0.9904323176980631	0.9904630718173565	Cross-Habitat
animal-proximal-gut	sediment-non-saline	3	0.9854808217188601	0.9854647269439492	0.985496916493771	Cross-Habitat
animal-proximal-gut	sediment-non-saline	4	0.9731095830260634	0.9730922477295852	0.9731269183225416	Cross-Habitat
animal-proximal-gut	sediment-non-saline	5	0.9377812759485019	0.9377484296138049	0.9378141222831989	Cross-Habitat
animal-proximal-gut	sediment-non-saline	6	0.8745924871751639	0.874549634456125	0.8746353398942028	Cross-Habitat
animal-proximal-gut	sediment-non-saline	7	0.7844262532770521	0.7843695053861252	0.784483001167979	Cross-Habitat
animal-proximal-gut	sediment-saline	1	0.9999940664079634	0.9999940466754162	0.9999940861405106	Cross-Habitat
animal-proximal-gut	sediment-saline	2	0.9908183711061596	0.9908030648133848	0.9908336773989344	Cross-Habitat
animal-proximal-gut	sediment-saline	3	0.9857752721579234	0.9857591213151543	0.9857914230006924	Cross-Habitat
animal-proximal-gut	sediment-saline	4	0.9744241851696683	0.97440664180812	0.9744417285312167	Cross-Habitat
animal-proximal-gut	sediment-saline	5	0.9371784034466096	0.9371463747310468	0.9372104321621725	Cross-Habitat
animal-proximal-gut	sediment-saline	6	0.8734244850257987	0.8733819997665849	0.8734669702850125	Cross-Habitat
animal-proximal-gut	sediment-saline	7	0.7834461569730369	0.7833883741621452	0.7835039397839285	Cross-Habitat
animal-proximal-gut	soil-non-saline	1	0.9999999760429272	0.9999999759249526	0.9999999761609019	Cross-Habitat
animal-proximal-gut	soil-non-saline	2	0.9887052206393242	0.9886893660975905	0.9887210751810579	Cross-Habitat
animal-proximal-gut	soil-non-saline	3	0.9827405453572463	0.9827235784980632	0.9827575122164294	Cross-Habitat
animal-proximal-gut	soil-non-saline	4	0.9643468328527405	0.9643274180560536	0.9643662476494274	Cross-Habitat
animal-proximal-gut	soil-non-saline	5	0.9243427785203997	0.924309921525022	0.9243756355157774	Cross-Habitat
animal-proximal-gut	soil-non-saline	6	0.7959473638683623	0.7958838039702806	0.796010923766444	Cross-Habitat
animal-proximal-gut	soil-non-saline	7	0.7127049534457324	0.7126308304864988	0.712779076404966	Cross-Habitat
animal-proximal-gut	surface-non-saline	1	0.9999996286617678	0.9999996278422465	0.9999996294812892	Cross-Habitat
animal-proximal-gut	surface-non-saline	2	0.9894078477633197	0.9893918921840693	0.9894238033425701	Cross-Habitat
animal-proximal-gut	surface-non-saline	3	0.9865876975813683	0.9865715569539795	0.9866038382087572	Cross-Habitat
animal-proximal-gut	surface-non-saline	4	0.9666609483548168	0.9666390642620013	0.9666828324476322	Cross-Habitat
animal-proximal-gut	surface-non-saline	5	0.9270593034333424	0.9270224713671863	0.9270961354994985	Cross-Habitat
animal-proximal-gut	surface-non-saline	6	0.8189545864897936	0.8188941733900506	0.8190149995895366	Cross-Habitat
animal-proximal-gut	surface-non-saline	7	0.7206544969120118	0.72058742282426	0.7207215709997635	Cross-Habitat
animal-proximal-gut	surface-saline	1	0.9999988500551628	0.9999988477947214	0.9999988523156041	Cross-Habitat
animal-proximal-gut	surface-saline	2	0.9894704854015965	0.989456875539549	0.9894840952636441	Cross-Habitat
animal-proximal-gut	surface-saline	3	0.9824154274674453	0.9824001019639823	0.9824307529709082	Cross-Habitat
animal-proximal-gut	surface-saline	4	0.9606565929223806	0.9606350115462152	0.960678174298546	Cross-Habitat
animal-proximal-gut	surface-saline	5	0.9245333321603428	0.924498576297028	0.9245680880236576	Cross-Habitat
animal-proximal-gut	surface-saline	6	0.8389257777971998	0.838878149027396	0.8389734065670036	Cross-Habitat
animal-proximal-gut	surface-saline	7	0.7272121424375397	0.7271518216455434	0.7272724632295361	Cross-Habitat
animal-proximal-gut	Uniform	1	0.9999999760429272	0.9999999759249526	0.9999999761609019	Uniform
animal-proximal-gut	Uniform	2	0.9936606072789433	0.993647828908979	0.9936733856489077	Uniform
animal-proximal-gut	Uniform	3	0.9913662318693768	0.9913533306545943	0.9913791330841593	Uniform
animal-proximal-gut	Uniform	4	0.9809777920537244	0.9809637824540465	0.9809918016534023	Uniform
animal-proximal-gut	Uniform	5	0.9278010777215036	0.927770870028083	0.9278312854149241	Uniform
animal-proximal-gut	Uniform	6	0.8081342902654159	0.8080783104973405	0.8081902700334914	Uniform
animal-proximal-gut	Uniform	7	0.7194145279746842	0.7193487612495133	0.7194802946998551	Uniform
animal-proximal-gut	water-non-saline	1	0.9999999041717341	0.9999999038422405	0.9999999045012278	Cross-Habitat
animal-proximal-gut	water-non-saline	2	0.990672732319111	0.9906573251177577	0.9906881395204643	Cross-Habitat
animal-proximal-gut	water-non-saline	3	0.9868520818647689	0.9868361358824755	0.9868680278470623	Cross-Habitat
animal-proximal-gut	water-non-saline	4	0.9750970496775703	0.9750797732625212	0.9751143260926194	Cross-Habitat
animal-proximal-gut	water-non-saline	5	0.9102097341029042	0.9101739277474481	0.9102455404583603	Cross-Habitat
animal-proximal-gut	water-non-saline	6	0.8419663027904813	0.8419226575328574	0.8420099480481053	Cross-Habitat
animal-proximal-gut	water-non-saline	7	0.7829051592708617	0.7828495148143876	0.7829608037273358	Cross-Habitat
animal-proximal-gut	water-saline	1	0.9999998802149586	0.9999998797966286	0.9999998806332885	Cross-Habitat
animal-proximal-gut	water-saline	2	0.9923830289926453	0.9923700019551006	0.99239605603019	Cross-Habitat
animal-proximal-gut	water-saline	3	0.9877962577521885	0.9877826057780354	0.9878099097263415	Cross-Habitat
animal-proximal-gut	water-saline	4	0.9743603280869975	0.9743452529244262	0.9743754032495687	Cross-Habitat
animal-proximal-gut	water-saline	5	0.9390545108054916	0.9390238219447266	0.9390851996662567	Cross-Habitat
animal-proximal-gut	water-saline	6	0.867259596321223	0.8672160777368259	0.8673031149056201	Cross-Habitat
animal-proximal-gut	water-saline	7	0.7720347060045005	0.771977764596434	0.7720916474125671	Cross-Habitat
animal-secretion	animal-corpus	1	0.9999971870628983	0.9999971636746121	0.9999972104511845	Cross-Habitat
animal-secretion	animal-corpus	2	0.9982154748288812	0.9982145209540414	0.998216428703721	Cross-Habitat
animal-secretion	animal-corpus	3	0.9967758064008163	0.9967741539839238	0.9967774588177089	Cross-Habitat
animal-secretion	animal-corpus	4	0.9914870356203013	0.9914833800297315	0.9914906912108711	Cross-Habitat
animal-secretion	animal-corpus	5	0.9758768597992825	0.9758653780564612	0.9758883415421038	Cross-Habitat
animal-secretion	animal-corpus	6	0.9340330531489222	0.9340021920269466	0.9340639142708977	Cross-Habitat
animal-secretion	animal-corpus	7	0.8346750635318881	0.8346342681670107	0.8347158588967656	Cross-Habitat
animal-secretion	animal-distal-gut	1	0.9999970708278022	0.9999970474155555	0.9999970942400489	Cross-Habitat
animal-secretion	animal-distal-gut	2	0.9982585709616101	0.9982575199377394	0.9982596219854808	Cross-Habitat
animal-secretion	animal-distal-gut	3	0.9969816026060043	0.996980184381957	0.9969830208300516	Cross-Habitat
animal-secretion	animal-distal-gut	4	0.992188341941869	0.9921846294888563	0.9921920543948817	Cross-Habitat
animal-secretion	animal-distal-gut	5	0.9771065445005984	0.9770967039592848	0.977116385041912	Cross-Habitat
animal-secretion	animal-distal-gut	6	0.9367160295947299	0.9366897272694673	0.9367423319199925	Cross-Habitat
animal-secretion	animal-distal-gut	7	0.852268696500387	0.8522369713828208	0.852300421617953	Cross-Habitat
animal-secretion	animal-proximal-gut	1	0.9999970708278022	0.9999970474155555	0.9999970942400489	Cross-Habitat
animal-secretion	animal-proximal-gut	2	0.9980543071755134	0.9980532011378584	0.9980554132131683	Cross-Habitat
animal-secretion	animal-proximal-gut	3	0.9966020325911805	0.9966001181568432	0.9966039470255178	Cross-Habitat
animal-secretion	animal-proximal-gut	4	0.9919706358858723	0.9919672039673523	0.9919740678043923	Cross-Habitat
animal-secretion	animal-proximal-gut	5	0.974687067336531	0.9746748161965408	0.9746993184765211	Cross-Habitat
animal-secretion	animal-proximal-gut	6	0.932790631976366	0.932759777019933	0.9328214869327991	Cross-Habitat
animal-secretion	animal-proximal-gut	7	0.8457942984723644	0.8457545046612239	0.8458340922835049	Cross-Habitat
animal-secretion	animal-surface	1	0.9999972335576951	0.9999972101691595	0.9999972569462307	Cross-Habitat
animal-secretion	animal-surface	2	0.9975384492866388	0.9975367203172514	0.9975401782560263	Cross-Habitat
animal-secretion	animal-surface	3	0.9957317922232435	0.9957290022383506	0.9957345822081364	Cross-Habitat
animal-secretion	animal-surface	4	0.9916294430096608	0.9916254230206047	0.9916334629987169	Cross-Habitat
animal-secretion	animal-surface	5	0.9775559435786322	0.9775443146150699	0.9775675725421945	Cross-Habitat
animal-secretion	animal-surface	6	0.9395620354869665	0.9395309383357222	0.9395931326382108	Cross-Habitat
animal-secretion	animal-surface	7	0.8610531509235845	0.8610123703115304	0.8610939315356385	Cross-Habitat
animal-secretion	Average	1	0.9999973033017862	0.9999972799190358	0.9999973266845366	Average
animal-secretion	Average	2	0.9982764027732928	0.9982754502222946	0.998277355324291	Average
animal-secretion	Average	3	0.9971314058107124	0.9971300330786568	0.9971327785427679	Average
animal-secretion	Average	4	0.9925708422497925	0.9925677174118755	0.9925739670877095	Average
animal-secretion	Average	5	0.9786605093073372	0.9786502201840334	0.978670798430641	Average
animal-secretion	Average	6	0.9419401723098115	0.9419140202746368	0.9419663243449863	Average
animal-secretion	Average	7	0.8763542177776787	0.8763229860245676	0.8763854495307899	Average
animal-secretion	Bespoke	1	0.9999971405699489	0.9999971171615177	0.9999971639783801	Bespoke
animal-secretion	Bespoke	2	0.9989726189522815	0.9989718116972114	0.9989734262073516	Bespoke
animal-secretion	Bespoke	3	0.9981046262548302	0.9981035198134616	0.9981057326961988	Bespoke
animal-secretion	Bespoke	4	0.9954457859488156	0.9954440276469085	0.9954475442507227	Bespoke
animal-secretion	Bespoke	5	0.9820839477874596	0.9820747722011258	0.9820931233737933	Bespoke
animal-secretion	Bespoke	6	0.9522796481167941	0.9522582368763653	0.9523010593572229	Bespoke
animal-secretion	Bespoke	7	0.8935915892320591	0.8935634296442324	0.8936197488198857	Bespoke
animal-secretion	plant-corpus	1	0.9999972335576951	0.9999972101691595	0.9999972569462307	Cross-Habitat
animal-secretion	plant-corpus	2	0.9981092996235587	0.9981081330112558	0.9981104662358615	Cross-Habitat
animal-secretion	plant-corpus	3	0.9971247791557165	0.997123135610469	0.9971264227009641	Cross-Habitat
animal-secretion	plant-corpus	4	0.9929618718333072	0.9929587961928623	0.9929649474737521	Cross-Habitat
animal-secretion	plant-corpus	5	0.9779330786286174	0.9779210603653309	0.977945096891904	Cross-Habitat
animal-secretion	plant-corpus	6	0.9432635125019542	0.9432394958687496	0.9432875291351588	Cross-Habitat
animal-secretion	plant-corpus	7	0.8575197759740517	0.8574844070723544	0.857555144875749	Cross-Habitat
animal-secretion	plant-rhizosphere	1	0.999997117322236	0.9999970939131138	0.9999971407313581	Cross-Habitat
animal-secretion	plant-rhizosphere	2	0.9945486004478696	0.9945458812783698	0.9945513196173694	Cross-Habitat
animal-secretion	plant-rhizosphere	3	0.991351421995467	0.9913473915885541	0.9913554524023799	Cross-Habitat
animal-secretion	plant-rhizosphere	4	0.9841324033572034	0.9841260356113097	0.9841387711030971	Cross-Habitat
animal-secretion	plant-rhizosphere	5	0.9593075561230348	0.9592926023870695	0.959322509859	Cross-Habitat
animal-secretion	plant-rhizosphere	6	0.90725559535193	0.907223887030224	0.907287303673636	Cross-Habitat
animal-secretion	plant-rhizosphere	7	0.784961429804295	0.7849146823899927	0.7850081772185972	Cross-Habitat
animal-secretion	sediment-non-saline	1	0.9999973033017862	0.9999972799190358	0.9999973266845366	Cross-Habitat
animal-secretion	sediment-non-saline	2	0.9950072277819348	0.9950044134316828	0.9950100421321869	Cross-Habitat
animal-secretion	sediment-non-saline	3	0.9910734237465018	0.9910682478568787	0.9910785996361248	Cross-Habitat
animal-secretion	sediment-non-saline	4	0.984033758900817	0.9840267938162044	0.9840407239854296	Cross-Habitat
animal-secretion	sediment-non-saline	5	0.9630391490601248	0.9630250160179711	0.9630532821022785	Cross-Habitat
animal-secretion	sediment-non-saline	6	0.9085166127120156	0.9084815780379236	0.9085516473861075	Cross-Habitat
animal-secretion	sediment-non-saline	7	0.7793764215961515	0.7793260987143591	0.7794267444779439	Cross-Habitat
animal-secretion	sediment-saline	1	0.9999634580396994	0.9999633676234158	0.9999635484559831	Cross-Habitat
animal-secretion	sediment-saline	2	0.9969130133441776	0.9969113276910435	0.9969146989973117	Cross-Habitat
animal-secretion	sediment-saline	3	0.9948541671860363	0.9948514654892349	0.9948568688828376	Cross-Habitat
animal-secretion	sediment-saline	4	0.9896121466440514	0.9896076508727919	0.9896166424153109	Cross-Habitat
animal-secretion	sediment-saline	5	0.9722473458940639	0.9722356367200249	0.972259055068103	Cross-Habitat
animal-secretion	sediment-saline	6	0.9245376436049276	0.9245050896564704	0.9245701975533849	Cross-Habitat
animal-secretion	sediment-saline	7	0.82181297206715	0.8217676050278823	0.8218583391064177	Cross-Habitat
animal-secretion	soil-non-saline	1	0.9999986508833183	0.9999986391849515	0.9999986625816851	Cross-Habitat
animal-secretion	soil-non-saline	2	0.9978789338826332	0.9978777041986518	0.9978801635666145	Cross-Habitat
animal-secretion	soil-non-saline	3	0.9966150992645298	0.9966132627893667	0.996616935739693	Cross-Habitat
animal-secretion	soil-non-saline	4	0.9912718821269064	0.9912678992274928	0.99127586502632	Cross-Habitat
animal-secretion	soil-non-saline	5	0.9759631683909816	0.9759514404315752	0.975974896350388	Cross-Habitat
animal-secretion	soil-non-saline	6	0.9341931165318568	0.9341614225813145	0.934224810482399	Cross-Habitat
animal-secretion	soil-non-saline	7	0.8359772252283214	0.8359364417098838	0.836018008746759	Cross-Habitat
animal-secretion	surface-non-saline	1	0.9999972103102481	0.9999971869220204	0.9999972336984758	Cross-Habitat
animal-secretion	surface-non-saline	2	0.9989996322567881	0.9989990234076721	0.9990002411059041	Cross-Habitat
animal-secretion	surface-non-saline	3	0.9979583579610843	0.9979571836650238	0.9979595322571448	Cross-Habitat
animal-secretion	surface-non-saline	4	0.9942810103720042	0.9942786525414536	0.9942833682025548	Cross-Habitat
animal-secretion	surface-non-saline	5	0.9796549579903544	0.9796434921816182	0.9796664237990906	Cross-Habitat
animal-secretion	surface-non-saline	6	0.9450017678327304	0.944976867210046	0.9450266684554147	Cross-Habitat
animal-secretion	surface-non-saline	7	0.8765426897076909	0.8765075698480593	0.8765778095673225	Cross-Habitat
animal-secretion	surface-saline	1	0.9999971405696828	0.9999971171602365	0.9999971639791291	Cross-Habitat
animal-secretion	surface-saline	2	0.9972115661809591	0.9972098474235989	0.9972132849383193	Cross-Habitat
animal-secretion	surface-saline	3	0.995769364642012	0.9957671998882726	0.9957715293957515	Cross-Habitat
animal-secretion	surface-saline	4	0.9891188880879397	0.989112579296932	0.9891251968789474	Cross-Habitat
animal-secretion	surface-saline	5	0.9710541663934737	0.9710403810163784	0.9710679517705691	Cross-Habitat
animal-secretion	surface-saline	6	0.9258932990524893	0.9258586945934624	0.9259279035115162	Cross-Habitat
animal-secretion	surface-saline	7	0.8347150291803407	0.8346716380976476	0.8347584202630338	Cross-Habitat
animal-secretion	Uniform	1	0.9999986508833183	0.9999986391849515	0.9999986625816851	Uniform
animal-secretion	Uniform	2	0.9987224927852517	0.9987218267111607	0.9987231588593427	Uniform
animal-secretion	Uniform	3	0.9977866331644468	0.997785546343571	0.9977877199853227	Uniform
animal-secretion	Uniform	4	0.9930754934282139	0.9930727157873172	0.9930782710691106	Uniform
animal-secretion	Uniform	5	0.9761237129433393	0.9761117397599556	0.9761356861267231	Uniform
animal-secretion	Uniform	6	0.9199041607924661	0.9198701233069104	0.9199381982780217	Uniform
animal-secretion	Uniform	7	0.7310403057173877	0.7309826505395555	0.7310979608952198	Uniform
animal-secretion	water-non-saline	1	0.9999973033017862	0.9999972799190358	0.9999973266845366	Cross-Habitat
animal-secretion	water-non-saline	2	0.9977651994336755	0.9977636816636098	0.9977667172037411	Cross-Habitat
animal-secretion	water-non-saline	3	0.9964341458852255	0.996432349716247	0.996435942054204	Cross-Habitat
animal-secretion	water-non-saline	4	0.9914330797286576	0.9914290519202682	0.991437107537047	Cross-Habitat
animal-secretion	water-non-saline	5	0.976407402265124	0.9763971311781529	0.9764176733520952	Cross-Habitat
animal-secretion	water-non-saline	6	0.9305090576205571	0.9304760842866339	0.9305420309544804	Cross-Habitat
animal-secretion	water-non-saline	7	0.8329269048438814	0.8328834246961678	0.832970384991595	Cross-Habitat
animal-secretion	water-saline	1	0.9999973033017862	0.9999972799190358	0.9999973266845366	Cross-Habitat
animal-secretion	water-saline	2	0.9972412877601949	0.9972396634072188	0.9972429121131711	Cross-Habitat
animal-secretion	water-saline	3	0.9956760734239687	0.9956740023322544	0.9956781445156829	Cross-Habitat
animal-secretion	water-saline	4	0.9901549414264376	0.9901503892253243	0.9901594936275508	Cross-Habitat
animal-secretion	water-saline	5	0.9735901090749839	0.9735785228638834	0.9736016952860844	Cross-Habitat
animal-secretion	water-saline	6	0.9293533281875583	0.9293216354167991	0.9293850209583175	Cross-Habitat
animal-secretion	water-saline	7	0.8305266988033891	0.8304816281631093	0.830571769443669	Cross-Habitat
animal-surface	animal-corpus	1	0.9999914286682946	0.9999914056339841	0.9999914517026051	Cross-Habitat
animal-surface	animal-corpus	2	0.9910645888072486	0.991057473718616	0.9910717038958812	Cross-Habitat
animal-surface	animal-corpus	3	0.9886057810975063	0.9885979353213048	0.9886136268737078	Cross-Habitat
animal-surface	animal-corpus	4	0.9807411321399511	0.9807312260858679	0.9807510381940342	Cross-Habitat
animal-surface	animal-corpus	5	0.9678723471699702	0.9678585037239107	0.9678861906160297	Cross-Habitat
animal-surface	animal-corpus	6	0.9229972661820016	0.9229747388738845	0.9230197934901188	Cross-Habitat
animal-surface	animal-corpus	7	0.828123230919035	0.828092470317223	0.8281539915208469	Cross-Habitat
animal-surface	animal-distal-gut	1	0.9999899749924428	0.9999899509796801	0.9999899990052055	Cross-Habitat
animal-surface	animal-distal-gut	2	0.9900667649240784	0.99005910179918	0.9900744280489768	Cross-Habitat
animal-surface	animal-distal-gut	3	0.9869994416175932	0.9869911469643852	0.9870077362708013	Cross-Habitat
animal-surface	animal-distal-gut	4	0.9803142805119418	0.9803045012438806	0.980324059780003	Cross-Habitat
animal-surface	animal-distal-gut	5	0.9694552579003569	0.9694431981577503	0.9694673176429636	Cross-Habitat
animal-surface	animal-distal-gut	6	0.9279087713867311	0.9278901490859968	0.9279273936874655	Cross-Habitat
animal-surface	animal-distal-gut	7	0.8415871082283575	0.8415635866873318	0.8416106297693832	Cross-Habitat
animal-surface	animal-proximal-gut	1	0.999991065149453	0.9999910413982301	0.9999910889006759	Cross-Habitat
animal-surface	animal-proximal-gut	2	0.9916452105989355	0.9916387637756601	0.991651657422211	Cross-Habitat
animal-surface	animal-proximal-gut	3	0.9893236155223191	0.9893167252119023	0.9893305058327359	Cross-Habitat
animal-surface	animal-proximal-gut	4	0.9822638842716682	0.9822554948013207	0.9822722737420158	Cross-Habitat
animal-surface	animal-proximal-gut	5	0.9711620957794556	0.9711514065227815	0.9711727850361296	Cross-Habitat
animal-surface	animal-proximal-gut	6	0.9270789518354513	0.9270598932527956	0.927098010418107	Cross-Habitat
animal-surface	animal-proximal-gut	7	0.8348059920229451	0.8347755720161711	0.8348364120297191	Cross-Habitat
animal-surface	animal-secretion	1	0.9999912155644772	0.999991192102163	0.9999912390267914	Cross-Habitat
animal-surface	animal-secretion	2	0.9897315037502734	0.9897224758113086	0.9897405316892383	Cross-Habitat
animal-surface	animal-secretion	3	0.9867622315815784	0.9867523044596794	0.9867721587034773	Cross-Habitat
animal-surface	animal-secretion	4	0.9809728240168262	0.9809617803846336	0.9809838676490188	Cross-Habitat
animal-surface	animal-secretion	5	0.9705430599654823	0.9705296852704164	0.9705564346605482	Cross-Habitat
animal-surface	animal-secretion	6	0.9127703155456537	0.9127389274999436	0.9128017035913638	Cross-Habitat
animal-surface	animal-secretion	7	0.8437230746629737	0.8436906703736511	0.8437554789522963	Cross-Habitat
animal-surface	Average	1	0.9999932081413568	0.9999931860614185	0.9999932302212952	Average
animal-surface	Average	2	0.9912652217436366	0.9912582270422751	0.9912722164449982	Average
animal-surface	Average	3	0.9892712804880215	0.9892638176850065	0.9892787432910365	Average
animal-surface	Average	4	0.9830631338650798	0.9830543266557735	0.9830719410743861	Average
animal-surface	Average	5	0.9734900648350858	0.973478805493128	0.9735013241770436	Average
animal-surface	Average	6	0.934835434667959	0.9348165992504772	0.9348542700854409	Average
animal-surface	Average	7	0.8673776064287366	0.8673525708409509	0.8674026420165224	Average
animal-surface	Bespoke	1	0.9999924311569797	0.9999924086043919	0.9999924537095675	Bespoke
animal-surface	Bespoke	2	0.9923004982557699	0.9922945778447355	0.9923064186668044	Bespoke
animal-surface	Bespoke	3	0.98951709433622	0.989510268495076	0.9895239201773641	Bespoke
animal-surface	Bespoke	4	0.9843037324084793	0.9842959804801901	0.9843114843367686	Bespoke
animal-surface	Bespoke	5	0.9758101066258871	0.9758002372651227	0.9758199759866515	Bespoke
animal-surface	Bespoke	6	0.940625237971224	0.9406077770889174	0.9406426988535306	Bespoke
animal-surface	Bespoke	7	0.8808737644591151	0.8808507246793957	0.8808968042388345	Bespoke
animal-surface	plant-corpus	1	0.999991228127933	0.9999912040008351	0.9999912522550308	Cross-Habitat
animal-surface	plant-corpus	2	0.9907834169834475	0.9907761937242617	0.9907906402426333	Cross-Habitat
animal-surface	plant-corpus	3	0.9885860323136797	0.9885783407151852	0.9885937239121741	Cross-Habitat
animal-surface	plant-corpus	4	0.9811037090664101	0.9810941365433773	0.9811132815894429	Cross-Habitat
animal-surface	plant-corpus	5	0.9682148895988354	0.9682004034451247	0.9682293757525461	Cross-Habitat
animal-surface	plant-corpus	6	0.9216952840904776	0.9216715302700721	0.9217190379108832	Cross-Habitat
animal-surface	plant-corpus	7	0.8354875651561429	0.8354551540604293	0.8355199762518565	Cross-Habitat
animal-surface	plant-rhizosphere	1	0.9999916542414629	0.9999916311047686	0.9999916773781571	Cross-Habitat
animal-surface	plant-rhizosphere	2	0.9882961528815181	0.9882895084875715	0.9883027972754647	Cross-Habitat
animal-surface	plant-rhizosphere	3	0.9845703092421042	0.9845630466103467	0.9845775718738617	Cross-Habitat
animal-surface	plant-rhizosphere	4	0.9718391402971666	0.9718287970879733	0.9718494835063598	Cross-Habitat
animal-surface	plant-rhizosphere	5	0.9509326698678002	0.9509186063805888	0.9509467333550117	Cross-Habitat
animal-surface	plant-rhizosphere	6	0.8942165252458109	0.8941924381294136	0.8942406123622081	Cross-Habitat
animal-surface	plant-rhizosphere	7	0.7632116768207542	0.7631721611062187	0.7632511925352897	Cross-Habitat
animal-surface	sediment-non-saline	1	0.9999930076434166	0.9999929852497217	0.9999930300371115	Cross-Habitat
animal-surface	sediment-non-saline	2	0.9879110948404056	0.9879042781136343	0.9879179115671769	Cross-Habitat
animal-surface	sediment-non-saline	3	0.9831823861740692	0.9831746681370371	0.9831901042111012	Cross-Habitat
animal-surface	sediment-non-saline	4	0.9724619194908576	0.9724521306793931	0.9724717083023221	Cross-Habitat
animal-surface	sediment-non-saline	5	0.9555025155909832	0.9554902347469529	0.9555147964350135	Cross-Habitat
animal-surface	sediment-non-saline	6	0.895277446385427	0.8952529517811354	0.8953019409897185	Cross-Habitat
animal-surface	sediment-non-saline	7	0.7767505951970154	0.7767134151156044	0.7767877752784264	Cross-Habitat
animal-surface	sediment-saline	1	0.9999681954061866	0.9999681546010989	0.9999682362112744	Cross-Habitat
animal-surface	sediment-saline	2	0.9900309401176627	0.9900238609509194	0.9900380192844059	Cross-Habitat
animal-surface	sediment-saline	3	0.9870209558339694	0.9870131054344874	0.9870288062334515	Cross-Habitat
animal-surface	sediment-saline	4	0.9787150269623335	0.9787048018981083	0.9787252520265587	Cross-Habitat
animal-surface	sediment-saline	5	0.9662901321361351	0.9662777429156393	0.966302521356631	Cross-Habitat
animal-surface	sediment-saline	6	0.9199678966928878	0.9199466577719533	0.9199891356138223	Cross-Habitat
animal-surface	sediment-saline	7	0.823252488089806	0.8232202199069955	0.8232847562726165	Cross-Habitat
animal-surface	soil-non-saline	1	0.9999957130657234	0.9999957014198886	0.9999957247115583	Cross-Habitat
animal-surface	soil-non-saline	2	0.9915171262095801	0.9915102940719571	0.9915239583472031	Cross-Habitat
animal-surface	soil-non-saline	3	0.9890219272808233	0.9890145400083505	0.989029314553296	Cross-Habitat
animal-surface	soil-non-saline	4	0.9803445328868886	0.9803345466161536	0.9803545191576236	Cross-Habitat
animal-surface	soil-non-saline	5	0.9686666843940175	0.9686537142538596	0.9686796545341754	Cross-Habitat
animal-surface	soil-non-saline	6	0.9246489003481995	0.9246266383564272	0.9246711623399717	Cross-Habitat
animal-surface	soil-non-saline	7	0.8389836304030046	0.8389552202252993	0.8390120405807099	Cross-Habitat
animal-surface	surface-non-saline	1	0.9999916792938329	0.9999916563335383	0.9999917022541276	Cross-Habitat
animal-surface	surface-non-saline	2	0.9918133440576404	0.9918060876159018	0.991820600499379	Cross-Habitat
animal-surface	surface-non-saline	3	0.98955998186327	0.9895518925559517	0.9895680711705883	Cross-Habitat
animal-surface	surface-non-saline	4	0.9832035699946754	0.9831939048203673	0.9832132351689835	Cross-Habitat
animal-surface	surface-non-saline	5	0.9737048994741605	0.9736927404116371	0.9737170585366839	Cross-Habitat
animal-surface	surface-non-saline	6	0.9375438490243483	0.9375248148082904	0.9375628832404062	Cross-Habitat
animal-surface	surface-non-saline	7	0.8705524511662375	0.8705262327982023	0.8705786695342727	Cross-Habitat
animal-surface	surface-saline	1	0.9999903760296067	0.9999903523228155	0.9999903997363979	Cross-Habitat
animal-surface	surface-saline	2	0.9909920860742663	0.990985048449965	0.9909991236985675	Cross-Habitat
animal-surface	surface-saline	3	0.9888216818277603	0.9888141224293605	0.9888292412261601	Cross-Habitat
animal-surface	surface-saline	4	0.98162959476206	0.9816204524117421	0.9816387371123779	Cross-Habitat
animal-surface	surface-saline	5	0.9694736703910483	0.9694616068312213	0.9694857339508752	Cross-Habitat
animal-surface	surface-saline	6	0.9248154921223938	0.9247946543196511	0.9248363299251364	Cross-Habitat
animal-surface	surface-saline	7	0.8380551764756579	0.8380248159709459	0.8380855369803698	Cross-Habitat
animal-surface	Uniform	1	0.9999966905116641	0.9999966794654137	0.9999967015579144	Uniform
animal-surface	Uniform	2	0.9904744856930084	0.9904665153216528	0.9904824560643641	Uniform
animal-surface	Uniform	3	0.9886352722337556	0.9886267851131061	0.9886437593544051	Uniform
animal-surface	Uniform	4	0.9820809397633514	0.9820712534618782	0.9820906260648247	Uniform
animal-surface	Uniform	5	0.9701214529064643	0.9701090908712116	0.9701338149417171	Uniform
animal-surface	Uniform	6	0.916872676582805	0.9168529855947514	0.9168923675708587	Uniform
animal-surface	Uniform	7	0.7552147382562219	0.7551808249251594	0.7552486515872844	Uniform
animal-surface	water-non-saline	1	0.9999929700474196	0.9999929479621916	0.9999929921326476	Cross-Habitat
animal-surface	water-non-saline	2	0.9904883247471261	0.9904814484192923	0.9904952010749599	Cross-Habitat
animal-surface	water-non-saline	3	0.987621356165257	0.9876139313905457	0.9876287809399684	Cross-Habitat
animal-surface	water-non-saline	4	0.9808250612138919	0.9808164320548314	0.9808336903729524	Cross-Habitat
animal-surface	water-non-saline	5	0.9681087227324026	0.968096884311418	0.9681205611533871	Cross-Habitat
animal-surface	water-non-saline	6	0.9217681405468514	0.921747095543821	0.9217891855498819	Cross-Habitat
animal-surface	water-non-saline	7	0.8275503133105595	0.8275208077022698	0.8275798189188492	Cross-Habitat
animal-surface	water-saline	1	0.9999931329182766	0.9999931106863834	0.9999931551501698	Cross-Habitat
animal-surface	water-saline	2	0.9907191242791253	0.9907119957838029	0.9907262527744478	Cross-Habitat
animal-surface	water-saline	3	0.9881714714776046	0.9881636153593102	0.9881793275958991	Cross-Habitat
animal-surface	water-saline	4	0.9810091452170632	0.9809999224147196	0.9810183680194068	Cross-Habitat
animal-surface	water-saline	5	0.969319456951073	0.9693078505730367	0.9693310633291093	Cross-Habitat
animal-surface	water-saline	6	0.9258846593177392	0.9258644175766624	0.9259049010588161	Cross-Habitat
animal-surface	water-saline	7	0.8418718647918387	0.8418437529907772	0.8418999765929003	Cross-Habitat
plant-corpus	animal-corpus	1	0.999999894745392	0.9999998934397657	0.9999998960510182	Cross-Habitat
plant-corpus	animal-corpus	2	0.9933511869736427	0.9933193874606475	0.9933829864866378	Cross-Habitat
plant-corpus	animal-corpus	3	0.9901975653164529	0.9901608707252368	0.9902342599076689	Cross-Habitat
plant-corpus	animal-corpus	4	0.9823389632968431	0.9823014817675721	0.9823764448261141	Cross-Habitat
plant-corpus	animal-corpus	5	0.9756117988686354	0.9755737396414744	0.9756498580957963	Cross-Habitat
plant-corpus	animal-corpus	6	0.9456337902434541	0.9455825156957146	0.9456850647911935	Cross-Habitat
plant-corpus	animal-corpus	7	0.9267703706264732	0.9267050049090093	0.926835736343937	Cross-Habitat
plant-corpus	animal-distal-gut	1	0.9999998596679913	0.9999998579573056	0.999999861378677	Cross-Habitat
plant-corpus	animal-distal-gut	2	0.9898683856960293	0.989836567191918	0.9899002042001406	Cross-Habitat
plant-corpus	animal-distal-gut	3	0.9885834785696737	0.9885467322661039	0.9886202248732434	Cross-Habitat
plant-corpus	animal-distal-gut	4	0.9828223207894278	0.9827852210163212	0.9828594205625344	Cross-Habitat
plant-corpus	animal-distal-gut	5	0.9774145883625536	0.9773773227985711	0.977451853926536	Cross-Habitat
plant-corpus	animal-distal-gut	6	0.9415438656728657	0.9414836010690347	0.9416041302766968	Cross-Habitat
plant-corpus	animal-distal-gut	7	0.8957429465019688	0.89563800664112	0.8958478863628176	Cross-Habitat
plant-corpus	animal-proximal-gut	1	0.9999999298339957	0.9999999293910333	0.999999930276958	Cross-Habitat
plant-corpus	animal-proximal-gut	2	0.9933457597554561	0.9933141552338031	0.9933773642771092	Cross-Habitat
plant-corpus	animal-proximal-gut	3	0.9895666549283975	0.9895301404042729	0.989603169452522	Cross-Habitat
plant-corpus	animal-proximal-gut	4	0.9858036076147383	0.9857671546340624	0.9858400605954142	Cross-Habitat
plant-corpus	animal-proximal-gut	5	0.9795331556878678	0.9794965846765243	0.9795697266992113	Cross-Habitat
plant-corpus	animal-proximal-gut	6	0.9416466694241911	0.9415993202518543	0.9416940185965278	Cross-Habitat
plant-corpus	animal-proximal-gut	7	0.9176463814098058	0.9175790087863573	0.9177137540332543	Cross-Habitat
plant-corpus	animal-secretion	1	0.9999999298339957	0.9999999293910333	0.999999930276958	Cross-Habitat
plant-corpus	animal-secretion	2	0.9934119336052697	0.9933803266114778	0.9934435405990616	Cross-Habitat
plant-corpus	animal-secretion	3	0.9919573481021915	0.9919207408994539	0.9919939553049291	Cross-Habitat
plant-corpus	animal-secretion	4	0.986950419177276	0.9869138910906909	0.986986947263861	Cross-Habitat
plant-corpus	animal-secretion	5	0.9791979271248854	0.9791612488234344	0.9792346054263364	Cross-Habitat
plant-corpus	animal-secretion	6	0.9476430645521399	0.9475931500877403	0.9476929790165395	Cross-Habitat
plant-corpus	animal-secretion	7	0.9254123720683287	0.9253427123476202	0.9254820317890372	Cross-Habitat
plant-corpus	animal-surface	1	1.0	1.0	1.0	Cross-Habitat
plant-corpus	animal-surface	2	0.9886313956590709	0.988598994460367	0.9886637968577747	Cross-Habitat
plant-corpus	animal-surface	3	0.9839228879076533	0.9838852123491425	0.983960563466164	Cross-Habitat
plant-corpus	animal-surface	4	0.9803241704669675	0.9802864796636914	0.9803618612702436	Cross-Habitat
plant-corpus	animal-surface	5	0.9747761827050473	0.9747383468615027	0.9748140185485918	Cross-Habitat
plant-corpus	animal-surface	6	0.9433521883368048	0.9432945092138655	0.9434098674597441	Cross-Habitat
plant-corpus	animal-surface	7	0.9118745721224695	0.9117967873956356	0.9119523568493033	Cross-Habitat
plant-corpus	Average	1	1.0	1.0	1.0	Average
plant-corpus	Average	2	0.9930926297498394	0.9930608120286928	0.9931244474709859	Average
plant-corpus	Average	3	0.9922295560286997	0.9921977537334997	0.9922613583238996	Average
plant-corpus	Average	4	0.9857641483760918	0.9857323643505176	0.9857959324016661	Average
plant-corpus	Average	5	0.97922975659949	0.9791976523045084	0.9792618608944715	Average
plant-corpus	Average	6	0.9461744629355904	0.9461195583702667	0.946229367500914	Average
plant-corpus	Average	7	0.9244333480875933	0.9243645341047075	0.924502162070479	Average
plant-corpus	Bespoke	1	0.9999998596622065	0.9999998575913632	0.9999998617330498	Bespoke
plant-corpus	Bespoke	2	0.9998308319107538	0.9998303617776351	0.9998313020438726	Bespoke
plant-corpus	Bespoke	3	0.99964218273487	0.9996415085686209	0.9996428569011192	Bespoke
plant-corpus	Bespoke	4	0.9890672646746783	0.9890303870821446	0.989104142267212	Bespoke
plant-corpus	Bespoke	5	0.9839645842612972	0.9839274602856499	0.9840017082369444	Bespoke
plant-corpus	Bespoke	6	0.9505434558223047	0.9504881718935622	0.9505987397510473	Bespoke
plant-corpus	Bespoke	7	0.9320860452790769	0.9320189682417052	0.9321531223164486	Bespoke
plant-corpus	plant-rhizosphere	1	0.9999999298339957	0.9999999293910333	0.999999930276958	Cross-Habitat
plant-corpus	plant-rhizosphere	2	0.9896285085114693	0.9895966590216784	0.9896603580012603	Cross-Habitat
plant-corpus	plant-rhizosphere	3	0.985852582361082	0.9858158205212046	0.9858893442009593	Cross-Habitat
plant-corpus	plant-rhizosphere	4	0.981772868499405	0.981736059032175	0.9818096779666351	Cross-Habitat
plant-corpus	plant-rhizosphere	5	0.9758954764200493	0.9758579088828933	0.9759330439572053	Cross-Habitat
plant-corpus	plant-rhizosphere	6	0.9341461319657981	0.9340883775987725	0.9342038863328237	Cross-Habitat
plant-corpus	plant-rhizosphere	7	0.8967484214121538	0.8966685437564764	0.8968282990678312	Cross-Habitat
plant-corpus	sediment-non-saline	1	0.9999999298339957	0.9999999293910333	0.999999930276958	Cross-Habitat
plant-corpus	sediment-non-saline	2	0.9889409436384331	0.9889088613626064	0.9889730259142598	Cross-Habitat
plant-corpus	sediment-non-saline	3	0.9856654191884915	0.9856279903487281	0.9857028480282549	Cross-Habitat
plant-corpus	sediment-non-saline	4	0.9801539715114044	0.9801166405969503	0.9801913024258585	Cross-Habitat
plant-corpus	sediment-non-saline	5	0.97278507875158	0.9727471491583073	0.9728230083448528	Cross-Habitat
plant-corpus	sediment-non-saline	6	0.9295443193222657	0.9294857931052639	0.9296028455392674	Cross-Habitat
plant-corpus	sediment-non-saline	7	0.9010689359214454	0.9009939801456776	0.9011438916972133	Cross-Habitat
plant-corpus	sediment-saline	1	0.9991191105727444	0.9991178461693518	0.9991203749761369	Cross-Habitat
plant-corpus	sediment-saline	2	0.9878718863462298	0.9878392303692011	0.9879045423232585	Cross-Habitat
plant-corpus	sediment-saline	3	0.9844603482033607	0.9844228972364361	0.9844977991702853	Cross-Habitat
plant-corpus	sediment-saline	4	0.9778276803699131	0.977790259417024	0.9778651013228021	Cross-Habitat
plant-corpus	sediment-saline	5	0.9700375895979062	0.9699996503532113	0.9700755288426011	Cross-Habitat
plant-corpus	sediment-saline	6	0.9340975249225244	0.9340450501506885	0.9341499996943603	Cross-Habitat
plant-corpus	sediment-saline	7	0.9092807814096263	0.9092097297204041	0.9093518330988485	Cross-Habitat
plant-corpus	soil-non-saline	1	1.0	1.0	1.0	Cross-Habitat
plant-corpus	soil-non-saline	2	0.9902853851339174	0.9902532275057525	0.9903175427620823	Cross-Habitat
plant-corpus	soil-non-saline	3	0.9859775857566205	0.9859405626032598	0.9860146089099813	Cross-Habitat
plant-corpus	soil-non-saline	4	0.9808040774144927	0.9807669353429921	0.9808412194859933	Cross-Habitat
plant-corpus	soil-non-saline	5	0.9751497096560272	0.975112344355785	0.9751870749562694	Cross-Habitat
plant-corpus	soil-non-saline	6	0.9373701614487661	0.9373197139895986	0.9374206089079336	Cross-Habitat
plant-corpus	soil-non-saline	7	0.9022673311687989	0.9021942256499099	0.9023404366876878	Cross-Habitat
plant-corpus	surface-non-saline	1	0.9999999298339957	0.9999999293910333	0.999999930276958	Cross-Habitat
plant-corpus	surface-non-saline	2	0.9940175351073157	0.9939859136467133	0.9940491565679181	Cross-Habitat
plant-corpus	surface-non-saline	3	0.9903442975905304	0.9903077425707618	0.9903808526102991	Cross-Habitat
plant-corpus	surface-non-saline	4	0.9866962231518682	0.9866596879351465	0.98673275836859	Cross-Habitat
plant-corpus	surface-non-saline	5	0.9810307079782643	0.9809940559582437	0.9810673599982849	Cross-Habitat
plant-corpus	surface-non-saline	6	0.950122669274213	0.9500734137576161	0.9501719247908098	Cross-Habitat
plant-corpus	surface-non-saline	7	0.92772892162349	0.9276596678016668	0.9277981754453132	Cross-Habitat
plant-corpus	surface-saline	1	0.9999998596622065	0.9999998575913632	0.9999998617330498	Cross-Habitat
plant-corpus	surface-saline	2	0.9933061887042087	0.9932743855769968	0.9933379918314207	Cross-Habitat
plant-corpus	surface-saline	3	0.990939838683899	0.9909030814333812	0.9909765959344168	Cross-Habitat
plant-corpus	surface-saline	4	0.9796657801050336	0.9796291913450657	0.9797023688650015	Cross-Habitat
plant-corpus	surface-saline	5	0.9695151621122656	0.9694781325692589	0.9695521916552724	Cross-Habitat
plant-corpus	surface-saline	6	0.9319684263430735	0.9319202919319144	0.9320165607542327	Cross-Habitat
plant-corpus	surface-saline	7	0.8887866492412507	0.8887038731196601	0.8888694253628413	Cross-Habitat
plant-corpus	Uniform	1	1.0	1.0	1.0	Uniform
plant-corpus	Uniform	2	0.996353961967081	0.9963512266452088	0.9963566972889533	Uniform
plant-corpus	Uniform	3	0.9904086969739461	0.9904027346047453	0.9904146593431469	Uniform
plant-corpus	Uniform	4	0.9791622179617787	0.9791256763231877	0.9791987596003697	Uniform
plant-corpus	Uniform	5	0.9723716452907204	0.9723350684463188	0.972408222135122	Uniform
plant-corpus	Uniform	6	0.937374494343416	0.9373169760484362	0.9374320126383958	Uniform
plant-corpus	Uniform	7	0.9033168887563144	0.9032416121223428	0.9033921653902861	Uniform
plant-corpus	water-non-saline	1	0.9999999649168146	0.9999999646953324	0.9999999651382969	Cross-Habitat
plant-corpus	water-non-saline	2	0.9927829289133697	0.9927511436740875	0.992814714152652	Cross-Habitat
plant-corpus	water-non-saline	3	0.9915268379092207	0.9914900804393543	0.9915635953790871	Cross-Habitat
plant-corpus	water-non-saline	4	0.9823582513900823	0.9823213954390635	0.982395107341101	Cross-Habitat
plant-corpus	water-non-saline	5	0.9726642835270377	0.9726272272305416	0.9727013398235338	Cross-Habitat
plant-corpus	water-non-saline	6	0.9382744927410066	0.9382185394679439	0.9383304460140693	Cross-Habitat
plant-corpus	water-non-saline	7	0.9180112759974363	0.9179425729253086	0.918079979069564	Cross-Habitat
plant-corpus	water-saline	1	1.0	1.0	1.0	Cross-Habitat
plant-corpus	water-saline	2	0.9930127855424193	0.9929811907905716	0.9930443802942671	Cross-Habitat
plant-corpus	water-saline	3	0.9906496611820917	0.9906130963228845	0.990686226041299	Cross-Habitat
plant-corpus	water-saline	4	0.9787546879307878	0.9787180931684267	0.9787912826931489	Cross-Habitat
plant-corpus	water-saline	5	0.9664457021474608	0.9664083552039094	0.9664830490910122	Cross-Habitat
plant-corpus	water-saline	6	0.9353358846974177	0.9352878411744725	0.9353839282203629	Cross-Habitat
plant-corpus	water-saline	7	0.9019330539653071	0.9018616535623121	0.9020044543683021	Cross-Habitat
plant-rhizosphere	animal-corpus	1	0.9999935970310274	0.9999935807413065	0.9999936133207483	Cross-Habitat
plant-rhizosphere	animal-corpus	2	0.9953033267717866	0.9953013220290398	0.9953053315145334	Cross-Habitat
plant-rhizosphere	animal-corpus	3	0.9872137255163423	0.9872101797528733	0.9872172712798114	Cross-Habitat
plant-rhizosphere	animal-corpus	4	0.9695212984382707	0.9695171163569892	0.9695254805195522	Cross-Habitat
plant-rhizosphere	animal-corpus	5	0.9497721567486027	0.949767165052363	0.9497771484448424	Cross-Habitat
plant-rhizosphere	animal-corpus	6	0.9053639229887636	0.905355011493995	0.9053728344835321	Cross-Habitat
plant-rhizosphere	animal-corpus	7	0.88188479675619	0.8818625456371875	0.8819070478751926	Cross-Habitat
plant-rhizosphere	animal-distal-gut	1	0.9999935064226387	0.999993489922243	0.9999935229230345	Cross-Habitat
plant-rhizosphere	animal-distal-gut	2	0.9927916233358828	0.9927884978405493	0.9927947488312162	Cross-Habitat
plant-rhizosphere	animal-distal-gut	3	0.9823798871854998	0.9823742754561355	0.9823854989148642	Cross-Habitat
plant-rhizosphere	animal-distal-gut	4	0.9680651157088841	0.9680588027264262	0.968071428691342	Cross-Habitat
plant-rhizosphere	animal-distal-gut	5	0.9515975476537707	0.9515904764517982	0.9516046188557432	Cross-Habitat
plant-rhizosphere	animal-distal-gut	6	0.8994736609796574	0.8994638641468398	0.8994834578124751	Cross-Habitat
plant-rhizosphere	animal-distal-gut	7	0.8703590643710015	0.8703357507112925	0.8703823780307105	Cross-Habitat
plant-rhizosphere	animal-proximal-gut	1	0.9999750171049262	0.9999749797681617	0.9999750544416907	Cross-Habitat
plant-rhizosphere	animal-proximal-gut	2	0.9940514163029173	0.9940487123614564	0.9940541202443781	Cross-Habitat
plant-rhizosphere	animal-proximal-gut	3	0.9860341534895287	0.9860292122005699	0.9860390947784875	Cross-Habitat
plant-rhizosphere	animal-proximal-gut	4	0.9726134057879655	0.9726078216734212	0.9726189899025098	Cross-Habitat
plant-rhizosphere	animal-proximal-gut	5	0.9557475948810747	0.9557412715174696	0.9557539182446799	Cross-Habitat
plant-rhizosphere	animal-proximal-gut	6	0.9073103062801295	0.9073010012175464	0.9073196113427127	Cross-Habitat
plant-rhizosphere	animal-proximal-gut	7	0.8826632862230465	0.8826439540613713	0.8826826183847216	Cross-Habitat
plant-rhizosphere	animal-secretion	1	0.999993385596564	0.9999933689031262	0.9999934022900019	Cross-Habitat
plant-rhizosphere	animal-secretion	2	0.9958048658286713	0.9958027421820982	0.9958069894752445	Cross-Habitat
plant-rhizosphere	animal-secretion	3	0.9891760712137694	0.9891723495914458	0.9891797928360929	Cross-Habitat
plant-rhizosphere	animal-secretion	4	0.9780510544525695	0.9780466244045357	0.9780554845006032	Cross-Habitat
plant-rhizosphere	animal-secretion	5	0.9631311666905418	0.9631261428342341	0.9631361905468494	Cross-Habitat
plant-rhizosphere	animal-secretion	6	0.9206483204063218	0.9206393797797062	0.9206572610329374	Cross-Habitat
plant-rhizosphere	animal-secretion	7	0.897231075259338	0.8972089261690083	0.8972532243496677	Cross-Habitat
plant-rhizosphere	animal-surface	1	0.9999937178351288	0.9999937014414821	0.9999937342287755	Cross-Habitat
plant-rhizosphere	animal-surface	2	0.99217248991436	0.9921698189680727	0.9921751608606474	Cross-Habitat
plant-rhizosphere	animal-surface	3	0.9834121062167004	0.9834072794871959	0.9834169329462049	Cross-Habitat
plant-rhizosphere	animal-surface	4	0.9709106715124761	0.9709054836960674	0.9709158593288848	Cross-Habitat
plant-rhizosphere	animal-surface	5	0.9551706373896082	0.9551649054162215	0.9551763693629949	Cross-Habitat
plant-rhizosphere	animal-surface	6	0.9114138453798859	0.9114047060443555	0.9114229847154163	Cross-Habitat
plant-rhizosphere	animal-surface	7	0.8867518641848353	0.8867295408670193	0.8867741875026514	Cross-Habitat
plant-rhizosphere	Average	1	0.9999938386555669	0.9999938225605784	0.9999938547505554	Average
plant-rhizosphere	Average	2	0.9961404845575008	0.9961391435854035	0.9961418255295982	Average
plant-rhizosphere	Average	3	0.990577262730185	0.990574913703416	0.990579611756954	Average
plant-rhizosphere	Average	4	0.9810700606586864	0.9810669755819083	0.9810731457354646	Average
plant-rhizosphere	Average	5	0.9669026168905183	0.9668989835004348	0.9669062502806017	Average
plant-rhizosphere	Average	6	0.9278180145337436	0.9278101533560421	0.927825875711445	Average
plant-rhizosphere	Average	7	0.9094478999016721	0.9094291893692604	0.9094666104340837	Average
plant-rhizosphere	Bespoke	1	0.9999938084458814	0.9999937922553118	0.9999938246364509	Bespoke
plant-rhizosphere	Bespoke	2	0.9972980271374219	0.9972971597080137	0.9972988945668301	Bespoke
plant-rhizosphere	Bespoke	3	0.9935368608055585	0.9935352937167152	0.9935384278944017	Bespoke
plant-rhizosphere	Bespoke	4	0.9858969877775787	0.98589453915001	0.9858994364051474	Bespoke
plant-rhizosphere	Bespoke	5	0.9735779741641322	0.9735749138397707	0.9735810344884936	Bespoke
plant-rhizosphere	Bespoke	6	0.9430483198975095	0.9430417878148691	0.9430548519801498	Bespoke
plant-rhizosphere	Bespoke	7	0.9237138205028684	0.9236965515170191	0.9237310894887177	Bespoke
plant-rhizosphere	plant-corpus	1	0.9999915733633867	0.9999915564044153	0.9999915903223582	Cross-Habitat
plant-rhizosphere	plant-corpus	2	0.9962378830781824	0.9962364335252898	0.996239332631075	Cross-Habitat
plant-rhizosphere	plant-corpus	3	0.9913026847422184	0.9913001500466044	0.9913052194378323	Cross-Habitat
plant-rhizosphere	plant-corpus	4	0.9825129152760516	0.9825095056142705	0.9825163249378326	Cross-Habitat
plant-rhizosphere	plant-corpus	5	0.9683817109252008	0.9683776119530894	0.9683858098973122	Cross-Habitat
plant-rhizosphere	plant-corpus	6	0.92760802593384	0.9276008916542516	0.9276151602134283	Cross-Habitat
plant-rhizosphere	plant-corpus	7	0.9058075671343722	0.9057871029165153	0.905828031352229	Cross-Habitat
plant-rhizosphere	sediment-non-saline	1	0.9999938386555669	0.9999938225605784	0.9999938547505554	Cross-Habitat
plant-rhizosphere	sediment-non-saline	2	0.9965265648979205	0.9965254412854098	0.9965276885104312	Cross-Habitat
plant-rhizosphere	sediment-non-saline	3	0.9912596425910417	0.9912576315016511	0.9912616536804323	Cross-Habitat
plant-rhizosphere	sediment-non-saline	4	0.9818690968013009	0.9818662897383719	0.9818719038642298	Cross-Habitat
plant-rhizosphere	sediment-non-saline	5	0.9661183106508036	0.9661150962952256	0.9661215250063815	Cross-Habitat
plant-rhizosphere	sediment-non-saline	6	0.9175251562870588	0.9175137971216385	0.917536515452479	Cross-Habitat
plant-rhizosphere	sediment-non-saline	7	0.8925606644421489	0.8925373531642711	0.8925839757200267	Cross-Habitat
plant-rhizosphere	sediment-saline	1	0.9999466147047208	0.9999465116227716	0.99994671778667	Cross-Habitat
plant-rhizosphere	sediment-saline	2	0.9951504316069366	0.9951488240479172	0.9951520391659561	Cross-Habitat
plant-rhizosphere	sediment-saline	3	0.9872588013912981	0.9872559911652649	0.9872616116173313	Cross-Habitat
plant-rhizosphere	sediment-saline	4	0.9735971485623715	0.9735937337008018	0.9736005634239411	Cross-Habitat
plant-rhizosphere	sediment-saline	5	0.9571445396247886	0.9571405538062461	0.9571485254433312	Cross-Habitat
plant-rhizosphere	sediment-saline	6	0.9128171762990781	0.9128060054793228	0.9128283471188334	Cross-Habitat
plant-rhizosphere	sediment-saline	7	0.8848928870571302	0.8848670320973017	0.8849187420169587	Cross-Habitat
plant-rhizosphere	soil-non-saline	1	0.9999968888352493	0.9999968807347839	0.9999968969357147	Cross-Habitat
plant-rhizosphere	soil-non-saline	2	0.9968580288718942	0.9968569421847594	0.9968591155590291	Cross-Habitat
plant-rhizosphere	soil-non-saline	3	0.9924074312949235	0.9924055656132106	0.9924092969766364	Cross-Habitat
plant-rhizosphere	soil-non-saline	4	0.9829106415549417	0.9829081078541602	0.9829131752557232	Cross-Habitat
plant-rhizosphere	soil-non-saline	5	0.9694921205272379	0.9694890216963679	0.9694952193581079	Cross-Habitat
plant-rhizosphere	soil-non-saline	6	0.9339513047467121	0.9339434685257217	0.9339591409677024	Cross-Habitat
plant-rhizosphere	soil-non-saline	7	0.916165595603387	0.9161467941684209	0.916184397038353	Cross-Habitat
plant-rhizosphere	surface-non-saline	1	0.9999936574298408	0.9999936410310639	0.9999936738286177	Cross-Habitat
plant-rhizosphere	surface-non-saline	2	0.9965045598300131	0.9965032389709582	0.996505880689068	Cross-Habitat
plant-rhizosphere	surface-non-saline	3	0.9909252272978908	0.9909227949182478	0.9909276596775338	Cross-Habitat
plant-rhizosphere	surface-non-saline	4	0.9784028246503569	0.9783996952747829	0.9784059540259309	Cross-Habitat
plant-rhizosphere	surface-non-saline	5	0.964094616624688	0.9640907794432386	0.9640984538061373	Cross-Habitat
plant-rhizosphere	surface-non-saline	6	0.9231418855777765	0.9231337571395789	0.9231500140159742	Cross-Habitat
plant-rhizosphere	surface-non-saline	7	0.9012697879995475	0.9012485026349353	0.9012910733641597	Cross-Habitat
plant-rhizosphere	surface-saline	1	0.999993566820513	0.9999935504305795	0.9999935832104465	Cross-Habitat
plant-rhizosphere	surface-saline	2	0.9946773568621164	0.9946749220099764	0.9946797917142565	Cross-Habitat
plant-rhizosphere	surface-saline	3	0.9875490386395938	0.987544488845034	0.9875535884341535	Cross-Habitat
plant-rhizosphere	surface-saline	4	0.9713208059292235	0.9713158891451512	0.9713257227132959	Cross-Habitat
plant-rhizosphere	surface-saline	5	0.9494313248402332	0.9494257983296261	0.9494368513508402	Cross-Habitat
plant-rhizosphere	surface-saline	6	0.897047970577075	0.8970356055008899	0.89706033565326	Cross-Habitat
plant-rhizosphere	surface-saline	7	0.8656766222371934	0.8656508739518833	0.8657023705225035	Cross-Habitat
plant-rhizosphere	Uniform	1	0.9999950765906939	0.9999950675256014	0.9999950856557863	Uniform
plant-rhizosphere	Uniform	2	0.997344386067523	0.997343561026342	0.9973452111087039	Uniform
plant-rhizosphere	Uniform	3	0.9930876643295766	0.993086262984361	0.9930890656747923	Uniform
plant-rhizosphere	Uniform	4	0.9813140113668488	0.9813115907376534	0.9813164319960442	Uniform
plant-rhizosphere	Uniform	5	0.9637266276320985	0.9637235077709921	0.9637297474932048	Uniform
plant-rhizosphere	Uniform	6	0.9143868934021792	0.9143793587710193	0.914394428033339	Uniform
plant-rhizosphere	Uniform	7	0.8898356931306123	0.8898158226401782	0.8898555636210463	Uniform
plant-rhizosphere	water-non-saline	1	0.9999937178351288	0.9999937014414821	0.9999937342287755	Cross-Habitat
plant-rhizosphere	water-non-saline	2	0.9961580965251544	0.9961565304443201	0.9961596626059888	Cross-Habitat
plant-rhizosphere	water-non-saline	3	0.9905145703607003	0.9905119221712025	0.9905172185501981	Cross-Habitat
plant-rhizosphere	water-non-saline	4	0.9796273037000441	0.9796238282859213	0.979630779114167	Cross-Habitat
plant-rhizosphere	water-non-saline	5	0.9624830738143672	0.9624791503893756	0.9624869972393587	Cross-Habitat
plant-rhizosphere	water-non-saline	6	0.9060431996816262	0.9060324574130082	0.9060539419502441	Cross-Habitat
plant-rhizosphere	water-non-saline	7	0.878383648640467	0.8783590141408616	0.8784082831400725	Cross-Habitat
plant-rhizosphere	water-saline	1	0.999993748045643	0.999993731752251	0.999993764339035	Cross-Habitat
plant-rhizosphere	water-saline	2	0.9951244074410057	0.9951224932514361	0.9951263216305754	Cross-Habitat
plant-rhizosphere	water-saline	3	0.9873181435740969	0.987314513739876	0.9873217734083177	Cross-Habitat
plant-rhizosphere	water-saline	4	0.971660397153047	0.9716563476025429	0.971664446703551	Cross-Habitat
plant-rhizosphere	water-saline	5	0.953863331442956	0.9538583989940996	0.9538682638918123	Cross-Habitat
plant-rhizosphere	water-saline	6	0.9076329311628334	0.9076245001459214	0.9076413621797453	Cross-Habitat
plant-rhizosphere	water-saline	7	0.8821825644560252	0.8821610334201987	0.8822040954918516	Cross-Habitat
sediment-non-saline	animal-corpus	1	0.9999261597381391	0.9999259344492938	0.9999263850269845	Cross-Habitat
sediment-non-saline	animal-corpus	2	0.9903910016174681	0.9903864155792523	0.9903955876556838	Cross-Habitat
sediment-non-saline	animal-corpus	3	0.9736811523119058	0.9736723412563536	0.973689963367458	Cross-Habitat
sediment-non-saline	animal-corpus	4	0.9366394536321418	0.9366194800548078	0.9366594272094759	Cross-Habitat
sediment-non-saline	animal-corpus	5	0.9051346557139895	0.9051112458622902	0.9051580655656889	Cross-Habitat
sediment-non-saline	animal-corpus	6	0.8563116075899162	0.8562748072810633	0.8563484078987691	Cross-Habitat
sediment-non-saline	animal-corpus	7	0.8474526601412411	0.8474121186214327	0.8474932016610495	Cross-Habitat
sediment-non-saline	animal-distal-gut	1	0.9999156941197447	0.9999154702128273	0.999915918026662	Cross-Habitat
sediment-non-saline	animal-distal-gut	2	0.9849030748290685	0.9848959363157113	0.9849102133424257	Cross-Habitat
sediment-non-saline	animal-distal-gut	3	0.9644102374505154	0.964397885088613	0.9644225898124177	Cross-Habitat
sediment-non-saline	animal-distal-gut	4	0.9292779756165791	0.9292559147380297	0.9293000364951285	Cross-Habitat
sediment-non-saline	animal-distal-gut	5	0.9024072635822508	0.9023839588820697	0.9024305682824318	Cross-Habitat
sediment-non-saline	animal-distal-gut	6	0.8613744556584176	0.8613460252254749	0.8614028860913604	Cross-Habitat
sediment-non-saline	animal-distal-gut	7	0.8552553925020683	0.8552257666948504	0.8552850183092862	Cross-Habitat
sediment-non-saline	animal-proximal-gut	1	0.99992170232668	0.9999214731796402	0.9999219314737198	Cross-Habitat
sediment-non-saline	animal-proximal-gut	2	0.9900697232086365	0.9900651673584574	0.9900742790588156	Cross-Habitat
sediment-non-saline	animal-proximal-gut	3	0.9751347525557261	0.9751272240529109	0.9751422810585414	Cross-Habitat
sediment-non-saline	animal-proximal-gut	4	0.9415498462510182	0.9415315106406438	0.9415681818613927	Cross-Habitat
sediment-non-saline	animal-proximal-gut	5	0.918933408516672	0.9189115082057701	0.918955308827574	Cross-Habitat
sediment-non-saline	animal-proximal-gut	6	0.8813332232850672	0.8812985259430377	0.8813679206270968	Cross-Habitat
sediment-non-saline	animal-proximal-gut	7	0.8751194769463649	0.875082936105144	0.8751560177875859	Cross-Habitat
sediment-non-saline	animal-secretion	1	0.9999249966327299	0.9999247709124824	0.9999252223529774	Cross-Habitat
sediment-non-saline	animal-secretion	2	0.9914935430441625	0.9914897013911842	0.9914973846971408	Cross-Habitat
sediment-non-saline	animal-secretion	3	0.9781197658937001	0.9781127544721459	0.9781267773152543	Cross-Habitat
sediment-non-saline	animal-secretion	4	0.9467485803553808	0.9467319587010797	0.9467652020096818	Cross-Habitat
sediment-non-saline	animal-secretion	5	0.9218725646354654	0.9218544421309637	0.9218906871399671	Cross-Habitat
sediment-non-saline	animal-secretion	6	0.8769259034401461	0.87689536751165	0.8769564393686422	Cross-Habitat
sediment-non-saline	animal-secretion	7	0.8707762378868089	0.8707441587083812	0.8708083170652366	Cross-Habitat
sediment-non-saline	animal-surface	1	0.9999277101424169	0.9999274849155951	0.9999279353692386	Cross-Habitat
sediment-non-saline	animal-surface	2	0.9853914476635492	0.985385331219016	0.9853975641080825	Cross-Habitat
sediment-non-saline	animal-surface	3	0.9696937871663972	0.9696843211719267	0.9697032531608677	Cross-Habitat
sediment-non-saline	animal-surface	4	0.9415498473270434	0.9415340090725884	0.9415656855814983	Cross-Habitat
sediment-non-saline	animal-surface	5	0.9176704300739036	0.9176538664966369	0.9176869936511702	Cross-Habitat
sediment-non-saline	animal-surface	6	0.879713058922965	0.8796905551807443	0.8797355626651857	Cross-Habitat
sediment-non-saline	animal-surface	7	0.8734937173431747	0.8734700554296578	0.8735173792566916	Cross-Habitat
sediment-non-saline	Average	1	0.9999368180168294	0.9999365996422575	0.9999370363914014	Average
sediment-non-saline	Average	2	0.9922683604408601	0.992265303233719	0.9922714176480012	Average
sediment-non-saline	Average	3	0.9810611683565591	0.9810559068327086	0.9810664298804096	Average
sediment-non-saline	Average	4	0.9539591544241447	0.9539459946840001	0.9539723141642893	Average
sediment-non-saline	Average	5	0.9326403612338582	0.9326254060596474	0.932655316408069	Average
sediment-non-saline	Average	6	0.8968671179745986	0.896844829373781	0.8968894065754163	Average
sediment-non-saline	Average	7	0.8909805904053344	0.8909570187163045	0.8910041620943643	Average
sediment-non-saline	Bespoke	1	0.9999366242526913	0.9999364056652188	0.9999368428401637	Bespoke
sediment-non-saline	Bespoke	2	0.993897789094938	0.9938950972803473	0.9939004809095286	Bespoke
sediment-non-saline	Bespoke	3	0.9836135756297514	0.9836089408320398	0.983618210427463	Bespoke
sediment-non-saline	Bespoke	4	0.9576203591621323	0.957608928579421	0.9576317897448435	Bespoke
sediment-non-saline	Bespoke	5	0.9382164266415431	0.9382041273803065	0.9382287259027798	Bespoke
sediment-non-saline	Bespoke	6	0.9073076762752804	0.9072889822702671	0.9073263702802937	Bespoke
sediment-non-saline	Bespoke	7	0.9018274738640365	0.9018073623242456	0.9018475854038274	Bespoke
sediment-non-saline	plant-corpus	1	0.9998875849157078	0.9998873582787806	0.9998878115526351	Cross-Habitat
sediment-non-saline	plant-corpus	2	0.9913264857152589	0.9913224921247255	0.9913304793057924	Cross-Habitat
sediment-non-saline	plant-corpus	3	0.9786872117570927	0.978680129179903	0.9786942943342825	Cross-Habitat
sediment-non-saline	plant-corpus	4	0.9457561177309708	0.9457383088165309	0.9457739266454107	Cross-Habitat
sediment-non-saline	plant-corpus	5	0.9178647269557544	0.9178415788334575	0.9178878750780513	Cross-Habitat
sediment-non-saline	plant-corpus	6	0.8753625597605621	0.8753299923510189	0.8753951271701053	Cross-Habitat
sediment-non-saline	plant-corpus	7	0.8692456902719843	0.8692117701590735	0.8692796103848951	Cross-Habitat
sediment-non-saline	plant-rhizosphere	1	0.9999286790119389	0.9999284544967777	0.9999289035271002	Cross-Habitat
sediment-non-saline	plant-rhizosphere	2	0.9918095005183547	0.9918057828523156	0.9918132181843938	Cross-Habitat
sediment-non-saline	plant-rhizosphere	3	0.9808363640000963	0.9808292888403422	0.9808434391598505	Cross-Habitat
sediment-non-saline	plant-rhizosphere	4	0.9439188773269426	0.9438968157864677	0.9439409388674175	Cross-Habitat
sediment-non-saline	plant-rhizosphere	5	0.9118631228555093	0.911832681364094	0.9118935643469246	Cross-Habitat
sediment-non-saline	plant-rhizosphere	6	0.8699700723451093	0.8699297338829057	0.8700104108073128	Cross-Habitat
sediment-non-saline	plant-rhizosphere	7	0.8605397120198144	0.8604966245161062	0.8605827995235226	Cross-Habitat
sediment-non-saline	sediment-saline	1	0.999941082231352	0.9999408671872714	0.9999412972754327	Cross-Habitat
sediment-non-saline	sediment-saline	2	0.9923439491496622	0.992340841452187	0.9923470568471373	Cross-Habitat
sediment-non-saline	sediment-saline	3	0.9785155187576061	0.9785098321265615	0.9785212053886507	Cross-Habitat
sediment-non-saline	sediment-saline	4	0.9481118936192031	0.9480967189754073	0.948127068262999	Cross-Habitat
sediment-non-saline	sediment-saline	5	0.9242640889608451	0.9242463693224905	0.9242818085991997	Cross-Habitat
sediment-non-saline	sediment-saline	6	0.8864694406162624	0.8864423959073535	0.8864964853251713	Cross-Habitat
sediment-non-saline	sediment-saline	7	0.8793329515955094	0.8793041912155394	0.8793617119754794	Cross-Habitat
sediment-non-saline	soil-non-saline	1	0.9999399197270542	0.9999397043592999	0.9999401350948085	Cross-Habitat
sediment-non-saline	soil-non-saline	2	0.992854735087442	0.9928516698144888	0.9928578003603953	Cross-Habitat
sediment-non-saline	soil-non-saline	3	0.9819896255376651	0.9819832659508797	0.9819959851244505	Cross-Habitat
sediment-non-saline	soil-non-saline	4	0.9528011456745679	0.9527850497269454	0.9528172416221903	Cross-Habitat
sediment-non-saline	soil-non-saline	5	0.9278831073283277	0.9278626171298032	0.9279035975268521	Cross-Habitat
sediment-non-saline	soil-non-saline	6	0.8930441664188082	0.8930161992458804	0.8930721335917361	Cross-Habitat
sediment-non-saline	soil-non-saline	7	0.8874558815358741	0.887427164679245	0.8874845983925032	Cross-Habitat
sediment-non-saline	surface-non-saline	1	0.9999265472378334	0.9999263216444328	0.9999267728312339	Cross-Habitat
sediment-non-saline	surface-non-saline	2	0.9921245033121144	0.9921211795331599	0.992127827091069	Cross-Habitat
sediment-non-saline	surface-non-saline	3	0.9796225633998034	0.9796153371367129	0.9796297896628938	Cross-Habitat
sediment-non-saline	surface-non-saline	4	0.9502546230389985	0.9502387393379299	0.9502705067400672	Cross-Habitat
sediment-non-saline	surface-non-saline	5	0.9257104348612957	0.9256928774015137	0.9257279923210776	Cross-Habitat
sediment-non-saline	surface-non-saline	6	0.8864861654905117	0.8864615134948739	0.8865108174861496	Cross-Habitat
sediment-non-saline	surface-non-saline	7	0.880326557656509	0.8803006356680543	0.8803524796449638	Cross-Habitat
sediment-non-saline	surface-saline	1	0.999917244634197	0.9999170210621205	0.9999174682062734	Cross-Habitat
sediment-non-saline	surface-saline	2	0.9911094425324916	0.9911054912161551	0.991113393848828	Cross-Habitat
sediment-non-saline	surface-saline	3	0.9779876929091856	0.9779808170928602	0.977994568725511	Cross-Habitat
sediment-non-saline	surface-saline	4	0.9470216268081996	0.9470067537425171	0.947036499873882	Cross-Habitat
sediment-non-saline	surface-saline	5	0.9163797286357389	0.9163618982954618	0.916397558976016	Cross-Habitat
sediment-non-saline	surface-saline	6	0.8760835057108213	0.8760574649371216	0.876109546484521	Cross-Habitat
sediment-non-saline	surface-saline	7	0.8681121826055294	0.8680847277374562	0.8681396374736026	Cross-Habitat
sediment-non-saline	Uniform	1	0.9999424390856048	0.999942224768217	0.9999426534029925	Uniform
sediment-non-saline	Uniform	2	0.9943401640374349	0.9943377611685632	0.9943425669063065	Uniform
sediment-non-saline	Uniform	3	0.9848700390400583	0.9848653039299005	0.9848747741502162	Uniform
sediment-non-saline	Uniform	4	0.9538389133788837	0.9538237932216006	0.9538540335361668	Uniform
sediment-non-saline	Uniform	5	0.92895569318284	0.9289387082991963	0.9289726780664836	Uniform
sediment-non-saline	Uniform	6	0.8810711285603113	0.8810443961206958	0.8810978609999268	Uniform
sediment-non-saline	Uniform	7	0.8741165826176539	0.8740882860674827	0.8741448791678251	Uniform
sediment-non-saline	water-non-saline	1	0.9999323610696037	0.9999321391102466	0.9999325830289608	Cross-Habitat
sediment-non-saline	water-non-saline	2	0.992568576971578	0.9925655350713916	0.9925716188717644	Cross-Habitat
sediment-non-saline	water-non-saline	3	0.9805562095296777	0.9805503480731299	0.9805620709862255	Cross-Habitat
sediment-non-saline	water-non-saline	4	0.9520063624436789	0.9519919625318887	0.9520207623554691	Cross-Habitat
sediment-non-saline	water-non-saline	5	0.9286839191439332	0.9286675155235538	0.9287003227643127	Cross-Habitat
sediment-non-saline	water-non-saline	6	0.8904792044075621	0.890453904762394	0.8905045040527302	Cross-Habitat
sediment-non-saline	water-non-saline	7	0.8840719909008636	0.8840444679331512	0.8840995138685761	Cross-Habitat
sediment-non-saline	water-saline	1	0.9999325547054116	0.9999323338141245	0.9999327755966988	Cross-Habitat
sediment-non-saline	water-saline	2	0.9921797294129094	0.9921763399647721	0.9921831188610468	Cross-Habitat
sediment-non-saline	water-saline	3	0.9775171512963696	0.9775110839265335	0.9775232186662057	Cross-Habitat
sediment-non-saline	water-saline	4	0.9469747378200849	0.946962005332599	0.9469874703075708	Cross-Habitat
sediment-non-saline	water-saline	5	0.9178696190102972	0.9178523416758992	0.9178868963446951	Cross-Habitat
sediment-non-saline	water-saline	6	0.8764966522126848	0.8764661602406134	0.8765271441847562	Cross-Habitat
sediment-non-saline	water-saline	7	0.8703802976561359	0.8703477410418734	0.8704128542703984	Cross-Habitat
sediment-saline	animal-corpus	1	0.9990689073658541	0.9990657884973942	0.9990720262343139	Cross-Habitat
sediment-saline	animal-corpus	2	0.9881953745611096	0.9881887204821987	0.9882020286400205	Cross-Habitat
sediment-saline	animal-corpus	3	0.978087083525597	0.9780773860994113	0.9780967809517828	Cross-Habitat
sediment-saline	animal-corpus	4	0.9412522321624394	0.9412369943558166	0.9412674699690621	Cross-Habitat
sediment-saline	animal-corpus	5	0.9239999169698696	0.9239802249233106	0.9240196090164287	Cross-Habitat
sediment-saline	animal-corpus	6	0.8764387663427295	0.8764022339914693	0.8764752986939898	Cross-Habitat
sediment-saline	animal-corpus	7	0.8647476266362901	0.8647057724422588	0.8647894808303215	Cross-Habitat
sediment-saline	animal-distal-gut	1	0.9988795327604859	0.998876348564348	0.9988827169566238	Cross-Habitat
sediment-saline	animal-distal-gut	2	0.9788210699528563	0.9788106336134089	0.9788315062923038	Cross-Habitat
sediment-saline	animal-distal-gut	3	0.9608974264394736	0.9608812000570687	0.9609136528218786	Cross-Habitat
sediment-saline	animal-distal-gut	4	0.9166758155005084	0.9166513111892732	0.9167003198117435	Cross-Habitat
sediment-saline	animal-distal-gut	5	0.8960330828220797	0.8960030533041508	0.8960631123400087	Cross-Habitat
sediment-saline	animal-distal-gut	6	0.8468800683797979	0.846837943404011	0.8469221933555848	Cross-Habitat
sediment-saline	animal-distal-gut	7	0.818101507156407	0.8180286286817067	0.8181743856311072	Cross-Habitat
sediment-saline	animal-proximal-gut	1	0.9986323010561275	0.9986289360476867	0.9986356660645684	Cross-Habitat
sediment-saline	animal-proximal-gut	2	0.9868693123931845	0.9868621020216661	0.986876522764703	Cross-Habitat
sediment-saline	animal-proximal-gut	3	0.9760335892422838	0.9760233729786516	0.976043805505916	Cross-Habitat
sediment-saline	animal-proximal-gut	4	0.9454004108065747	0.9453837435156632	0.9454170780974861	Cross-Habitat
sediment-saline	animal-proximal-gut	5	0.933462729866642	0.9334434991620075	0.9334819605712765	Cross-Habitat
sediment-saline	animal-proximal-gut	6	0.8876432635692819	0.8876002909021072	0.8876862362364566	Cross-Habitat
sediment-saline	animal-proximal-gut	7	0.8721241372522469	0.8720686721357563	0.8721796023687375	Cross-Habitat
sediment-saline	animal-secretion	1	0.9989823636216549	0.9989792064901453	0.9989855207531646	Cross-Habitat
sediment-saline	animal-secretion	2	0.9861258269440248	0.9861187789013249	0.9861328749867248	Cross-Habitat
sediment-saline	animal-secretion	3	0.9723663062100878	0.9723559229870217	0.9723766894331539	Cross-Habitat
sediment-saline	animal-secretion	4	0.9333961316456795	0.9333770686967474	0.9334151945946115	Cross-Habitat
sediment-saline	animal-secretion	5	0.9156251957008905	0.9156016629374617	0.9156487284643193	Cross-Habitat
sediment-saline	animal-secretion	6	0.8685493002859948	0.8685152169945156	0.8685833835774739	Cross-Habitat
sediment-saline	animal-secretion	7	0.8575261318408025	0.8574905791590183	0.8575616845225867	Cross-Habitat
sediment-saline	animal-surface	1	0.9990947263222592	0.9990915961650371	0.9990978564794812	Cross-Habitat
sediment-saline	animal-surface	2	0.9829116828221612	0.9829046610890706	0.9829187045552519	Cross-Habitat
sediment-saline	animal-surface	3	0.9697509298410433	0.9697402149125385	0.9697616447695481	Cross-Habitat
sediment-saline	animal-surface	4	0.9398397803920547	0.9398238345517322	0.9398557262323772	Cross-Habitat
sediment-saline	animal-surface	5	0.9268468423392139	0.9268284118854687	0.926865272792959	Cross-Habitat
sediment-saline	animal-surface	6	0.8840587992589816	0.8840278044916787	0.8840897940262844	Cross-Habitat
sediment-saline	animal-surface	7	0.8711603908915297	0.8711265903717095	0.87119419141135	Cross-Habitat
sediment-saline	Average	1	0.9992577563663461	0.9992546581965192	0.999260854536173	Average
sediment-saline	Average	2	0.9909781725359266	0.9909732961487171	0.990983048923136	Average
sediment-saline	Average	3	0.9832985384129159	0.9832922159786757	0.9833048608471562	Average
sediment-saline	Average	4	0.9549289779108434	0.9549153964040639	0.954942559417623	Average
sediment-saline	Average	5	0.9421152027575116	0.9420994457125926	0.9421309598024306	Average
sediment-saline	Average	6	0.8990411295503401	0.8990066723429683	0.8990755867577119	Average
sediment-saline	Average	7	0.890734975683051	0.8906971435076709	0.8907728078584312	Average
sediment-saline	Bespoke	1	0.9992906926225983	0.9992875950686981	0.9992937901764984	Bespoke
sediment-saline	Bespoke	2	0.9921045901737098	0.992099994146039	0.9921091862013806	Bespoke
sediment-saline	Bespoke	3	0.9845953871226637	0.9845889776857818	0.9846017965595456	Bespoke
sediment-saline	Bespoke	4	0.9572775577165066	0.9572643732578632	0.95729074217515	Bespoke
sediment-saline	Bespoke	5	0.9453515659414692	0.9453365400084952	0.9453665918744432	Bespoke
sediment-saline	Bespoke	6	0.9093585330546663	0.9093352644203148	0.9093818016890178	Bespoke
sediment-saline	Bespoke	7	0.9021909712076026	0.9021631838371917	0.9022187585780135	Bespoke
sediment-saline	plant-corpus	1	0.9989429171532228	0.9989397423735257	0.9989460919329199	Cross-Habitat
sediment-saline	plant-corpus	2	0.9860532647075663	0.9860462540642733	0.9860602753508593	Cross-Habitat
sediment-saline	plant-corpus	3	0.9751000419853462	0.9750895705857877	0.9751105133849046	Cross-Habitat
sediment-saline	plant-corpus	4	0.9282866320768577	0.9282589305547719	0.9283143335989434	Cross-Habitat
sediment-saline	plant-corpus	5	0.9050330018800268	0.904998806927614	0.9050671968324395	Cross-Habitat
sediment-saline	plant-corpus	6	0.8573888366895894	0.8573436577046172	0.8574340156745617	Cross-Habitat
sediment-saline	plant-corpus	7	0.8458799443712784	0.8458331846884857	0.8459267040540712	Cross-Habitat
sediment-saline	plant-rhizosphere	1	0.9990907532571784	0.9990876396221423	0.9990938668922146	Cross-Habitat
sediment-saline	plant-rhizosphere	2	0.9807498738833816	0.9807399336023797	0.9807598141643836	Cross-Habitat
sediment-saline	plant-rhizosphere	3	0.9641228385293187	0.9641062737716326	0.9641394032870048	Cross-Habitat
sediment-saline	plant-rhizosphere	4	0.8636422616906598	0.863593648010332	0.8636908753709877	Cross-Habitat
sediment-saline	plant-rhizosphere	5	0.830662386072632	0.8306039618224953	0.8307208103227687	Cross-Habitat
sediment-saline	plant-rhizosphere	6	0.7638751692837359	0.7637946789846447	0.7639556595828271	Cross-Habitat
sediment-saline	plant-rhizosphere	7	0.7351946719280026	0.7351081336678004	0.7352812101882048	Cross-Habitat
sediment-saline	sediment-non-saline	1	0.999236729072136	0.9992336316683025	0.9992398264759695	Cross-Habitat
sediment-saline	sediment-non-saline	2	0.9893498073444368	0.989343337744753	0.9893562769441205	Cross-Habitat
sediment-saline	sediment-non-saline	3	0.9793455337272	0.979336239991169	0.979354827463231	Cross-Habitat
sediment-saline	sediment-non-saline	4	0.9378209893454477	0.9377923371568445	0.9378496415340508	Cross-Habitat
sediment-saline	sediment-non-saline	5	0.9186653202201133	0.9186281237681552	0.9187025166720714	Cross-Habitat
sediment-saline	sediment-non-saline	6	0.8712429926160931	0.8711879429026765	0.8712980423295096	Cross-Habitat
sediment-saline	sediment-non-saline	7	0.8566561539792542	0.8565920288108411	0.8567202791476674	Cross-Habitat
sediment-saline	soil-non-saline	1	0.99955006945677	0.9995484661939967	0.9995516727195434	Cross-Habitat
sediment-saline	soil-non-saline	2	0.9849208009004787	0.9849134338512907	0.9849281679496668	Cross-Habitat
sediment-saline	soil-non-saline	3	0.9714178604764341	0.9714055413833322	0.9714301795695359	Cross-Habitat
sediment-saline	soil-non-saline	4	0.9127814661157572	0.9127497859639169	0.9128131462675975	Cross-Habitat
sediment-saline	soil-non-saline	5	0.886921172058606	0.8868800979189436	0.8869622461982684	Cross-Habitat
sediment-saline	soil-non-saline	6	0.8331816746652071	0.8331273233188131	0.8332360260116011	Cross-Habitat
sediment-saline	soil-non-saline	7	0.8083852423894928	0.808318077995732	0.8084524067832537	Cross-Habitat
sediment-saline	surface-non-saline	1	0.9989790225983383	0.9989758707666149	0.9989821744300617	Cross-Habitat
sediment-saline	surface-non-saline	2	0.988870640482025	0.9888645072942178	0.9888767736698322	Cross-Habitat
sediment-saline	surface-non-saline	3	0.9805339716274748	0.9805258667375195	0.9805420765174301	Cross-Habitat
sediment-saline	surface-non-saline	4	0.9428500843870914	0.9428335936444618	0.9428665751297209	Cross-Habitat
sediment-saline	surface-non-saline	5	0.9248416794066474	0.9248208135948194	0.9248625452184754	Cross-Habitat
sediment-saline	surface-non-saline	6	0.8794426134395639	0.8794085828417766	0.8794766440373512	Cross-Habitat
sediment-saline	surface-non-saline	7	0.8687581279952836	0.868722023242485	0.8687942327480822	Cross-Habitat
sediment-saline	surface-saline	1	0.999002244915145	0.9989991041606741	0.9990053856696159	Cross-Habitat
sediment-saline	surface-saline	2	0.9888009380102842	0.9887944599938489	0.9888074160267196	Cross-Habitat
sediment-saline	surface-saline	3	0.9795717058528463	0.9795623072036733	0.9795811045020192	Cross-Habitat
sediment-saline	surface-saline	4	0.9430373885279214	0.9430212782787227	0.9430534987771201	Cross-Habitat
sediment-saline	surface-saline	5	0.9267058084191814	0.926685971404762	0.9267256454336007	Cross-Habitat
sediment-saline	surface-saline	6	0.8803918984655735	0.8803538035816116	0.8804299933495354	Cross-Habitat
sediment-saline	surface-saline	7	0.8594898695037381	0.8594300480582767	0.8595496909491994	Cross-Habitat
sediment-saline	Uniform	1	0.9996289892036602	0.9996274024107538	0.9996305759965666	Uniform
sediment-saline	Uniform	2	0.9939827237612443	0.9939794102107219	0.9939860373117667	Uniform
sediment-saline	Uniform	3	0.9882658714341983	0.9882615156610272	0.9882702272073695	Uniform
sediment-saline	Uniform	4	0.9572511036884231	0.9572368845665034	0.9572653228103429	Uniform
sediment-saline	Uniform	5	0.9404604307724667	0.94044278768716	0.9404780738577733	Uniform
sediment-saline	Uniform	6	0.8805632445524411	0.880529441065563	0.8805970480393192	Uniform
sediment-saline	Uniform	7	0.8688301053205032	0.8687902320315803	0.868869978609426	Uniform
sediment-saline	water-non-saline	1	0.9991240640302205	0.9991209358357773	0.9991271922246636	Cross-Habitat
sediment-saline	water-non-saline	2	0.9896584300303495	0.9896523605908676	0.9896644994698314	Cross-Habitat
sediment-saline	water-non-saline	3	0.9800933742809737	0.9800853610358591	0.9801013875260882	Cross-Habitat
sediment-saline	water-non-saline	4	0.9441614361560576	0.9441446014774515	0.9441782708346638	Cross-Habitat
sediment-saline	water-non-saline	5	0.9254299413155248	0.9254084305620148	0.9254514520690348	Cross-Habitat
sediment-saline	water-non-saline	6	0.8785525148240529	0.8785078124808178	0.8785972171672881	Cross-Habitat
sediment-saline	water-non-saline	7	0.8667535450152672	0.8667054092924731	0.8668016807380614	Cross-Habitat
sediment-saline	water-saline	1	0.9991799959281329	0.9991768855121322	0.9991831063441335	Cross-Habitat
sediment-saline	water-saline	2	0.9909984203731431	0.9909924695461726	0.9910043712001136	Cross-Habitat
sediment-saline	water-saline	3	0.9823392873309401	0.9823308391152399	0.9823477355466403	Cross-Habitat
sediment-saline	water-saline	4	0.9509219325740372	0.9509066045596958	0.9509372605883787	Cross-Habitat
sediment-saline	water-saline	5	0.9371511682235294	0.9371335874116361	0.9371687490354227	Cross-Habitat
sediment-saline	water-saline	6	0.898056908441004	0.8980268187074948	0.8980869981745133	Cross-Habitat
sediment-saline	water-saline	7	0.8861839879963535	0.8861481692288232	0.8862198067638837	Cross-Habitat
soil-non-saline	animal-corpus	1	0.9999922845389911	0.9999922744060911	0.9999922946718912	Cross-Habitat
soil-non-saline	animal-corpus	2	0.9935535819224162	0.9935528995865681	0.9935542642582642	Cross-Habitat
soil-non-saline	animal-corpus	3	0.9835624216292576	0.9835610171340292	0.9835638261244859	Cross-Habitat
soil-non-saline	animal-corpus	4	0.968537476268916	0.9685348892036165	0.9685400633342154	Cross-Habitat
soil-non-saline	animal-corpus	5	0.9438896139257701	0.9438855507234457	0.9438936771280945	Cross-Habitat
soil-non-saline	animal-corpus	6	0.8849925534717794	0.8849781099654188	0.88500699697814	Cross-Habitat
soil-non-saline	animal-corpus	7	0.8545580804115591	0.8545377970511956	0.8545783637719226	Cross-Habitat
soil-non-saline	animal-distal-gut	1	0.9999903972828176	0.9999903870858677	0.9999904074797674	Cross-Habitat
soil-non-saline	animal-distal-gut	2	0.9902399745140026	0.990238864243705	0.9902410847843002	Cross-Habitat
soil-non-saline	animal-distal-gut	3	0.9785916887549221	0.9785896360712643	0.9785937414385799	Cross-Habitat
soil-non-saline	animal-distal-gut	4	0.9650124321207314	0.9650091330284332	0.9650157312130296	Cross-Habitat
soil-non-saline	animal-distal-gut	5	0.9409096436603301	0.9409038396915377	0.9409154476291226	Cross-Habitat
soil-non-saline	animal-distal-gut	6	0.8785765091109962	0.8785604181639923	0.878592600058	Cross-Habitat
soil-non-saline	animal-distal-gut	7	0.8409607023839032	0.8409373914510941	0.8409840133167122	Cross-Habitat
soil-non-saline	animal-proximal-gut	1	0.9999919598990122	0.9999919504669402	0.9999919693310843	Cross-Habitat
soil-non-saline	animal-proximal-gut	2	0.9922117161387364	0.9922108634098967	0.992212568867576	Cross-Habitat
soil-non-saline	animal-proximal-gut	3	0.982429867784639	0.9824282144743242	0.9824315210949539	Cross-Habitat
soil-non-saline	animal-proximal-gut	4	0.969380698945457	0.9693777958205311	0.9693836020703829	Cross-Habitat
soil-non-saline	animal-proximal-gut	5	0.946727342887061	0.9467228039246937	0.9467318818494282	Cross-Habitat
soil-non-saline	animal-proximal-gut	6	0.8853465961179304	0.885329698999681	0.8853634932361799	Cross-Habitat
soil-non-saline	animal-proximal-gut	7	0.8523286550019468	0.8523046262314323	0.8523526837724612	Cross-Habitat
soil-non-saline	animal-secretion	1	0.9999927581814995	0.999992749141909	0.9999927672210899	Cross-Habitat
soil-non-saline	animal-secretion	2	0.9945756151420158	0.9945749582993304	0.9945762719847011	Cross-Habitat
soil-non-saline	animal-secretion	3	0.9870762254976612	0.9870748945089978	0.9870775564863246	Cross-Habitat
soil-non-saline	animal-secretion	4	0.974985759469656	0.9749832427433529	0.9749882761959592	Cross-Habitat
soil-non-saline	animal-secretion	5	0.9539696172220492	0.9539640014218456	0.9539752330222528	Cross-Habitat
soil-non-saline	animal-secretion	6	0.896743211690559	0.8967273713386609	0.8967590520424572	Cross-Habitat
soil-non-saline	animal-secretion	7	0.8689704465313606	0.8689497135040808	0.8689911795586404	Cross-Habitat
soil-non-saline	animal-surface	1	0.9999933569611099	0.999993348284546	0.9999933656376738	Cross-Habitat
soil-non-saline	animal-surface	2	0.9894908489420909	0.9894898063169704	0.9894918915672115	Cross-Habitat
soil-non-saline	animal-surface	3	0.9782184208963387	0.978216443426653	0.9782203983660244	Cross-Habitat
soil-non-saline	animal-surface	4	0.9665889083368397	0.9665858558262728	0.9665919608474067	Cross-Habitat
soil-non-saline	animal-surface	5	0.9454660532984467	0.9454617460596686	0.9454703605372248	Cross-Habitat
soil-non-saline	animal-surface	6	0.8907291704952452	0.8907145289631809	0.8907438120273096	Cross-Habitat
soil-non-saline	animal-surface	7	0.8606974810197414	0.8606773189036928	0.86071764313579	Cross-Habitat
soil-non-saline	Average	1	0.9999939613888138	0.999993952816918	0.9999939699607096	Average
soil-non-saline	Average	2	0.9945013129226947	0.9945007220468378	0.9945019037985516	Average
soil-non-saline	Average	3	0.9872360943910419	0.9872349016474905	0.9872372871345932	Average
soil-non-saline	Average	4	0.9756854433754453	0.9756832329077234	0.9756876538431671	Average
soil-non-saline	Average	5	0.9584936766278038	0.9584901893114589	0.9584971639441487	Average
soil-non-saline	Average	6	0.9070326537177262	0.9070198208411625	0.90704548659429	Average
soil-non-saline	Average	7	0.8792900585502937	0.879271523071739	0.8793085940288485	Average
soil-non-saline	Bespoke	1	0.9999971256807598	0.9999971214050057	0.9999971299565139	Bespoke
soil-non-saline	Bespoke	2	0.9957071522386033	0.9957066633109942	0.9957076411662124	Bespoke
soil-non-saline	Bespoke	3	0.9901333789825273	0.990132427745722	0.9901343302193326	Bespoke
soil-non-saline	Bespoke	4	0.9797676399230482	0.9797657404137076	0.9797695394323888	Bespoke
soil-non-saline	Bespoke	5	0.9645227358494792	0.9645200346198685	0.96452543707909	Bespoke
soil-non-saline	Bespoke	6	0.9176996860171207	0.917687659106864	0.9177117129273774	Bespoke
soil-non-saline	Bespoke	7	0.8953674044870421	0.895350855534667	0.8953839534394172	Bespoke
soil-non-saline	plant-corpus	1	0.9999929007581548	0.9999928918432697	0.99999290967304	Cross-Habitat
soil-non-saline	plant-corpus	2	0.9945835365966242	0.9945828967329398	0.9945841764603087	Cross-Habitat
soil-non-saline	plant-corpus	3	0.9878559497373796	0.9878547332761701	0.987857166198589	Cross-Habitat
soil-non-saline	plant-corpus	4	0.9766331559610973	0.976630819401573	0.9766354925206217	Cross-Habitat
soil-non-saline	plant-corpus	5	0.9561947083485611	0.9561905558355032	0.9561988608616191	Cross-Habitat
soil-non-saline	plant-corpus	6	0.9005651041992109	0.900550226051283	0.9005799823471388	Cross-Habitat
soil-non-saline	plant-corpus	7	0.8705286873396795	0.8705076813085089	0.8705496933708501	Cross-Habitat
soil-non-saline	plant-rhizosphere	1	0.9999930604105645	0.9999930515579345	0.9999930692631944	Cross-Habitat
soil-non-saline	plant-rhizosphere	2	0.9956721339106283	0.9956716079672437	0.9956726598540128	Cross-Habitat
soil-non-saline	plant-rhizosphere	3	0.9901067826766979	0.9901058106633739	0.990107754690022	Cross-Habitat
soil-non-saline	plant-rhizosphere	4	0.9791726050171585	0.9791706722958663	0.9791745377384508	Cross-Habitat
soil-non-saline	plant-rhizosphere	5	0.9603371675811078	0.9603330800892727	0.9603412550729429	Cross-Habitat
soil-non-saline	plant-rhizosphere	6	0.9093697154426381	0.9093541460880176	0.9093852847972587	Cross-Habitat
soil-non-saline	plant-rhizosphere	7	0.8809530172941102	0.8809314456016937	0.8809745889865268	Cross-Habitat
soil-non-saline	sediment-non-saline	1	0.9999942522123081	0.999994243664418	0.9999942607601982	Cross-Habitat
soil-non-saline	sediment-non-saline	2	0.9949585299385654	0.9949579741692539	0.9949590857078768	Cross-Habitat
soil-non-saline	sediment-non-saline	3	0.9880591828493224	0.9880580834261858	0.9880602822724589	Cross-Habitat
soil-non-saline	sediment-non-saline	4	0.9761379268534498	0.9761359360832677	0.976139917623632	Cross-Habitat
soil-non-saline	sediment-non-saline	5	0.9556020013544508	0.9555983628564562	0.9556056398524455	Cross-Habitat
soil-non-saline	sediment-non-saline	6	0.8944657603884147	0.8944495156683722	0.8944820051084573	Cross-Habitat
soil-non-saline	sediment-non-saline	7	0.8675785622183625	0.8675567047477653	0.8676004196889597	Cross-Habitat
soil-non-saline	sediment-saline	1	0.9999922676530907	0.9999922586624264	0.999992276643755	Cross-Habitat
soil-non-saline	sediment-saline	2	0.9935958831220304	0.9935952487033223	0.9935965175407385	Cross-Habitat
soil-non-saline	sediment-saline	3	0.9839519189819367	0.9839505961873571	0.9839532417765162	Cross-Habitat
soil-non-saline	sediment-saline	4	0.9705037364640515	0.9705013548177888	0.9705061181103143	Cross-Habitat
soil-non-saline	sediment-saline	5	0.9471732657966028	0.9471676606373843	0.9471788709558212	Cross-Habitat
soil-non-saline	sediment-saline	6	0.8799502122140289	0.8799313744729093	0.8799690499551486	Cross-Habitat
soil-non-saline	sediment-saline	7	0.8566648004446419	0.8566410441677255	0.8566885567215583	Cross-Habitat
soil-non-saline	surface-non-saline	1	0.9999930318992711	0.9999930230461487	0.9999930407523936	Cross-Habitat
soil-non-saline	surface-non-saline	2	0.9948797933248138	0.9948791867857053	0.9948803998639223	Cross-Habitat
soil-non-saline	surface-non-saline	3	0.9877886684272164	0.9877874401869431	0.9877898966674896	Cross-Habitat
soil-non-saline	surface-non-saline	4	0.9756554238102515	0.9756530584159563	0.9756577892045467	Cross-Habitat
soil-non-saline	surface-non-saline	5	0.9586570755202345	0.9586538545876683	0.9586602964528007	Cross-Habitat
soil-non-saline	surface-non-saline	6	0.9064808189511568	0.9064686763277612	0.9064929615745525	Cross-Habitat
soil-non-saline	surface-non-saline	7	0.8798613997258213	0.8798438251590001	0.8798789742926426	Cross-Habitat
soil-non-saline	surface-saline	1	0.9999893533520879	0.9999893417047915	0.9999893649993844	Cross-Habitat
soil-non-saline	surface-saline	2	0.992726311479746	0.9927255274797803	0.9927270954797117	Cross-Habitat
soil-non-saline	surface-saline	3	0.9837147013629515	0.9837131639611693	0.9837162387647337	Cross-Habitat
soil-non-saline	surface-saline	4	0.9700155738662157	0.9700129491708622	0.9700181985615692	Cross-Habitat
soil-non-saline	surface-saline	5	0.9468290327405634	0.9468250254760202	0.9468330400051066	Cross-Habitat
soil-non-saline	surface-saline	6	0.8888880080147712	0.8888754468533702	0.8889005691761722	Cross-Habitat
soil-non-saline	surface-saline	7	0.8563125653267679	0.8562932093968991	0.8563319212566367	Cross-Habitat
soil-non-saline	Uniform	1	0.9999971256807598	0.9999971214050057	0.9999971299565139	Uniform
soil-non-saline	Uniform	2	0.9961065372040355	0.9961060890697909	0.9961069853382801	Uniform
soil-non-saline	Uniform	3	0.9901572088194623	0.9901563214481603	0.9901580961907643	Uniform
soil-non-saline	Uniform	4	0.9765425538449279	0.9765402599060138	0.9765448477838421	Uniform
soil-non-saline	Uniform	5	0.9553148545617149	0.9553109676227117	0.9553187415007182	Uniform
soil-non-saline	Uniform	6	0.8834960291920138	0.8834784372162853	0.8835136211677422	Uniform
soil-non-saline	Uniform	7	0.848505725763699	0.8484815441114857	0.8485299074159123	Uniform
soil-non-saline	water-non-saline	1	0.9999938587380462	0.9999938501394804	0.9999938673366121	Cross-Habitat
soil-non-saline	water-non-saline	2	0.994587865013099	0.9945872699350019	0.9945884600911962	Cross-Habitat
soil-non-saline	water-non-saline	3	0.9872889040766879	0.9872877366358503	0.9872900715175255	Cross-Habitat
soil-non-saline	water-non-saline	4	0.9752984421596413	0.9752961110746882	0.9753007732445945	Cross-Habitat
soil-non-saline	water-non-saline	5	0.9547580229506939	0.9547542109105612	0.9547618349908266	Cross-Habitat
soil-non-saline	water-non-saline	6	0.8927168852252352	0.8927019580301182	0.8927318124203522	Cross-Habitat
soil-non-saline	water-non-saline	7	0.8624680192280488	0.8624471279727624	0.8624889104833353	Cross-Habitat
soil-non-saline	water-saline	1	0.9999936648887258	0.9999936562283902	0.9999936735490613	Cross-Habitat
soil-non-saline	water-saline	2	0.9930535175953872	0.993052820442979	0.9930542147477953	Cross-Habitat
soil-non-saline	water-saline	3	0.9837622600713997	0.9837608931546663	0.983763626988133	Cross-Habitat
soil-non-saline	water-saline	4	0.9694672854913049	0.9694648093591054	0.9694697616235044	Cross-Habitat
soil-non-saline	water-saline	5	0.9463106352010312	0.9463067391692808	0.9463145312327816	Cross-Habitat
soil-non-saline	water-saline	6	0.8900001550859299	0.8899856737956843	0.8900146363761755	Cross-Habitat
soil-non-saline	water-saline	7	0.8589839942902276	0.8589636403967423	0.859004348183713	Cross-Habitat
surface-non-saline	animal-corpus	1	0.9999935784362964	0.9999935579650883	0.9999935989075046	Cross-Habitat
surface-non-saline	animal-corpus	2	0.9984000539832693	0.9983993902348423	0.9984007177316963	Cross-Habitat
surface-non-saline	animal-corpus	3	0.9970088627108531	0.9970075079727125	0.9970102174489937	Cross-Habitat
surface-non-saline	animal-corpus	4	0.9906105707794072	0.9906069939080429	0.9906141476507715	Cross-Habitat
surface-non-saline	animal-corpus	5	0.981828478899533	0.98182250774555	0.9818344500535159	Cross-Habitat
surface-non-saline	animal-corpus	6	0.9368034361703548	0.9367814068546962	0.9368254654860133	Cross-Habitat
surface-non-saline	animal-corpus	7	0.843429208021428	0.8433993036299913	0.8434591124128646	Cross-Habitat
surface-non-saline	animal-distal-gut	1	0.9999930750212083	0.999993054120361	0.9999930959220555	Cross-Habitat
surface-non-saline	animal-distal-gut	2	0.9979342876982724	0.9979334050204675	0.9979351703760774	Cross-Habitat
surface-non-saline	animal-distal-gut	3	0.9955745440636116	0.995572184660943	0.9955769034662801	Cross-Habitat
surface-non-saline	animal-distal-gut	4	0.9894757891625469	0.9894713802365089	0.9894801980885848	Cross-Habitat
surface-non-saline	animal-distal-gut	5	0.9803444240550383	0.9803381156010551	0.9803507325090215	Cross-Habitat
surface-non-saline	animal-distal-gut	6	0.9337355411037109	0.9337136048632253	0.9337574773441966	Cross-Habitat
surface-non-saline	animal-distal-gut	7	0.8487422143483119	0.8487165864066186	0.8487678422900051	Cross-Habitat
surface-non-saline	animal-proximal-gut	1	0.9999897182547578	0.9999896811007499	0.9999897554087657	Cross-Habitat
surface-non-saline	animal-proximal-gut	2	0.9982343133285475	0.9982336031073801	0.9982350235497149	Cross-Habitat
surface-non-saline	animal-proximal-gut	3	0.996028060143153	0.9960259172685507	0.9960302030177554	Cross-Habitat
surface-non-saline	animal-proximal-gut	4	0.9899060352857665	0.9899020135349382	0.9899100570365947	Cross-Habitat
surface-non-saline	animal-proximal-gut	5	0.9797475544777604	0.9797411335838803	0.9797539753716406	Cross-Habitat
surface-non-saline	animal-proximal-gut	6	0.9293169765851744	0.9292935565338213	0.9293403966365276	Cross-Habitat
surface-non-saline	animal-proximal-gut	7	0.8389237702861615	0.8388922499215499	0.8389552906507731	Cross-Habitat
surface-non-saline	animal-secretion	1	0.9999935784413031	0.999993557981923	0.9999935989006832	Cross-Habitat
surface-non-saline	animal-secretion	2	0.9986144450470064	0.9986137694729242	0.9986151206210885	Cross-Habitat
surface-non-saline	animal-secretion	3	0.9967482576721117	0.9967461037960278	0.9967504115481957	Cross-Habitat
surface-non-saline	animal-secretion	4	0.9918188580608076	0.9918148434624039	0.9918228726592113	Cross-Habitat
surface-non-saline	animal-secretion	5	0.9843396227716098	0.9843337982017061	0.9843454473415135	Cross-Habitat
surface-non-saline	animal-secretion	6	0.9384953289649942	0.938473612064465	0.9385170458655234	Cross-Habitat
surface-non-saline	animal-secretion	7	0.8743694727085803	0.8743442711343866	0.8743946742827741	Cross-Habitat
surface-non-saline	animal-surface	1	0.9999972313548191	0.9999972214336457	0.9999972412759925	Cross-Habitat
surface-non-saline	animal-surface	2	0.9975107171533305	0.9975096666823423	0.9975117676243187	Cross-Habitat
surface-non-saline	animal-surface	3	0.9951424622044777	0.9951399882956471	0.9951449361133082	Cross-Habitat
surface-non-saline	animal-surface	4	0.9901679615408122	0.990164169345242	0.9901717537363824	Cross-Habitat
surface-non-saline	animal-surface	5	0.9831170811556567	0.9831116844256982	0.9831224778856151	Cross-Habitat
surface-non-saline	animal-surface	6	0.9414833298511152	0.9414628618511148	0.9415037978511155	Cross-Habitat
surface-non-saline	animal-surface	7	0.8803443087655869	0.8803200998891312	0.8803685176420426	Cross-Habitat
surface-non-saline	Average	1	0.9999972816952758	0.9999972717799721	0.9999972916105795	Average
surface-non-saline	Average	2	0.9984911007157699	0.9984904468869158	0.9984917545446239	Average
surface-non-saline	Average	3	0.9968828204525	0.9968809044306273	0.9968847364743727	Average
surface-non-saline	Average	4	0.9914278299782228	0.9914244004910524	0.9914312594653931	Average
surface-non-saline	Average	5	0.9842114226798326	0.9842063346515174	0.9842165107081479	Average
surface-non-saline	Average	6	0.9427848848527387	0.942766157240909	0.9428036124645685	Average
surface-non-saline	Average	7	0.8811308153017858	0.8811088072241621	0.8811528233794096	Average
surface-non-saline	Bespoke	1	0.9999969670516509	0.9999969570237953	0.9999969770795064	Bespoke
surface-non-saline	Bespoke	2	0.9988763386820025	0.998875723920553	0.9988769534434521	Bespoke
surface-non-saline	Bespoke	3	0.9973395280982507	0.997337640250525	0.9973414159459764	Bespoke
surface-non-saline	Bespoke	4	0.9931328879288135	0.993129833859841	0.993135941997786	Bespoke
surface-non-saline	Bespoke	5	0.9864442034756877	0.9864395420293424	0.9864488649220331	Bespoke
surface-non-saline	Bespoke	6	0.9505871400806317	0.9505705103339553	0.9506037698273081	Bespoke
surface-non-saline	Bespoke	7	0.8947219112688853	0.8947016230922106	0.8947421994455601	Bespoke
surface-non-saline	plant-corpus	1	0.9999934651879595	0.9999934446674639	0.9999934857084551	Cross-Habitat
surface-non-saline	plant-corpus	2	0.9981454758147562	0.9981445367681303	0.9981464148613821	Cross-Habitat
surface-non-saline	plant-corpus	3	0.9965047332531298	0.9965025336156526	0.9965069328906071	Cross-Habitat
surface-non-saline	plant-corpus	4	0.9900417408044783	0.9900366477396343	0.9900468338693222	Cross-Habitat
surface-non-saline	plant-corpus	5	0.9820830598464664	0.9820760998723376	0.9820900198205952	Cross-Habitat
surface-non-saline	plant-corpus	6	0.9377822728057389	0.9377592287924669	0.9378053168190109	Cross-Habitat
surface-non-saline	plant-corpus	7	0.8532873822646346	0.8532573656171908	0.8533173989120785	Cross-Habitat
surface-non-saline	plant-rhizosphere	1	0.9999937294677027	0.9999937090261812	0.9999937499092242	Cross-Habitat
surface-non-saline	plant-rhizosphere	2	0.9957642313864474	0.9957625195535558	0.9957659432193391	Cross-Habitat
surface-non-saline	plant-rhizosphere	3	0.9929023731775108	0.9928996589565225	0.9929050873984991	Cross-Habitat
surface-non-saline	plant-rhizosphere	4	0.9823912133444124	0.9823842420717951	0.9823981846170297	Cross-Habitat
surface-non-saline	plant-rhizosphere	5	0.9664044187653439	0.9663948558355138	0.966413981695174	Cross-Habitat
surface-non-saline	plant-rhizosphere	6	0.9051717341205255	0.9051440846411686	0.9051993835998825	Cross-Habitat
surface-non-saline	plant-rhizosphere	7	0.7447701078700645	0.7447150946226277	0.7448251211175012	Cross-Habitat
surface-non-saline	sediment-non-saline	1	0.9999972816952758	0.9999972717799721	0.9999972916105795	Cross-Habitat
surface-non-saline	sediment-non-saline	2	0.9958915653813076	0.9958903015481595	0.9958928292144558	Cross-Habitat
surface-non-saline	sediment-non-saline	3	0.9921732259753275	0.9921705686555903	0.9921758832950648	Cross-Habitat
surface-non-saline	sediment-non-saline	4	0.9823350068826705	0.9823286006617453	0.9823414131035957	Cross-Habitat
surface-non-saline	sediment-non-saline	5	0.967881845218835	0.9678718117412655	0.9678918786964046	Cross-Habitat
surface-non-saline	sediment-non-saline	6	0.9018881816015012	0.901860464850909	0.9019158983520934	Cross-Habitat
surface-non-saline	sediment-non-saline	7	0.771575854132168	0.7715322545291899	0.7716194537351461	Cross-Habitat
surface-non-saline	sediment-saline	1	0.9999656738808846	0.9999656177344876	0.9999657300272817	Cross-Habitat
surface-non-saline	sediment-saline	2	0.9971160736960114	0.9971149253645673	0.9971172220274556	Cross-Habitat
surface-non-saline	sediment-saline	3	0.9948843188877812	0.9948820517854966	0.9948865859900657	Cross-Habitat
surface-non-saline	sediment-saline	4	0.9888588308309697	0.9888548167426886	0.9888628449192508	Cross-Habitat
surface-non-saline	sediment-saline	5	0.9781751033404962	0.978168154943092	0.9781820517379004	Cross-Habitat
surface-non-saline	sediment-saline	6	0.9252899081941466	0.9252672370131091	0.9253125793751841	Cross-Habitat
surface-non-saline	sediment-saline	7	0.838673282137033	0.838641355774382	0.8387052084996839	Cross-Habitat
surface-non-saline	soil-non-saline	1	0.9999986405915131	0.9999986356324282	0.999998645550598	Cross-Habitat
surface-non-saline	soil-non-saline	2	0.998295650014973	0.9982949868916228	0.9982963131383232	Cross-Habitat
surface-non-saline	soil-non-saline	3	0.9963846851204865	0.9963826386527328	0.9963867315882402	Cross-Habitat
surface-non-saline	soil-non-saline	4	0.9892801796671765	0.9892748197816703	0.9892855395526827	Cross-Habitat
surface-non-saline	soil-non-saline	5	0.980357721112668	0.9803503901757069	0.980365052049629	Cross-Habitat
surface-non-saline	soil-non-saline	6	0.9356664881184441	0.9356447444166517	0.9356882318202365	Cross-Habitat
surface-non-saline	soil-non-saline	7	0.8471108344391431	0.8470836926639084	0.8471379762143779	Cross-Habitat
surface-non-saline	surface-saline	1	0.9999969041430639	0.9999968932127177	0.99999691507341	Cross-Habitat
surface-non-saline	surface-saline	2	0.9981001009074745	0.9980990184046435	0.9981011834103054	Cross-Habitat
surface-non-saline	surface-saline	3	0.9963810933041561	0.9963788913576176	0.9963832952506947	Cross-Habitat
surface-non-saline	surface-saline	4	0.990257638115496	0.9902535462952746	0.9902617299357175	Cross-Habitat
surface-non-saline	surface-saline	5	0.9811536646770626	0.9811473728293784	0.9811599565247467	Cross-Habitat
surface-non-saline	surface-saline	6	0.9350204400249623	0.9349979256231385	0.9350429544267861	Cross-Habitat
surface-non-saline	surface-saline	7	0.8528447723518486	0.852811831413055	0.8528777132906422	Cross-Habitat
surface-non-saline	Uniform	1	0.9999985147348903	0.9999985096905084	0.9999985197792722	Uniform
surface-non-saline	Uniform	2	0.998646541570246	0.9986459078278496	0.9986471753126425	Uniform
surface-non-saline	Uniform	3	0.9971023944471038	0.997100557989036	0.9971042309051716	Uniform
surface-non-saline	Uniform	4	0.991250927022268	0.9912475043764819	0.9912543496680541	Uniform
surface-non-saline	Uniform	5	0.9820036883295594	0.9819987202643913	0.9820086563947276	Uniform
surface-non-saline	Uniform	6	0.9229452575957555	0.9229226803912458	0.9229678348002652	Uniform
surface-non-saline	Uniform	7	0.7275882155107035	0.7275517957953603	0.7276246352260467	Uniform
surface-non-saline	water-non-saline	1	0.9999937798081596	0.9999937593686524	0.9999938002476668	Cross-Habitat
surface-non-saline	water-non-saline	2	0.9973458620297414	0.9973446967740227	0.9973470272854601	Cross-Habitat
surface-non-saline	water-non-saline	3	0.9953413550555198	0.99533911955012	0.9953435905609196	Cross-Habitat
surface-non-saline	water-non-saline	4	0.9885046066384945	0.9885000746961924	0.9885091385807966	Cross-Habitat
surface-non-saline	water-non-saline	5	0.9793833628607336	0.9793770883392722	0.979389637382195	Cross-Habitat
surface-non-saline	water-non-saline	6	0.9279233149324104	0.9279002398609157	0.9279463900039051	Cross-Habitat
surface-non-saline	water-non-saline	7	0.8378313468083701	0.8378023360127713	0.8378603576039689	Cross-Habitat
surface-non-saline	water-saline	1	0.9999937798081596	0.9999937593686524	0.9999938002476668	Cross-Habitat
surface-non-saline	water-saline	2	0.9976791832726342	0.9976781077484473	0.997680258796821	Cross-Habitat
surface-non-saline	water-saline	3	0.9957411283197175	0.9957390313297785	0.9957432253096565	Cross-Habitat
surface-non-saline	water-saline	4	0.9892985243986958	0.9892946083251679	0.9893024404722237	Cross-Habitat
surface-non-saline	water-saline	5	0.979933222872066	0.9799271502160551	0.9799392955280768	Cross-Habitat
surface-non-saline	water-saline	6	0.9314240779316941	0.9314004568399614	0.9314476990234268	Cross-Habitat
surface-non-saline	water-saline	7	0.8541025719845527	0.8540751154362285	0.854130028532877	Cross-Habitat
surface-saline	animal-corpus	1	0.9999979886159127	0.9999979731924072	0.9999980040394182	Cross-Habitat
surface-saline	animal-corpus	2	0.9969691176682437	0.9969635605234276	0.9969746748130598	Cross-Habitat
surface-saline	animal-corpus	3	0.9920307951088615	0.9920210598652729	0.9920405303524501	Cross-Habitat
surface-saline	animal-corpus	4	0.9763567185269622	0.9763392881392365	0.9763741489146878	Cross-Habitat
surface-saline	animal-corpus	5	0.9632614495547897	0.963234530587454	0.9632883685221253	Cross-Habitat
surface-saline	animal-corpus	6	0.8612775885521573	0.8612126096071792	0.8613425674971354	Cross-Habitat
surface-saline	animal-corpus	7	0.8193358194702003	0.8192636092882231	0.8194080296521775	Cross-Habitat
surface-saline	animal-distal-gut	1	0.9999979885953125	0.9999979756738022	0.9999980015168228	Cross-Habitat
surface-saline	animal-distal-gut	2	0.9960908953253468	0.996084966843308	0.9960968238073855	Cross-Habitat
surface-saline	animal-distal-gut	3	0.9886299104644949	0.9886197636059698	0.98864005732302	Cross-Habitat
surface-saline	animal-distal-gut	4	0.9728737303874243	0.972857235961605	0.9728902248132436	Cross-Habitat
surface-saline	animal-distal-gut	5	0.9563291990602911	0.9562980953057583	0.956360302814824	Cross-Habitat
surface-saline	animal-distal-gut	6	0.8554579255573247	0.8553923240127498	0.8555235271018996	Cross-Habitat
surface-saline	animal-distal-gut	7	0.8210829485536554	0.8210091519354157	0.8211567451718951	Cross-Habitat
surface-saline	animal-proximal-gut	1	0.9999975416190352	0.9999975256983276	0.9999975575397428	Cross-Habitat
surface-saline	animal-proximal-gut	2	0.9964882845313905	0.996483846545913	0.9964927225168679	Cross-Habitat
surface-saline	animal-proximal-gut	3	0.9903349593516022	0.9903268146099382	0.9903431040932662	Cross-Habitat
surface-saline	animal-proximal-gut	4	0.9682870316877982	0.9682657653666297	0.9683082980089667	Cross-Habitat
surface-saline	animal-proximal-gut	5	0.9558782056022234	0.9558484939841724	0.9559079172202744	Cross-Habitat
surface-saline	animal-proximal-gut	6	0.8377984425527323	0.8377219777001125	0.8378749074053521	Cross-Habitat
surface-saline	animal-proximal-gut	7	0.7763186778062752	0.776234699442164	0.7764026561703864	Cross-Habitat
surface-saline	animal-secretion	1	0.9999982121013411	0.9999982001735406	0.9999982240291416	Cross-Habitat
surface-saline	animal-secretion	2	0.9971575806828252	0.9971543177711477	0.9971608435945027	Cross-Habitat
surface-saline	animal-secretion	3	0.9898036570054076	0.9897962355530754	0.9898110784577399	Cross-Habitat
surface-saline	animal-secretion	4	0.9710688182597079	0.971052993249821	0.9710846432695949	Cross-Habitat
surface-saline	animal-secretion	5	0.9564562855282236	0.9564279727267236	0.9564845983297235	Cross-Habitat
surface-saline	animal-secretion	6	0.7983668220122248	0.7982897033688909	0.7984439406555586	Cross-Habitat
surface-saline	animal-secretion	7	0.7585178737666843	0.7584282309642927	0.758607516569076	Cross-Habitat
surface-saline	animal-surface	1	0.999998510086935	0.9999984983478072	0.9999985218260627	Cross-Habitat
surface-saline	animal-surface	2	0.9949098435249089	0.9949038313148036	0.9949158557350141	Cross-Habitat
surface-saline	animal-surface	3	0.9881299319505347	0.9881191345710181	0.9881407293300513	Cross-Habitat
surface-saline	animal-surface	4	0.9728741262276888	0.9728568492424936	0.9728914032128839	Cross-Habitat
surface-saline	animal-surface	5	0.9603355299826392	0.9603072467848508	0.9603638131804275	Cross-Habitat
surface-saline	animal-surface	6	0.8609877494525023	0.8609190410668833	0.8610564578381213	Cross-Habitat
surface-saline	animal-surface	7	0.8258164246394538	0.8257399548236731	0.8258928944552345	Cross-Habitat
surface-saline	Average	1	0.999998510086935	0.9999984983478072	0.9999985218260627	Average
surface-saline	Average	2	0.9972815482324453	0.9972785420500806	0.99728455441481	Average
surface-saline	Average	3	0.9921080003207556	0.992101514736903	0.9921144859046083	Average
surface-saline	Average	4	0.9755893249907079	0.975571315634203	0.9756073343472129	Average
surface-saline	Average	5	0.9635814517109044	0.9635552983774227	0.963607605044386	Average
surface-saline	Average	6	0.8664993273842158	0.8664314646631999	0.8665671901052316	Average
surface-saline	Average	7	0.8347169251801368	0.8346414503013686	0.8347924000589051	Average
surface-saline	Bespoke	1	0.9999980631130154	0.9999980477109608	0.99999807851507	Bespoke
surface-saline	Bespoke	2	0.9979198526527638	0.997917556115714	0.9979221491898137	Bespoke
surface-saline	Bespoke	3	0.9933753891951784	0.9933693696334094	0.9933814087569475	Bespoke
surface-saline	Bespoke	4	0.9798355559971794	0.9798209126433169	0.9798501993510419	Bespoke
surface-saline	Bespoke	5	0.9699261494168422	0.96990475407394	0.9699475447597444	Bespoke
surface-saline	Bespoke	6	0.884168968183662	0.8841045251561329	0.884233411211191	Bespoke
surface-saline	Bespoke	7	0.8508925289218292	0.8508208230733186	0.8509642347703398	Bespoke
surface-saline	plant-corpus	1	0.9999977651124432	0.9999977494063098	0.9999977808185766	Cross-Habitat
surface-saline	plant-corpus	2	0.9968615820482251	0.9968560246527717	0.9968671394436784	Cross-Habitat
surface-saline	plant-corpus	3	0.9909734693212514	0.9909634197098232	0.9909835189326797	Cross-Habitat
surface-saline	plant-corpus	4	0.9613138067007014	0.9612714527908095	0.9613561606105934	Cross-Habitat
surface-saline	plant-corpus	5	0.9378855873551313	0.9378329420984093	0.9379382326118533	Cross-Habitat
surface-saline	plant-corpus	6	0.7978773113020475	0.7978030656410241	0.797951556963071	Cross-Habitat
surface-saline	plant-corpus	7	0.7173633612461858	0.7172789888729518	0.7174477336194198	Cross-Habitat
surface-saline	plant-rhizosphere	1	0.9999982120801613	0.9999981993848075	0.999998224775515	Cross-Habitat
surface-saline	plant-rhizosphere	2	0.9954585990686861	0.9954524788261986	0.9954647193111735	Cross-Habitat
surface-saline	plant-rhizosphere	3	0.9894844992065651	0.9894745687480467	0.9894944296650835	Cross-Habitat
surface-saline	plant-rhizosphere	4	0.9404529962703203	0.9404179913129389	0.9404880012277017	Cross-Habitat
surface-saline	plant-rhizosphere	5	0.9164840326704363	0.9164415982283725	0.9165264671125002	Cross-Habitat
surface-saline	plant-rhizosphere	6	0.7786261696592316	0.7785568215437917	0.7786955177746715	Cross-Habitat
surface-saline	plant-rhizosphere	7	0.7135021634430312	0.7134179936964624	0.7135863331896	Cross-Habitat
surface-saline	sediment-non-saline	1	0.9999984355898323	0.9999984238209549	0.9999984473587096	Cross-Habitat
surface-saline	sediment-non-saline	2	0.9958788349993485	0.9958742429973214	0.9958834270013756	Cross-Habitat
surface-saline	sediment-non-saline	3	0.9889201938462148	0.9889111122318388	0.9889292754605907	Cross-Habitat
surface-saline	sediment-non-saline	4	0.9522224009291718	0.9521897982858625	0.952255003572481	Cross-Habitat
surface-saline	sediment-non-saline	5	0.9164028251868122	0.9163491911606224	0.9164564592130019	Cross-Habitat
surface-saline	sediment-non-saline	6	0.7387987464710821	0.7387116480572148	0.7388858448849495	Cross-Habitat
surface-saline	sediment-non-saline	7	0.6274577536858488	0.6273379481310092	0.6275775592406884	Cross-Habitat
surface-saline	sediment-saline	1	0.9999965730649728	0.9999965585868784	0.9999965875430672	Cross-Habitat
surface-saline	sediment-saline	2	0.9963212483400508	0.9963173294186195	0.996325167261482	Cross-Habitat
surface-saline	sediment-saline	3	0.9902324176234304	0.9902249815805785	0.9902398536662823	Cross-Habitat
surface-saline	sediment-saline	4	0.9716538023067675	0.9716348441993188	0.9716727604142161	Cross-Habitat
surface-saline	sediment-saline	5	0.9573553818191834	0.9573263792547109	0.957384384383656	Cross-Habitat
surface-saline	sediment-saline	6	0.8494240323563107	0.8493529352886668	0.8494951294239546	Cross-Habitat
surface-saline	sediment-saline	7	0.7860444141473688	0.785958727371993	0.7861301009227446	Cross-Habitat
surface-saline	soil-non-saline	1	0.9999991804856095	0.9999991745508253	0.9999991864203938	Cross-Habitat
surface-saline	soil-non-saline	2	0.9960266615292527	0.9960209672726937	0.9960323557858116	Cross-Habitat
surface-saline	soil-non-saline	3	0.9891678134873072	0.9891582239377327	0.9891774030368817	Cross-Habitat
surface-saline	soil-non-saline	4	0.9631443787224023	0.9631167254963698	0.9631720319484348	Cross-Habitat
surface-saline	soil-non-saline	5	0.9474335845065893	0.9474001943639	0.9474669746492786	Cross-Habitat
surface-saline	soil-non-saline	6	0.8237105935650182	0.8236345851254165	0.8237866020046198	Cross-Habitat
surface-saline	soil-non-saline	7	0.7622096387219615	0.7621251429382793	0.7622941345056437	Cross-Habitat
surface-saline	surface-non-saline	1	0.9999982121010038	0.9999982001651142	0.9999982240368934	Cross-Habitat
surface-saline	surface-non-saline	2	0.9973863435807281	0.997383243688607	0.9973894434728492	Cross-Habitat
surface-saline	surface-non-saline	3	0.9920733435621254	0.9920664265583923	0.9920802605658585	Cross-Habitat
surface-saline	surface-non-saline	4	0.9767231161458695	0.9767080010716535	0.9767382312200855	Cross-Habitat
surface-saline	surface-non-saline	5	0.9654067266754626	0.9653849776352115	0.9654284757157137	Cross-Habitat
surface-saline	surface-non-saline	6	0.8677584612849382	0.8676895651233453	0.8678273574465311	Cross-Habitat
surface-saline	surface-non-saline	7	0.8310475314544121	0.8309713449152331	0.8311237179935912	Cross-Habitat
surface-saline	Uniform	1	0.9999992549827121	0.999999249112551	0.9999992608528733	Uniform
surface-saline	Uniform	2	0.9975105682750772	0.9975072867800509	0.9975138497701036	Uniform
surface-saline	Uniform	3	0.9927731679953764	0.9927666155351863	0.9927797204555665	Uniform
surface-saline	Uniform	4	0.9770890646401211	0.977075739411277	0.9771023898689652	Uniform
surface-saline	Uniform	5	0.9648243435514977	0.9648029282919679	0.9648457588110275	Uniform
surface-saline	Uniform	6	0.8483536592497662	0.8482787691187361	0.8484285493807964	Uniform
surface-saline	Uniform	7	0.7887240990516351	0.7886387331702068	0.7888094649330634	Uniform
surface-saline	water-non-saline	1	0.999998510086935	0.9999984983478072	0.9999985218260627	Cross-Habitat
surface-saline	water-non-saline	2	0.9968454730926599	0.9968417732940127	0.9968491728913071	Cross-Habitat
surface-saline	water-non-saline	3	0.9907413828144936	0.9907342247650138	0.9907485408639735	Cross-Habitat
surface-saline	water-non-saline	4	0.9700992648362359	0.9700804374151201	0.9701180922573517	Cross-Habitat
surface-saline	water-non-saline	5	0.9529147443913017	0.9528879501164254	0.9529415386661781	Cross-Habitat
surface-saline	water-non-saline	6	0.8326004749412482	0.8325325561509771	0.8326683937315194	Cross-Habitat
surface-saline	water-non-saline	7	0.7793235548874529	0.7792485676882092	0.7793985420866966	Cross-Habitat
surface-saline	water-saline	1	0.999998510086935	0.9999984983478072	0.9999985218260627	Cross-Habitat
surface-saline	water-saline	2	0.9974541986026517	0.9974507842012401	0.9974576130040633	Cross-Habitat
surface-saline	water-saline	3	0.9922627943404111	0.9922555717385748	0.9922700169422474	Cross-Habitat
surface-saline	water-saline	4	0.9743132630109782	0.9742948494813913	0.9743316765405651	Cross-Habitat
surface-saline	water-saline	5	0.9609628544556664	0.9609361931414858	0.960989515769847	Cross-Habitat
surface-saline	water-saline	6	0.8647650396433748	0.864696826666441	0.8648332526203086	Cross-Habitat
surface-saline	water-saline	7	0.8304436021137531	0.8303690129207413	0.830518191306765	Cross-Habitat
water-non-saline	animal-corpus	1	0.9998905769898214	0.9998904224929414	0.9998907314867015	Cross-Habitat
water-non-saline	animal-corpus	2	0.9953236166550246	0.9953221861431516	0.9953250471668975	Cross-Habitat
water-non-saline	animal-corpus	3	0.9831750268142051	0.9831719256490666	0.9831781279793436	Cross-Habitat
water-non-saline	animal-corpus	4	0.9663160052071058	0.9663107622429306	0.9663212481712811	Cross-Habitat
water-non-saline	animal-corpus	5	0.9401986448509417	0.9401914704736515	0.940205819228232	Cross-Habitat
water-non-saline	animal-corpus	6	0.8638480936980169	0.8638361678721342	0.8638600195238995	Cross-Habitat
water-non-saline	animal-corpus	7	0.8450041567865095	0.8449889228296437	0.8450193907433754	Cross-Habitat
water-non-saline	animal-distal-gut	1	0.9998799286973477	0.9998797714929698	0.9998800859017255	Cross-Habitat
water-non-saline	animal-distal-gut	2	0.9930077742933112	0.9930052356439978	0.9930103129426247	Cross-Habitat
water-non-saline	animal-distal-gut	3	0.9810452731125973	0.9810413139911062	0.9810492322340884	Cross-Habitat
water-non-saline	animal-distal-gut	4	0.9674920716227733	0.9674870594441419	0.9674970838014046	Cross-Habitat
water-non-saline	animal-distal-gut	5	0.9488917159022668	0.948885722818403	0.9488977089861307	Cross-Habitat
water-non-saline	animal-distal-gut	6	0.8845647176024998	0.8845552613951555	0.884574173809844	Cross-Habitat
water-non-saline	animal-distal-gut	7	0.863279018546932	0.8632650060158481	0.8632930310780159	Cross-Habitat
water-non-saline	animal-proximal-gut	1	0.9998879014175994	0.999887744811552	0.9998880580236469	Cross-Habitat
water-non-saline	animal-proximal-gut	2	0.99489219064428	0.9948900727056602	0.9948943085828998	Cross-Habitat
water-non-saline	animal-proximal-gut	3	0.9850763789043644	0.9850723682138323	0.9850803895948965	Cross-Habitat
water-non-saline	animal-proximal-gut	4	0.9688475218133643	0.9688421520292612	0.9688528915974675	Cross-Habitat
water-non-saline	animal-proximal-gut	5	0.9504144914363926	0.9504075577940617	0.9504214250787234	Cross-Habitat
water-non-saline	animal-proximal-gut	6	0.8931128155570099	0.8931026832668163	0.8931229478472036	Cross-Habitat
water-non-saline	animal-proximal-gut	7	0.8716758909858435	0.8716600985378223	0.8716916834338647	Cross-Habitat
water-non-saline	animal-secretion	1	0.9998897483035193	0.9998895920247216	0.999889904582317	Cross-Habitat
water-non-saline	animal-secretion	2	0.9954301774141183	0.9954280484781378	0.9954323063500988	Cross-Habitat
water-non-saline	animal-secretion	3	0.98645683324802	0.9864528548096031	0.986460811686437	Cross-Habitat
water-non-saline	animal-secretion	4	0.9752778242864066	0.9752728392657768	0.9752828093070365	Cross-Habitat
water-non-saline	animal-secretion	5	0.954491673886301	0.9544857422632972	0.9544976055093047	Cross-Habitat
water-non-saline	animal-secretion	6	0.8781264199174781	0.878115532999713	0.8781373068352432	Cross-Habitat
water-non-saline	animal-secretion	7	0.8581822285123426	0.8581677601702199	0.8581966968544653	Cross-Habitat
water-non-saline	animal-surface	1	0.9998904082272936	0.9998902535319408	0.9998905629226463	Cross-Habitat
water-non-saline	animal-surface	2	0.9918317162579738	0.9918292507198004	0.9918341817961472	Cross-Habitat
water-non-saline	animal-surface	3	0.9807407173346051	0.9807362331722758	0.9807452014969344	Cross-Habitat
water-non-saline	animal-surface	4	0.9717858355865048	0.9717808500368599	0.9717908211361497	Cross-Habitat
water-non-saline	animal-surface	5	0.9525156391362489	0.9525097575815981	0.9525215206908998	Cross-Habitat
water-non-saline	animal-surface	6	0.8884960138524962	0.8884862152795246	0.8885058124254678	Cross-Habitat
water-non-saline	animal-surface	7	0.870383984656296	0.8703704932805363	0.8703974760320556	Cross-Habitat
water-non-saline	Average	1	0.9998950451089262	0.9998948927877841	0.9998951974300684	Average
water-non-saline	Average	2	0.9956986365835268	0.9956966058677621	0.9957006672992914	Average
water-non-saline	Average	3	0.9873241199775971	0.9873203954643399	0.9873278444908542	Average
water-non-saline	Average	4	0.9772551751291688	0.9772507614888248	0.9772595887695128	Average
water-non-saline	Average	5	0.9608204961765473	0.960815008595274	0.9608259837578206	Average
water-non-saline	Average	6	0.9066836144964066	0.9066748129482282	0.906692416044585	Average
water-non-saline	Average	7	0.8890240227063719	0.8890107725042367	0.8890372729085072	Average
water-non-saline	Bespoke	1	0.9998936794223451	0.999893526845571	0.9998938319991192	Bespoke
water-non-saline	Bespoke	2	0.9962415284399767	0.9962402536645728	0.9962428032153806	Bespoke
water-non-saline	Bespoke	3	0.9898484908994751	0.9898467219264253	0.989850259872525	Bespoke
water-non-saline	Bespoke	4	0.9819196551310384	0.981916525091096	0.9819227851709809	Bespoke
water-non-saline	Bespoke	5	0.9686799513163257	0.9686756296819772	0.9686842729506742	Bespoke
water-non-saline	Bespoke	6	0.9272574015820009	0.927249402835173	0.9272654003288288	Bespoke
water-non-saline	Bespoke	7	0.9108213114078243	0.9108079824821859	0.9108346403334627	Bespoke
water-non-saline	plant-corpus	1	0.9998910079480484	0.9998908537319674	0.9998911621641294	Cross-Habitat
water-non-saline	plant-corpus	2	0.9963557363096109	0.9963546814399854	0.9963567911792365	Cross-Habitat
water-non-saline	plant-corpus	3	0.9882724787184247	0.9882695951530882	0.9882753622837612	Cross-Habitat
water-non-saline	plant-corpus	4	0.973445088545273	0.9734406019089904	0.9734495751815556	Cross-Habitat
water-non-saline	plant-corpus	5	0.9549724680322045	0.9549667788341814	0.9549781572302276	Cross-Habitat
water-non-saline	plant-corpus	6	0.8790782506370403	0.8790674716473098	0.8790890296267707	Cross-Habitat
water-non-saline	plant-corpus	7	0.8586333411743237	0.8586186577765108	0.8586480245721365	Cross-Habitat
water-non-saline	plant-rhizosphere	1	0.9998913336662122	0.9998911791426736	0.9998914881897508	Cross-Habitat
water-non-saline	plant-rhizosphere	2	0.993299225183721	0.9932966531955377	0.9933017971719044	Cross-Habitat
water-non-saline	plant-rhizosphere	3	0.9847136675448341	0.9847092134087826	0.9847181216808857	Cross-Habitat
water-non-saline	plant-rhizosphere	4	0.9653909193245865	0.9653838648594626	0.9653979737897105	Cross-Habitat
water-non-saline	plant-rhizosphere	5	0.941776369869695	0.9417679391788363	0.9417848005605538	Cross-Habitat
water-non-saline	plant-rhizosphere	6	0.8437209080505405	0.8437066218791699	0.843735194221911	Cross-Habitat
water-non-saline	plant-rhizosphere	7	0.8116884569680489	0.8116687686353583	0.8117081453007395	Cross-Habitat
water-non-saline	sediment-non-saline	1	0.999895051462029	0.9998948988990705	0.9998952040249874	Cross-Habitat
water-non-saline	sediment-non-saline	2	0.9948200982253039	0.9948178955648987	0.9948223008857091	Cross-Habitat
water-non-saline	sediment-non-saline	3	0.9863963277216993	0.9863923795054089	0.9864002759379896	Cross-Habitat
water-non-saline	sediment-non-saline	4	0.9737981516312482	0.9737931915796186	0.9738031116828777	Cross-Habitat
water-non-saline	sediment-non-saline	5	0.9554670498875643	0.9554612846067785	0.95547281516835	Cross-Habitat
water-non-saline	sediment-non-saline	6	0.8941041785259065	0.8940934972075067	0.8941148598443063	Cross-Habitat
water-non-saline	sediment-non-saline	7	0.8714270699835238	0.8714101570231664	0.8714439829438813	Cross-Habitat
water-non-saline	sediment-saline	1	0.9998940857951336	0.9998939320078426	0.9998942395824246	Cross-Habitat
water-non-saline	sediment-saline	2	0.9936627109198836	0.9936603045594965	0.9936651172802706	Cross-Habitat
water-non-saline	sediment-saline	3	0.9834178513687784	0.9834136369549946	0.9834220657825621	Cross-Habitat
water-non-saline	sediment-saline	4	0.9718795069692602	0.9718744538916854	0.971884560046835	Cross-Habitat
water-non-saline	sediment-saline	5	0.953337012063361	0.9533308905243095	0.9533431336024124	Cross-Habitat
water-non-saline	sediment-saline	6	0.8881744946047738	0.888161919363738	0.8881870698458096	Cross-Habitat
water-non-saline	sediment-saline	7	0.8693208190979349	0.8693037685493407	0.8693378696465291	Cross-Habitat
water-non-saline	soil-non-saline	1	0.999947132570706	0.999947055475445	0.999947209665967	Cross-Habitat
water-non-saline	soil-non-saline	2	0.9950741049076043	0.9950719698186534	0.9950762399965551	Cross-Habitat
water-non-saline	soil-non-saline	3	0.9869341536151806	0.9869301485874075	0.9869381586429536	Cross-Habitat
water-non-saline	soil-non-saline	4	0.9720411086641378	0.9720359051914264	0.9720463121368493	Cross-Habitat
water-non-saline	soil-non-saline	5	0.9531781167524316	0.9531717470566275	0.9531844864482356	Cross-Habitat
water-non-saline	soil-non-saline	6	0.8897413760419526	0.8897317263017926	0.8897510257821125	Cross-Habitat
water-non-saline	soil-non-saline	7	0.8715624642862643	0.871549143031656	0.8715757855408726	Cross-Habitat
water-non-saline	surface-non-saline	1	0.999891363139683	0.9998912084102808	0.9998915178690851	Cross-Habitat
water-non-saline	surface-non-saline	2	0.9959508527740094	0.995948840988277	0.9959528645597419	Cross-Habitat
water-non-saline	surface-non-saline	3	0.9876318257551465	0.9876280738568017	0.9876355776534913	Cross-Habitat
water-non-saline	surface-non-saline	4	0.9757985853443701	0.9757938826243086	0.9758032880644317	Cross-Habitat
water-non-saline	surface-non-saline	5	0.957957502699366	0.9579517282707559	0.957963277127976	Cross-Habitat
water-non-saline	surface-non-saline	6	0.8929986918185815	0.892988528948564	0.893008854688599	Cross-Habitat
water-non-saline	surface-non-saline	7	0.8745645411912254	0.8745509037828028	0.874578178599648	Cross-Habitat
water-non-saline	surface-saline	1	0.9998826103333849	0.9998824538837289	0.9998827667830409	Cross-Habitat
water-non-saline	surface-saline	2	0.9960261385754591	0.9960248551685558	0.9960274219823624	Cross-Habitat
water-non-saline	surface-saline	3	0.9872246404494927	0.9872219172582424	0.9872273636407429	Cross-Habitat
water-non-saline	surface-saline	4	0.9730514412121638	0.973046515634322	0.9730563667900056	Cross-Habitat
water-non-saline	surface-saline	5	0.9491370059289542	0.9491298366754517	0.9491441751824568	Cross-Habitat
water-non-saline	surface-saline	6	0.8942103708935697	0.894199548774477	0.8942211930126623	Cross-Habitat
water-non-saline	surface-saline	7	0.8772526304450774	0.877237265647714	0.8772679952424408	Cross-Habitat
water-non-saline	Uniform	1	0.9999479545902276	0.9999478783116172	0.9999480308688379	Uniform
water-non-saline	Uniform	2	0.9968196503572868	0.9968184751260813	0.9968208255884923	Uniform
water-non-saline	Uniform	3	0.9896287331575397	0.989625901780418	0.9896315645346615	Uniform
water-non-saline	Uniform	4	0.9788347501249159	0.9788311218208686	0.9788383784289633	Uniform
water-non-saline	Uniform	5	0.9596145287889846	0.9596099251208949	0.9596191324570742	Uniform
water-non-saline	Uniform	6	0.8832655992298724	0.8832558222181492	0.8832753762415955	Uniform
water-non-saline	Uniform	7	0.8646833196133423	0.8646690600525326	0.864697579174152	Uniform
water-non-saline	water-saline	1	0.9998929759669292	0.9998928222863696	0.9998931296474888	Cross-Habitat
water-non-saline	water-saline	2	0.9959107684094614	0.9959087700042594	0.9959127668146633	Cross-Habitat
water-non-saline	water-saline	3	0.9852410100270577	0.9852374124138934	0.9852446076402219	Cross-Habitat
water-non-saline	water-saline	4	0.9742000593816499	0.9741956268301221	0.9742044919331777	Cross-Habitat
water-non-saline	water-saline	5	0.9536077465415095	0.9536017995808569	0.9536136935021621	Cross-Habitat
water-non-saline	water-saline	6	0.898462955560263	0.8984535694307417	0.8984723416897843	Cross-Habitat
water-non-saline	water-saline	7	0.8764807429072295	0.8764664621928078	0.8764950236216513	Cross-Habitat
water-saline	animal-corpus	1	0.9998782858959343	0.9998779871410058	0.9998785846508628	Cross-Habitat
water-saline	animal-corpus	2	0.9964610242206522	0.9964587910916037	0.9964632573497006	Cross-Habitat
water-saline	animal-corpus	3	0.9915408989860206	0.9915372683526479	0.9915445296193933	Cross-Habitat
water-saline	animal-corpus	4	0.9717876785689425	0.9717801881294551	0.97179516900843	Cross-Habitat
water-saline	animal-corpus	5	0.9590484999163884	0.959037377840556	0.9590596219922208	Cross-Habitat
water-saline	animal-corpus	6	0.8667198429084143	0.8666955761744295	0.8667441096423991	Cross-Habitat
water-saline	animal-corpus	7	0.8301911532047171	0.8301513298641826	0.8302309765452517	Cross-Habitat
water-saline	animal-distal-gut	1	0.9998378016003091	0.9998374844709746	0.9998381187296436	Cross-Habitat
water-saline	animal-distal-gut	2	0.9935657802387408	0.9935626844275112	0.9935688760499704	Cross-Habitat
water-saline	animal-distal-gut	3	0.9808912333135585	0.9808847267744665	0.9808977398526506	Cross-Habitat
water-saline	animal-distal-gut	4	0.9580689848704437	0.9580577101895073	0.9580802595513801	Cross-Habitat
water-saline	animal-distal-gut	5	0.9425916364654511	0.9425763492909409	0.9426069236399612	Cross-Habitat
water-saline	animal-distal-gut	6	0.8532965857250265	0.8532703767592213	0.8533227946908317	Cross-Habitat
water-saline	animal-distal-gut	7	0.8305270727984568	0.8304957283892003	0.8305584172077134	Cross-Habitat
water-saline	animal-proximal-gut	1	0.9998347482720955	0.9998344241560941	0.9998350723880969	Cross-Habitat
water-saline	animal-proximal-gut	2	0.9947225066838206	0.9947200967963291	0.994724916571312	Cross-Habitat
water-saline	animal-proximal-gut	3	0.9876452172845092	0.9876411564561742	0.9876492781128441	Cross-Habitat
water-saline	animal-proximal-gut	4	0.9642929909089549	0.9642830895601336	0.9643028922577762	Cross-Habitat
water-saline	animal-proximal-gut	5	0.9535589719604526	0.9535462860477788	0.9535716578731264	Cross-Habitat
water-saline	animal-proximal-gut	6	0.8592169894159087	0.8591886473064702	0.8592453315253473	Cross-Habitat
water-saline	animal-proximal-gut	7	0.8181882222736161	0.8181439775564148	0.8182324669908174	Cross-Habitat
water-saline	animal-secretion	1	0.9998619911065014	0.9998616844455367	0.9998622977674662	Cross-Habitat
water-saline	animal-secretion	2	0.9958114820408954	0.9958091547937293	0.9958138092880615	Cross-Habitat
water-saline	animal-secretion	3	0.9872778616159539	0.9872736885460575	0.9872820346858503	Cross-Habitat
water-saline	animal-secretion	4	0.9597047664544034	0.9596936598777429	0.9597158730310639	Cross-Habitat
water-saline	animal-secretion	5	0.9442165709933128	0.9442015227800197	0.9442316192066059	Cross-Habitat
water-saline	animal-secretion	6	0.8401150564460378	0.8400855569344963	0.8401445559575793	Cross-Habitat
water-saline	animal-secretion	7	0.8128192778729458	0.8127873628126367	0.8128511929332549	Cross-Habitat
water-saline	animal-surface	1	0.9998830998615778	0.9998828111977185	0.999883388525437	Cross-Habitat
water-saline	animal-surface	2	0.9914823180792744	0.991479412077598	0.9914852240809509	Cross-Habitat
water-saline	animal-surface	3	0.9829030932323084	0.9828979769094484	0.9829082095551684	Cross-Habitat
water-saline	animal-surface	4	0.9643775767089731	0.9643682107321462	0.9643869426857999	Cross-Habitat
water-saline	animal-surface	5	0.9523373789819236	0.9523247275066788	0.9523500304571684	Cross-Habitat
water-saline	animal-surface	6	0.8599948344795909	0.859968978333305	0.8600206906258768	Cross-Habitat
water-saline	animal-surface	7	0.8374091618359056	0.8373768425514926	0.8374414811203187	Cross-Habitat
water-saline	Average	1	0.9998898475746517	0.999889559578452	0.9998901355708514	Average
water-saline	Average	2	0.9963408778467163	0.9963389742105847	0.9963427814828479	Average
water-saline	Average	3	0.9911998908743472	0.991196851693758	0.9912029300549364	Average
water-saline	Average	4	0.9732580953678386	0.9732504481941483	0.9732657425415289	Average
water-saline	Average	5	0.9589190827036345	0.9589068329018671	0.9589313325054019	Average
water-saline	Average	6	0.8656332613349036	0.8656071493812266	0.8656593732885806	Average
water-saline	Average	7	0.8473186148703523	0.8472890362017382	0.8473481935389664	Average
water-saline	Bespoke	1	0.9998883556580797	0.9998880680504627	0.9998886432656966	Bespoke
water-saline	Bespoke	2	0.9974120849646637	0.9974104145929585	0.9974137553363689	Bespoke
water-saline	Bespoke	3	0.9932230208282157	0.993220270812807	0.9932257708436244	Bespoke
water-saline	Bespoke	4	0.9774670098913757	0.9774600300782469	0.9774739897045045	Bespoke
water-saline	Bespoke	5	0.963916590292371	0.9639053790938029	0.963927801490939	Bespoke
water-saline	Bespoke	6	0.8869069244976341	0.8868834751123663	0.8869303738829019	Bespoke
water-saline	Bespoke	7	0.8714319340815199	0.8714040855788064	0.8714597825842333	Bespoke
water-saline	plant-corpus	1	0.9998473123079216	0.9998469950993911	0.999847629516452	Cross-Habitat
water-saline	plant-corpus	2	0.9959302445604371	0.995927982424605	0.9959325066962692	Cross-Habitat
water-saline	plant-corpus	3	0.9893972933408679	0.9893934349405266	0.9894011517412092	Cross-Habitat
water-saline	plant-corpus	4	0.9621477602982884	0.9621372800016705	0.9621582405949063	Cross-Habitat
water-saline	plant-corpus	5	0.9416377106961596	0.9416219330849759	0.9416534883073434	Cross-Habitat
water-saline	plant-corpus	6	0.8236398411537038	0.8236038518182253	0.8236758304891824	Cross-Habitat
water-saline	plant-corpus	7	0.7830020267632201	0.7829621489070321	0.783041904619408	Cross-Habitat
water-saline	plant-rhizosphere	1	0.9998689672174303	0.9998686666211782	0.9998692678136825	Cross-Habitat
water-saline	plant-rhizosphere	2	0.9934316551038874	0.9934289303512197	0.9934343798565551	Cross-Habitat
water-saline	plant-rhizosphere	3	0.9861936854876707	0.9861894445299489	0.9861979264453925	Cross-Habitat
water-saline	plant-rhizosphere	4	0.9375041317039536	0.9374852438236178	0.9375230195842895	Cross-Habitat
water-saline	plant-rhizosphere	5	0.9149518732510328	0.9149280297289549	0.9149757167731106	Cross-Habitat
water-saline	plant-rhizosphere	6	0.8149666736132963	0.8149236536308199	0.8150096935957728	Cross-Habitat
water-saline	plant-rhizosphere	7	0.7653000239066768	0.7652397392253415	0.7653603085880122	Cross-Habitat
water-saline	sediment-non-saline	1	0.9998897186537731	0.9998894307027799	0.9998900066047662	Cross-Habitat
water-saline	sediment-non-saline	2	0.9945187902923383	0.994516441481969	0.9945211391027075	Cross-Habitat
water-saline	sediment-non-saline	3	0.9858096594017512	0.9858057488903348	0.9858135699131677	Cross-Habitat
water-saline	sediment-non-saline	4	0.9498737782008074	0.9498593224141791	0.9498882339874357	Cross-Habitat
water-saline	sediment-non-saline	5	0.931841696632006	0.9318218171611229	0.9318615761028891	Cross-Habitat
water-saline	sediment-non-saline	6	0.7735998901302549	0.7735468381864565	0.7736529420740532	Cross-Habitat
water-saline	sediment-non-saline	7	0.7107424438781262	0.7106771787678008	0.7108077089884517	Cross-Habitat
water-saline	sediment-saline	1	0.9998921846137542	0.9998918970993652	0.9998924721281431	Cross-Habitat
water-saline	sediment-saline	2	0.9948990722857354	0.9948969336955977	0.994901210875873	Cross-Habitat
water-saline	sediment-saline	3	0.9886535482984891	0.9886505063670256	0.9886565902299526	Cross-Habitat
water-saline	sediment-saline	4	0.9688215318978722	0.968813168009781	0.9688298957859635	Cross-Habitat
water-saline	sediment-saline	5	0.9553562381949932	0.9553438488099328	0.9553686275800535	Cross-Habitat
water-saline	sediment-saline	6	0.8500482202339245	0.8500182803519906	0.8500781601158584	Cross-Habitat
water-saline	sediment-saline	7	0.8152011825399086	0.8151647485525177	0.8152376165272994	Cross-Habitat
water-saline	soil-non-saline	1	0.9999409204051067	0.999940769481086	0.9999410713291275	Cross-Habitat
water-saline	soil-non-saline	2	0.9942462104328936	0.9942437849255508	0.9942486359402365	Cross-Habitat
water-saline	soil-non-saline	3	0.9867574713244446	0.9867533825305912	0.986761560118298	Cross-Habitat
water-saline	soil-non-saline	4	0.9489594604119634	0.9489446029755302	0.9489743178483967	Cross-Habitat
water-saline	soil-non-saline	5	0.929370910884688	0.9293506534650521	0.929391168304324	Cross-Habitat
water-saline	soil-non-saline	6	0.834472283374527	0.8344423501100917	0.8345022166389622	Cross-Habitat
water-saline	soil-non-saline	7	0.7948514800256256	0.7948137458810448	0.7948892141702063	Cross-Habitat
water-saline	surface-non-saline	1	0.9998662125618561	0.9998659090950328	0.9998665160286795	Cross-Habitat
water-saline	surface-non-saline	2	0.9964529047555114	0.9964509890035389	0.9964548205074839	Cross-Habitat
water-saline	surface-non-saline	3	0.9913173626315961	0.9913142868881862	0.9913204383750059	Cross-Habitat
water-saline	surface-non-saline	4	0.9707561809258628	0.9707481155582455	0.9707642462934801	Cross-Habitat
water-saline	surface-non-saline	5	0.9578241421647058	0.9578122122596314	0.9578360720697802	Cross-Habitat
water-saline	surface-non-saline	6	0.8615484693390931	0.8615226259544864	0.8615743127236999	Cross-Habitat
water-saline	surface-non-saline	7	0.8385638267728109	0.8385337913963364	0.8385938621492854	Cross-Habitat
water-saline	surface-saline	1	0.9998486058864059	0.9998482913068504	0.9998489204659614	Cross-Habitat
water-saline	surface-saline	2	0.9962940730684989	0.9962917620529774	0.9962963840840204	Cross-Habitat
water-saline	surface-saline	3	0.9915123558297565	0.9915086654058983	0.9915160462536147	Cross-Habitat
water-saline	surface-saline	4	0.9708508849196663	0.970842539057208	0.9708592307821247	Cross-Habitat
water-saline	surface-saline	5	0.9551242083717854	0.9551109314138395	0.9551374853297312	Cross-Habitat
water-saline	surface-saline	6	0.8585022021116706	0.8584755752862295	0.8585288289371117	Cross-Habitat
water-saline	surface-saline	7	0.8361853249997918	0.8361529322372172	0.8362177177623664	Cross-Habitat
water-saline	Uniform	1	0.999931318144817	0.9999311697286286	0.9999314665610053	Uniform
water-saline	Uniform	2	0.9972264114095752	0.9972249665649414	0.9972278562542091	Uniform
water-saline	Uniform	3	0.9925845946084182	0.9925822195586862	0.9925869696581502	Uniform
water-saline	Uniform	4	0.9726610619806838	0.9726538221120076	0.97266830184936	Uniform
water-saline	Uniform	5	0.9574394914167401	0.9574274715463776	0.9574515112871026	Uniform
water-saline	Uniform	6	0.8378447995223162	0.8378118080768081	0.8378777909678242	Uniform
water-saline	Uniform	7	0.8148978342647063	0.8148632407894852	0.8149324277399274	Uniform
water-saline	water-non-saline	1	0.9998773500413796	0.9998770605696751	0.9998776395130841	Cross-Habitat
water-saline	water-non-saline	2	0.9954769562236961	0.9954748875164287	0.9954790249309636	Cross-Habitat
water-saline	water-non-saline	3	0.9886062823383708	0.9886027383886161	0.9886098262881254	Cross-Habitat
water-saline	water-non-saline	4	0.9629812986961822	0.9629704626586949	0.9629921347336695	Cross-Habitat
water-saline	water-non-saline	5	0.9461892655620012	0.9461734324227837	0.9462050987012187	Cross-Habitat
water-saline	water-non-saline	6	0.8492163435318157	0.8491863008957817	0.8492463861678498	Cross-Habitat
water-saline	water-non-saline	7	0.8176963150063458	0.8176625692285681	0.8177300607841235	Cross-Habitat
