# Supplementary material for: Species abundance information improves sequence taxonomy classification accuracy
Source: Nat Commun. 2019 Oct 11;10:4643. doi: 10.1038/s41467-019-12669-6 (PMC6789115; doi:10.1038/s41467-019-12669-6)
Supplement: Supplementary file 4 — Source Data [file 41467_2019_12669_MOESM4_ESM.zip › ncomms-raw-data/figure3.csv]

sample type	class weights	mean	lower	upper	diff	diff lower	diff upper	comparison
Animal corpus	Animal distal gut	0.741338216626776	0.7225110813078308	0.7601653519457212	-0.12560974766658684	-0.1430530884333286	-0.1081664068998451	Uniform Is Better
Animal corpus	Animal proximal gut	0.7712214235640749	0.7522924304452363	0.7901504166829134	-0.09572654072928788	-0.1060354021672558	-0.08541767929131996	Better Than Uniform
Animal corpus	Animal secretion	0.7599656798510696	0.7382609488369593	0.7816704108651799	-0.10698228444229323	-0.12117163996556278	-0.09279292891902367	Uniform Is Better
Animal corpus	Animal surface	0.7728570952724731	0.7550290464951124	0.7906851440498339	-0.09409086902088966	-0.10611663986930937	-0.08206509817246994	Better Than Uniform
Animal corpus	Average	0.8334665160232448	0.8241715612190758	0.8427614708274139	-0.033481448270117856	-0.03743415617060593	-0.029528740369629786	Better Than Uniform
Animal corpus	Animal corpus	0.8669479642933628	0.8564576138160224	0.8774383147707033	0.0	0.0	0.0	Bespoke
Animal corpus	Plant corpus	0.7835313267098363	0.7661960591924902	0.8008665942271823	-0.08341663758352649	-0.09196599853756635	-0.07486727662948664	Better Than Uniform
Animal corpus	Plant rhizosphere	0.6489493604803499	0.6303344278190801	0.6675642931416197	-0.21799860381301278	-0.22942201195255224	-0.20657519567347332	Uniform Is Better
Animal corpus	Sediment (non-saline)	0.679300109797069	0.6655984282255726	0.6930017913685654	-0.18764785449629387	-0.19464701196547288	-0.18064869702711486	Uniform Is Better
Animal corpus	Sediment (saline)	0.7220460338716581	0.7079046712805676	0.7361873964627487	-0.14490193042170468	-0.1494432821758026	-0.14036057866760676	Uniform Is Better
Animal corpus	Soil (non-saline)	0.7338819090633313	0.7212635564892914	0.7465002616373712	-0.13306605523003162	-0.13610759126342112	-0.13002451919664212	Uniform Is Better
Animal corpus	Surface (non-saline)	0.80131619598702	0.7825136748172965	0.8201187171567434	-0.06563176830634287	-0.07560718054412538	-0.05565635606856038	Better Than Uniform
Animal corpus	Surface (saline)	0.7544370058504211	0.7365661647389601	0.772307846961882	-0.1125109584429417	-0.12094463660680399	-0.10407728027907942	Uniform Is Better
Animal corpus	Uniform	0.760806387962174	0.7514564532935701	0.7701563226307779	-0.10614157633118866	-0.11921917544387883	-0.09306397721849849	Uniform Is Better
Animal corpus	Water (non-saline)	0.7392582808185466	0.7214111666031642	0.757105395033929	-0.1276896834748161	-0.1368532979872843	-0.11852606896234791	Uniform Is Better
Animal corpus	Water (saline)	0.7648453997006397	0.7467848907541236	0.7829059086471558	-0.10210256459272309	-0.11041970795862177	-0.0937854212268244	Better Than Uniform
Animal distal gut	Animal corpus	0.8252255015561408	0.8219483311712266	0.8285026719410551	-0.03995134434281913	-0.044749899890355424	-0.03515278879528283	Better Than Uniform
Animal distal gut	Animal proximal gut	0.8181472837729175	0.81273857789388	0.8235559896519549	-0.04702956212604235	-0.050599908613123065	-0.04345921563896163	Better Than Uniform
Animal distal gut	Animal secretion	0.8354286799216777	0.8346015383679584	0.836255821475397	-0.029748165977282203	-0.03242180408689383	-0.027074527867670575	Better Than Uniform
Animal distal gut	Animal surface	0.8389287511159267	0.8358212847110792	0.8420362175207742	-0.026248094783032982	-0.028061732816893073	-0.02443445674917289	Better Than Uniform
Animal distal gut	Average	0.8532455714868853	0.8506963286339638	0.8557948143398068	-0.01193127441207451	-0.012706533998746002	-0.011156014825403019	Better Than Uniform
Animal distal gut	Animal distal gut	0.8651768458989599	0.8629684975088852	0.8673851942890347	0.0	0.0	0.0	Bespoke
Animal distal gut	Plant corpus	0.8307371271215171	0.8282940588372092	0.8331801954058251	-0.034439718777442715	-0.03761115926812889	-0.03126827828675654	Better Than Uniform
Animal distal gut	Plant rhizosphere	0.7062311011071714	0.702761213384171	0.7097009888301717	-0.1589457447917884	-0.1638617564429779	-0.15402973314059892	Uniform Is Better
Animal distal gut	Sediment (non-saline)	0.7865334949226954	0.7828063914307518	0.790260598414639	-0.07864335097626451	-0.08321219682654281	-0.07407450512598622	Uniform Is Better
Animal distal gut	Sediment (saline)	0.8053327048237067	0.8028784199175469	0.8077869897298664	-0.059844141075253224	-0.06350235262676275	-0.056185929523743704	Better Than Uniform
Animal distal gut	Soil (non-saline)	0.8296479184274765	0.8272462702487081	0.832049566606245	-0.03552892747148324	-0.036741522214014895	-0.03431633272895159	Better Than Uniform
Animal distal gut	Surface (non-saline)	0.8421457671263809	0.8399985482593436	0.8442929859934182	-0.023031078772578907	-0.02339378684439859	-0.022668370700759225	Better Than Uniform
Animal distal gut	Surface (saline)	0.8212772311226608	0.8161731143390853	0.8263813479062363	-0.04389961477629909	-0.04853853728111246	-0.03926069227148572	Better Than Uniform
Animal distal gut	Uniform	0.8053267069789328	0.8013743457834516	0.8092790681744141	-0.05985013892002718	-0.06308917468918177	-0.056611103150872595	Uniform Is Better
Animal distal gut	Water (non-saline)	0.8380234292753606	0.8347649374392216	0.8412819211114995	-0.02715341662359918	-0.03036375351172454	-0.023943079735473816	Better Than Uniform
Animal distal gut	Water (saline)	0.8326745224296126	0.829150761243973	0.8361982836152522	-0.03250232346934727	-0.03547661916705018	-0.029528027771644354	Better Than Uniform
Animal proximal gut	Animal corpus	0.7674277345785446	0.7577326549032659	0.7771228142538233	-0.061436073530996206	-0.07060603069918439	-0.05226611636280802	Better Than Uniform
Animal proximal gut	Animal distal gut	0.7185431577445476	0.6969906241146163	0.7400956913744788	-0.11032065036499336	-0.11834896237021499	-0.10229233835977174	Uniform Is Better
Animal proximal gut	Animal secretion	0.687554036515944	0.6657888493406081	0.70931922369128	-0.1413097715935969	-0.15326050103911015	-0.12935904214808364	Uniform Is Better
Animal proximal gut	Animal surface	0.802576305747006	0.7876886822695972	0.8174639292244148	-0.026287502362534985	-0.03332758647031313	-0.019247418254756846	Better Than Uniform
Animal proximal gut	Average	0.8104237105646732	0.7962397694362319	0.8246076516931146	-0.01844009754486777	-0.020459057022182977	-0.016421138067552566	Better Than Uniform
Animal proximal gut	Animal proximal gut	0.8288638081095409	0.81392576540294	0.8438018508161417	0.0	0.0	0.0	Bespoke
Animal proximal gut	Plant corpus	0.6857094378992954	0.6613178057335216	0.7101010700650692	-0.1431543702102455	-0.15855265646131336	-0.12775608395917762	Uniform Is Better
Animal proximal gut	Plant rhizosphere	0.7091443282326864	0.699174711314385	0.7191139451509877	-0.11971947987685454	-0.13660199161962844	-0.10283696813408064	Uniform Is Better
Animal proximal gut	Sediment (non-saline)	0.7846923783469232	0.7733139524521156	0.7960708042417307	-0.044171429762617676	-0.04802483788273697	-0.04031802164249838	Better Than Uniform
Animal proximal gut	Sediment (saline)	0.7839028610175213	0.7753519839751394	0.7924537380599032	-0.04496094709201961	-0.05271552082862338	-0.03720637335541584	Better Than Uniform
Animal proximal gut	Soil (non-saline)	0.7129372460304438	0.6923168738364354	0.7335576182244523	-0.11592656207909706	-0.12301008529394297	-0.10884303886425115	Uniform Is Better
Animal proximal gut	Surface (non-saline)	0.7203964552207319	0.7054709548931198	0.735321955548344	-0.10846735288880907	-0.12633183322981983	-0.09060287254779831	Better Than Uniform
Animal proximal gut	Surface (saline)	0.7275884191187841	0.7177694527475279	0.7374073854900404	-0.10127538899075672	-0.11315607552287729	-0.08939470245863615	Better Than Uniform
Animal proximal gut	Uniform	0.720229783917639	0.7099489944289493	0.7305105734063287	-0.10863402419190185	-0.11873885108759653	-0.09852919729620717	Uniform Is Better
Animal proximal gut	Water (non-saline)	0.7835585520654302	0.771938563261886	0.7951785408689744	-0.04530525604411069	-0.052237289923132466	-0.03837322216508891	Better Than Uniform
Animal proximal gut	Water (saline)	0.7727335838232052	0.7637100974698433	0.7817570701765671	-0.05613022428633574	-0.06634353621047316	-0.04591691236219832	Better Than Uniform
Animal secretion	Animal corpus	0.8344046370772231	0.8321550593559273	0.836654214798519	-0.058990238966403076	-0.06025350011956288	-0.05772697781324327	Better Than Uniform
Animal secretion	Animal distal gut	0.851911910977762	0.8496082132558928	0.8542156086996312	-0.04148296506586404	-0.04271698124048476	-0.04024894889124332	Better Than Uniform
Animal secretion	Animal proximal gut	0.8456012982447062	0.8408363243019417	0.8503662721874707	-0.04779357779892011	-0.051556068419962485	-0.04403108717787773	Better Than Uniform
Animal secretion	Animal surface	0.8608373296304679	0.8577591206757273	0.8639155385852084	-0.032557546413158264	-0.035161554168529736	-0.029953538657786792	Better Than Uniform
Animal secretion	Average	0.8759466728307407	0.8733013709383979	0.8785919747230835	-0.017448203212885382	-0.01892127603436684	-0.015975130391403924	Better Than Uniform
Animal secretion	Animal secretion	0.8933948760436261	0.8914969702137528	0.8952927818734994	0.0	0.0	0.0	Bespoke
Animal secretion	Plant corpus	0.8571848608138402	0.8506145744228706	0.8637551472048097	-0.036210015229785994	-0.04114655807021293	-0.031273472389359055	Better Than Uniform
Animal secretion	Plant rhizosphere	0.7845590195280993	0.7786727738164158	0.7904452652397828	-0.10883585651552682	-0.11297427772052364	-0.10469743531053001	Better Than Uniform
Animal secretion	Sediment (non-saline)	0.7785225016816788	0.771925528911073	0.7851194744522846	-0.11487237436194733	-0.11974187132460459	-0.11000287739929007	Better Than Uniform
Animal secretion	Sediment (saline)	0.8214327120573213	0.8121932392025111	0.8306721849121315	-0.07196216398630481	-0.0797216119676267	-0.06420271600498292	Better Than Uniform
Animal secretion	Soil (non-saline)	0.835298132073665	0.8300293350763831	0.8405669290709469	-0.0580967439699613	-0.06228791118135908	-0.053905576758563514	Better Than Uniform
Animal secretion	Surface (non-saline)	0.8760959782000264	0.8714479078612569	0.8807440485387958	-0.01729889784359979	-0.02006164283983428	-0.014536152847365305	Better Than Average
Animal secretion	Surface (saline)	0.83463008067357	0.830776005019692	0.8384841563274481	-0.05876479537005623	-0.0613504237280812	-0.05617916701203126	Better Than Uniform
Animal secretion	Uniform	0.7313785360372708	0.727084038880678	0.7356730331938636	-0.16201634000635542	-0.16769377283274242	-0.15633890717996843	Uniform Is Better
Animal secretion	Water (non-saline)	0.8324926421430605	0.8294006027088038	0.8355846815773172	-0.06090223390056555	-0.06236890541990099	-0.059435562381230114	Better Than Uniform
Animal secretion	Water (saline)	0.8299490649271473	0.8241405635807528	0.8357575662735417	-0.06344581111647898	-0.06779770810856668	-0.059093914124391286	Better Than Uniform
Animal surface	Animal corpus	0.8279187068397418	0.8236703329931676	0.832167080686316	-0.053097180446051405	-0.05682323274260474	-0.04937112814949807	Better Than Uniform
Animal surface	Animal distal gut	0.8416035790883193	0.8387833661408194	0.8444237920358192	-0.03941230819747386	-0.04111160321639059	-0.037713013178557124	Better Than Uniform
Animal surface	Animal proximal gut	0.8346195677642312	0.8305814832224813	0.8386576523059811	-0.04639631952156196	-0.05001053461097875	-0.04278210443214517	Better Than Uniform
Animal surface	Animal secretion	0.8436558529804735	0.8390622108183446	0.8482494951426024	-0.037360034305319666	-0.04098110662634924	-0.03373896198429009	Better Than Uniform
Animal surface	Average	0.8674515020127215	0.8646560691125155	0.8702469349129275	-0.013564385273071689	-0.014979160441902152	-0.012149610104241225	Better Than Uniform
Animal surface	Animal surface	0.8810158872857932	0.8789465211159648	0.8830852534556215	0.0	0.0	0.0	Bespoke
Animal surface	Plant corpus	0.835569564255081	0.8306987948943229	0.8404403336158391	-0.045446323030711985	-0.04957775174680077	-0.0413148943146232	Better Than Uniform
Animal surface	Plant rhizosphere	0.7631420811653568	0.7585924538720816	0.7676917084586319	-0.11787380612043645	-0.12253507092042557	-0.11321254132044734	Better Than Uniform
Animal surface	Sediment (non-saline)	0.776602943425438	0.7708487694704372	0.7823571173804388	-0.10441294386035505	-0.11026869133306498	-0.09855719638764511	Better Than Uniform
Animal surface	Sediment (saline)	0.8231614507922089	0.8209862248696811	0.8253366767147368	-0.05785443649358439	-0.05989850996797089	-0.055810363019197895	Better Than Uniform
Animal surface	Soil (non-saline)	0.8389191653513141	0.8340509854701216	0.8437873452325065	-0.04209672193447907	-0.046360693843349766	-0.03783275002560837	Better Than Uniform
Animal surface	Surface (non-saline)	0.8707191771366143	0.868861798774642	0.8725765554985866	-0.010296710149178878	-0.011456612173847061	-0.009136808124510695	Better Than Average
Animal surface	Surface (saline)	0.8381169096502935	0.8369787511964686	0.8392550681041184	-0.04289897763549964	-0.04548954104727815	-0.040308414223721126	Better Than Uniform
Animal surface	Uniform	0.7557898856029912	0.7482137841358015	0.7633659870701809	-0.1252260016828019	-0.13191092524532977	-0.11854107812027402	Uniform Is Better
Animal surface	Water (non-saline)	0.8275178492967894	0.8240664804703651	0.8309692181232137	-0.053498037989003634	-0.05654103005529601	-0.05045504592271126	Better Than Uniform
Animal surface	Water (saline)	0.8419308532928573	0.8406145831097027	0.8432471234760119	-0.039085033992935794	-0.04136729883233179	-0.0368027691535398	Better Than Uniform
Plant corpus	Animal corpus	0.9261629501532301	0.923168537650201	0.9291573626562593	-0.004425133096984402	-0.010341022964953345	0.001490756770984542	Better Than Average
Plant corpus	Animal distal gut	0.8947924756319197	0.8748786800526549	0.9147062712111844	-0.035795607618295075	-0.052081425489518496	-0.019509789747071658	Uniform Is Better
Plant corpus	Animal proximal gut	0.91655198134011	0.9089567255191572	0.9241472371610627	-0.014036101910104671	-0.023849111921674906	-0.004223091898534436	Better Than Uniform
Plant corpus	Animal secretion	0.9244240563442894	0.9208216425346121	0.9280264701539667	-0.00616402690592519	-0.009375835496077218	-0.0029522183157731628	Better Than Average
Plant corpus	Animal surface	0.9100028937830729	0.8993200431819588	0.9206857443841869	-0.020585189467141697	-0.02739019966429635	-0.013780179269987045	Better Than Uniform
Plant corpus	Average	0.9241674394778568	0.9216003982589593	0.9267344806967543	-0.0064206437723578254	-0.011444964819074137	-0.001396322725641514	Better Than Uniform
Plant corpus	Plant corpus	0.9305880832502146	0.9239981279703788	0.9371780385300503	0.0	0.0	0.0	Bespoke
Plant corpus	Plant rhizosphere	0.8954741489084537	0.8853296526771929	0.9056186451397145	-0.03511393434176104	-0.043810389528830075	-0.02641747915469201	Uniform Is Better
Plant corpus	Sediment (non-saline)	0.8992981905051792	0.8881464269578475	0.910449954052511	-0.03128989274503535	-0.04245123215001084	-0.020128553340059863	Uniform Is Better
Plant corpus	Sediment (saline)	0.9085325566320506	0.9033026205337017	0.9137624927303994	-0.02205552661816399	-0.028957973994211933	-0.01515307924211605	Better Than Uniform
Plant corpus	Soil (non-saline)	0.9030331272837362	0.8935295698452526	0.9125366847222198	-0.02755495596647852	-0.038212063075893726	-0.016897848857063313	Better Than Uniform
Plant corpus	Surface (non-saline)	0.9269226571485671	0.9242947113961215	0.9295506029010128	-0.003665426101647462	-0.008375525224658885	0.0010446730213639617	Better Than Average
Plant corpus	Surface (saline)	0.8874871294759272	0.8749043333082995	0.9000699256435549	-0.04310095377428733	-0.053014162517074984	-0.03318774503149968	Uniform Is Better
Plant corpus	Uniform	0.9021711163046009	0.8963051602651438	0.908037072344058	-0.028416966945613666	-0.03359820349263151	-0.02323573039859582	Uniform Is Better
Plant corpus	Water (non-saline)	0.9177129095800393	0.9129830331182612	0.9224427860418173	-0.012875173670175388	-0.01950911475707854	-0.006241232583272236	Better Than Uniform
Plant corpus	Water (saline)	0.9007655206564037	0.8920934708377676	0.9094375704750398	-0.029822562593810886	-0.0335766122740065	-0.026068512913615276	Uniform Is Better
Plant rhizosphere	Animal corpus	0.8809014398116762	0.8725528587851723	0.8892500208381802	-0.04229166031476661	-0.04719224456160818	-0.03739107606792504	Uniform Is Better
Plant rhizosphere	Animal distal gut	0.8691875129553244	0.8612208126557476	0.8771542132549012	-0.054005587171118696	-0.05842570627301456	-0.04958546806922283	Uniform Is Better
Plant rhizosphere	Animal proximal gut	0.881922484919041	0.8768809691264162	0.8869640007116658	-0.04127061520740196	-0.04415713124051606	-0.03838409917428786	Uniform Is Better
Plant rhizosphere	Animal secretion	0.8961659834283793	0.8890235025187979	0.9033084643379606	-0.02702711669806357	-0.030441143008697207	-0.02361309038742993	Better Than Uniform
Plant rhizosphere	Animal surface	0.8856212501009988	0.8779506668650889	0.8932918333369086	-0.037571850025444206	-0.04167141868424033	-0.03347228136664808	Uniform Is Better
Plant rhizosphere	Average	0.9085498405908832	0.9018620527898331	0.9152376283919332	-0.014643259535559916	-0.017822841464972098	-0.011463677606147735	Better Than Uniform
Plant rhizosphere	Plant rhizosphere	0.923193100126443	0.9192833869364242	0.9271028133164617	0.0	0.0	0.0	Bespoke
Plant rhizosphere	Plant corpus	0.9049021632854526	0.899355235991385	0.9104490905795202	-0.0182909368409905	-0.021292423800103714	-0.015289449881877288	Better Than Uniform
Plant rhizosphere	Sediment (non-saline)	0.8916997707730319	0.8842963132880404	0.8991032282580234	-0.03149332935341116	-0.035098415173441554	-0.02788824353338077	Better Than Uniform
Plant rhizosphere	Sediment (saline)	0.8835968495540396	0.8750368033603407	0.8921568957477385	-0.03959625057240339	-0.044671003939261905	-0.03452149720554487	Uniform Is Better
Plant rhizosphere	Soil (non-saline)	0.9152233526787323	0.907741789844223	0.9227049155132416	-0.007969747447710795	-0.01157802766492327	-0.004361467230498319	Better Than Average
Plant rhizosphere	Surface (non-saline)	0.9001368420997695	0.8922494247442712	0.9080242594552679	-0.023056258026673503	-0.027204642809121514	-0.018907873244225493	Better Than Uniform
Plant rhizosphere	Surface (saline)	0.864652348982719	0.8573553481264058	0.8719493498390323	-0.058540751143723924	-0.06213818882921822	-0.05494331345822963	Uniform Is Better
Plant rhizosphere	Uniform	0.8890186887632316	0.8824029588830532	0.8956344186434101	-0.03417441136321131	-0.03783564983790634	-0.03051317288851628	Uniform Is Better
Plant rhizosphere	Water (non-saline)	0.8774522966478244	0.8707782584344516	0.8841263348611973	-0.04574080347861866	-0.04904114403874113	-0.042440462918496194	Uniform Is Better
Plant rhizosphere	Water (saline)	0.881107336337152	0.8735119910003537	0.8887026816739503	-0.042085763789291096	-0.046807703611591776	-0.037363823966990416	Uniform Is Better
Sediment (non-saline)	Animal corpus	0.8485199175520046	0.8406547551321325	0.8563850799718767	-0.05427445626828322	-0.06003795361041246	-0.04851095892615398	Uniform Is Better
Sediment (non-saline)	Animal distal gut	0.85577809714416	0.8505748457955977	0.8609813484927222	-0.04701627667612782	-0.050092466533054686	-0.04394008681920096	Uniform Is Better
Sediment (non-saline)	Animal proximal gut	0.8754399876797653	0.8686535877155893	0.8822263876439412	-0.027354386140522546	-0.03204563048544481	-0.022663141795600285	Better Than Uniform
Sediment (non-saline)	Animal secretion	0.8715812185333469	0.8661647358930465	0.8769977011736473	-0.03121315528694093	-0.03411512591153306	-0.028311184662348797	Uniform Is Better
Sediment (non-saline)	Animal surface	0.873737694990856	0.869155748564216	0.878319641417496	-0.02905667882943188	-0.03163308050350819	-0.026480277155355572	Uniform Is Better
Sediment (non-saline)	Average	0.8918627661819436	0.887852341828346	0.8958731905355412	-0.01093160763834431	-0.01220036170975444	-0.009662853566934177	Better Than Uniform
Sediment (non-saline)	Sediment (non-saline)	0.9027943738202879	0.8995897003531137	0.9059990472874622	0.0	0.0	0.0	Bespoke
Sediment (non-saline)	Plant corpus	0.8703761905610639	0.8640223236756966	0.8767300574464311	-0.032418183259223986	-0.03626105447491476	-0.02857531204353321	Uniform Is Better
Sediment (non-saline)	Plant rhizosphere	0.8635983027230096	0.8543472963068799	0.8728493091391394	-0.039196071097278164	-0.045882709148900525	-0.0325094330456558	Uniform Is Better
Sediment (non-saline)	Sediment (saline)	0.8800998346805169	0.8755109736461286	0.8846886957149052	-0.02269453913977093	-0.024880876993372304	-0.020508201286169557	Better Than Uniform
Sediment (non-saline)	Soil (non-saline)	0.8887061413355134	0.8842333533875786	0.8931789292834482	-0.014088232484774466	-0.01635826185376213	-0.011818203115786803	Better Than Uniform
Sediment (non-saline)	Surface (non-saline)	0.8815582868714827	0.876880479589041	0.8862360941539245	-0.021236086948805143	-0.023263246571016343	-0.019208927326593944	Better Than Uniform
Sediment (non-saline)	Surface (saline)	0.8698844000742296	0.8644065927445237	0.8753622074039356	-0.032909973746058176	-0.03578877304859887	-0.03003117444351748	Uniform Is Better
Sediment (non-saline)	Uniform	0.8748999700256611	0.8696361142618627	0.8801638257894595	-0.027894403794626665	-0.0306393037881604	-0.025149503801092928	Uniform Is Better
Sediment (non-saline)	Water (non-saline)	0.8852338561341894	0.8801450012840714	0.8903227109843074	-0.01756051768609852	-0.019957910034694035	-0.015163125337503002	Better Than Uniform
Sediment (non-saline)	Water (saline)	0.871197600552161	0.8657885023751116	0.8766066987292104	-0.03159677326812684	-0.034538743328920596	-0.028654803207333088	Uniform Is Better
Sediment (saline)	Animal corpus	0.8652169979314731	0.8593247402763365	0.8711092555866097	-0.03717769823356458	-0.03921223414071767	-0.03514316232641149	Uniform Is Better
Sediment (saline)	Animal distal gut	0.8179892656811504	0.8025247406268617	0.833453790735439	-0.08440543048388738	-0.09542000516468704	-0.07339085580308771	Uniform Is Better
Sediment (saline)	Animal proximal gut	0.8718375207284801	0.8597741130197954	0.8839009284371647	-0.03055717543655745	-0.03790130113209422	-0.023213049741020675	Better Than Uniform
Sediment (saline)	Animal secretion	0.8577574132739036	0.8522941532297116	0.8632206733180957	-0.04463728289113398	-0.045640639142520055	-0.043633926639747904	Uniform Is Better
Sediment (saline)	Animal surface	0.8712761757141309	0.8652538071976998	0.8772985442305619	-0.031118520450906705	-0.03327792934869081	-0.0289591115531226	Better Than Uniform
Sediment (saline)	Average	0.89070688936265	0.8822665106809477	0.8991472680443522	-0.011687806802387613	-0.015342556008138154	-0.008033057596637073	Better Than Uniform
Sediment (saline)	Sediment (saline)	0.9023946961650375	0.8971729147067118	0.9076164776233633	0.0	0.0	0.0	Bespoke
Sediment (saline)	Plant corpus	0.8460761119409945	0.8349245464797774	0.8572276774022116	-0.05631858422404314	-0.06268920850730318	-0.0499479599407831	Uniform Is Better
Sediment (saline)	Plant rhizosphere	0.7348261657764821	0.7116872329000248	0.7579650986529394	-0.16756853038855551	-0.18614704334173546	-0.14899001743537557	Uniform Is Better
Sediment (saline)	Sediment (non-saline)	0.8563270492156706	0.8410505109418204	0.8716035874895208	-0.04606764694936705	-0.05656801915047272	-0.03556727474826137	Uniform Is Better
Sediment (saline)	Soil (non-saline)	0.8081354721063716	0.7921411421135371	0.824129802099206	-0.09425922405866607	-0.10548718944654162	-0.08303125867079053	Uniform Is Better
Sediment (saline)	Surface (non-saline)	0.8690133434729853	0.8620679105925432	0.8759587763534274	-0.033381352692052245	-0.03568384702323517	-0.031078858360869325	Uniform Is Better
Sediment (saline)	Surface (saline)	0.8594860841613144	0.8445839688145703	0.8743881995080586	-0.04290861200372324	-0.05314363863472597	-0.03267358537272051	Uniform Is Better
Sediment (saline)	Uniform	0.8692230104497494	0.8612586589458645	0.8771873619536342	-0.03317168571528828	-0.03597820642321865	-0.030365165007357905	Uniform Is Better
Sediment (saline)	Water (non-saline)	0.8666363464269049	0.855293940072504	0.8779787527813058	-0.035758349738132744	-0.04224962155777923	-0.029267077918486265	Uniform Is Better
Sediment (saline)	Water (saline)	0.8861819918234618	0.8787624245825265	0.8936015590643971	-0.01621270434157591	-0.019191549509408858	-0.013233859173742965	Better Than Uniform
Soil (non-saline)	Animal corpus	0.8544656945862312	0.8512866442315136	0.8576447449409489	-0.040806091190791684	-0.04180744238875479	-0.039804739992828575	Better Than Uniform
Soil (non-saline)	Animal distal gut	0.8408627808843597	0.83639591347557	0.8453296482931495	-0.05440900489266318	-0.0582807841936503	-0.05053722559167607	Uniform Is Better
Soil (non-saline)	Animal proximal gut	0.8520197140264459	0.8449320484526716	0.8591073796002203	-0.043252071750577215	-0.04843909218758397	-0.03806505131357046	Better Than Uniform
Soil (non-saline)	Animal secretion	0.8687608096585038	0.863311746269571	0.8742098730474366	-0.026510976118519113	-0.030907799821686763	-0.022114152415351463	Better Than Uniform
Soil (non-saline)	Animal surface	0.8605826145119154	0.8557958680457898	0.8653693609780411	-0.03468917126510747	-0.03785784709390145	-0.03152049543631349	Better Than Uniform
Soil (non-saline)	Average	0.8792398734283466	0.8753783214046187	0.8831014254520746	-0.016031912348676312	-0.01791161248846565	-0.014152212208886975	Better Than Uniform
Soil (non-saline)	Soil (non-saline)	0.8952717857770229	0.8916588057851395	0.8988847657689064	0.0	0.0	0.0	Bespoke
Soil (non-saline)	Plant corpus	0.8705212238462122	0.8669134532253226	0.8741289944671018	-0.024750561930810756	-0.02722338498975814	-0.02227773887186337	Better Than Uniform
Soil (non-saline)	Plant rhizosphere	0.8808386374603066	0.877420270399615	0.8842570045209981	-0.01443314831671647	-0.015363728081983658	-0.013502568551449283	Better Than Average
Soil (non-saline)	Sediment (non-saline)	0.8674395523983602	0.8621322537698383	0.8727468510268822	-0.027832233378662898	-0.03043826407335528	-0.025226202683970515	Better Than Uniform
Soil (non-saline)	Sediment (saline)	0.8565247847563467	0.852206446212834	0.8608431232998595	-0.03874700102067623	-0.043196975709264396	-0.03429702633208806	Better Than Uniform
Soil (non-saline)	Surface (non-saline)	0.8797548746288688	0.8747461973580438	0.8847635518996938	-0.015516911148154145	-0.01759728988502904	-0.013436532411279248	Better Than Average
Soil (non-saline)	Surface (saline)	0.8561411753248993	0.8505239841581296	0.861758366491669	-0.03913061045212376	-0.04239259982182802	-0.0358686210824195	Better Than Uniform
Soil (non-saline)	Uniform	0.8484141415550264	0.8450900257281581	0.8517382573818947	-0.046857644221996606	-0.05051447768781991	-0.043200810756173304	Uniform Is Better
Soil (non-saline)	Water (non-saline)	0.862378483821316	0.858805989574382	0.8659509780682499	-0.0328933019557071	-0.03612841025418621	-0.029658193657227976	Better Than Uniform
Soil (non-saline)	Water (saline)	0.8588243141925169	0.8556045187414467	0.8620441096435871	-0.0364474715845061	-0.03785502437914284	-0.035039918789869354	Better Than Uniform
Surface (non-saline)	Animal corpus	0.8436786574529753	0.8410938077627302	0.8462635071432204	-0.05094136794183353	-0.055235315735154146	-0.04664742014851291	Better Than Uniform
Surface (non-saline)	Animal distal gut	0.8488098200166201	0.8441301545920433	0.8534894854411968	-0.045810205378188695	-0.0496996711824396	-0.04192073957393779	Better Than Uniform
Surface (non-saline)	Animal proximal gut	0.8388930959730407	0.8360826218509432	0.8417035700951383	-0.05572692942176818	-0.060120198438759556	-0.0513336604047768	Better Than Uniform
Surface (non-saline)	Animal secretion	0.8745376110610625	0.87237195874527	0.8767032633768551	-0.020082414333746267	-0.022763780021395747	-0.017401048646096786	Better Than Uniform
Surface (non-saline)	Animal surface	0.8801125578089384	0.8770699381953616	0.8831551774225151	-0.014507467585870537	-0.017077544265802543	-0.011937390905938532	Better Than Uniform
Surface (non-saline)	Average	0.8811734482443645	0.8779829432036856	0.8843639532850434	-0.013446577150444394	-0.01672126737019654	-0.010171886930692247	Better Than Uniform
Surface (non-saline)	Surface (non-saline)	0.8946200253948089	0.8926044060561111	0.8966356447335067	0.0	0.0	0.0	Bespoke
Surface (non-saline)	Plant corpus	0.8533838737972308	0.851881172375317	0.8548865752191446	-0.041236151597577986	-0.044408805213087356	-0.038063497982068616	Better Than Uniform
Surface (non-saline)	Plant rhizosphere	0.7448690671782253	0.7401982555942577	0.749539878762193	-0.14975095821658366	-0.15602621044809858	-0.14347570598506873	Better Than Uniform
Surface (non-saline)	Sediment (non-saline)	0.7718612690714581	0.7691129460621983	0.774609592080718	-0.12275875632335072	-0.12653510175840352	-0.11898241088829792	Better Than Uniform
Surface (non-saline)	Sediment (saline)	0.838809066777736	0.8366362545798371	0.8409818789756349	-0.05581095861707277	-0.05821880776876241	-0.053403109465383125	Better Than Uniform
Surface (non-saline)	Soil (non-saline)	0.8470770530089338	0.845343955028307	0.8488101509895606	-0.04754297238587515	-0.04965689655605233	-0.045429048215697966	Better Than Uniform
Surface (non-saline)	Surface (saline)	0.852753668487132	0.8497556895441487	0.8557516474301152	-0.04186635690767684	-0.04396006797391182	-0.039772645841441856	Better Than Uniform
Surface (non-saline)	Uniform	0.7273984265225333	0.7248336433278842	0.7299632097171823	-0.16722159887227556	-0.16957304375089044	-0.16487015399366067	Uniform Is Better
Surface (non-saline)	Water (non-saline)	0.8378858076043573	0.8342982296309623	0.8414733855777522	-0.05673421779045151	-0.06092946258460528	-0.05253897299629775	Better Than Uniform
Surface (non-saline)	Water (saline)	0.8540550158886692	0.8495561823565213	0.858553849420817	-0.04056500950613975	-0.04475115669279603	-0.036378862319483465	Better Than Uniform
Surface (saline)	Animal corpus	0.8211811248578449	0.8032843192332848	0.839077930482405	-0.030720749986363604	-0.042429008235069315	-0.019012491737657896	Better Than Uniform
Surface (saline)	Animal distal gut	0.8220566421920573	0.8016976156860557	0.842415668698059	-0.02984523265215122	-0.03351637353300051	-0.02617409177130194	Better Than Uniform
Surface (saline)	Animal proximal gut	0.7772937807090395	0.7562441511419882	0.7983434102760909	-0.07460809413516897	-0.080144043381553	-0.06907214488878495	Uniform Is Better
Surface (saline)	Animal secretion	0.7603456856366231	0.7351196105273878	0.7855717607458583	-0.09155618920758543	-0.10603908702841704	-0.07707329138675383	Uniform Is Better
Surface (saline)	Animal surface	0.8269491206205444	0.8064760804870261	0.8474221607540626	-0.024952754223664074	-0.027010672941680892	-0.022894835505647256	Better Than Uniform
Surface (saline)	Average	0.835998968464571	0.8146677974815214	0.8573301394476206	-0.015902906379637448	-0.018767006618927766	-0.01303880614034713	Better Than Uniform
Surface (saline)	Surface (saline)	0.8519018748442087	0.8312278774950671	0.8725758721933502	0.0	0.0	0.0	Bespoke
Surface (saline)	Plant corpus	0.7186064254704939	0.6985875815188379	0.7386252694221499	-0.13329544937371468	-0.15155955860697268	-0.11503134014045667	Uniform Is Better
Surface (saline)	Plant rhizosphere	0.7138572297656314	0.6927405525101629	0.7349739070210999	-0.13804464507857725	-0.15869826500423242	-0.11739102515292207	Uniform Is Better
Surface (saline)	Sediment (non-saline)	0.6283047057067332	0.6027682278584187	0.6538411835550478	-0.22359716913747532	-0.2450780906423005	-0.20211624763265015	Uniform Is Better
Surface (saline)	Sediment (saline)	0.7872968835749677	0.7688329151516157	0.8057608519983198	-0.06460499126924077	-0.08124597048573903	-0.0479640120527425	Uniform Is Better
Surface (saline)	Soil (non-saline)	0.7630525588187795	0.7411037393432134	0.7850013782943457	-0.08884931602542896	-0.09476655798948443	-0.0829320740613735	Uniform Is Better
Surface (saline)	Surface (non-saline)	0.8321999864054815	0.8114701514416687	0.8529298213692944	-0.01970188843872702	-0.021590421491265832	-0.01781335538618821	Better Than Uniform
Surface (saline)	Uniform	0.7900593220124441	0.7692900182453759	0.8108286257795123	-0.06184255283176441	-0.06759688779655033	-0.056088217866978485	Uniform Is Better
Surface (saline)	Water (non-saline)	0.7798799775810226	0.7590829432970653	0.8006770118649799	-0.07202189726318597	-0.08684895224072273	-0.05719484228564923	Uniform Is Better
Surface (saline)	Water (saline)	0.8319084523475292	0.8088247246882414	0.854992180006817	-0.019993422496679326	-0.025855264641963735	-0.014131580351394916	Better Than Uniform
Water (non-saline)	Animal corpus	0.8450433291390974	0.842602479563875	0.8474841787143198	-0.06577991560553967	-0.06920440305070856	-0.06235542816037078	Uniform Is Better
Water (non-saline)	Animal distal gut	0.8632591733651133	0.8621401453258881	0.8643782014043384	-0.047564071379523745	-0.05014063651506933	-0.04498750624397816	Uniform Is Better
Water (non-saline)	Animal proximal gut	0.8717118892366441	0.870028485050815	0.8733952934224732	-0.03911135550799283	-0.041214266924717	-0.03700844409126866	Better Than Uniform
Water (non-saline)	Animal secretion	0.8581802017239415	0.8568585748769624	0.8595018285709206	-0.05264304302069547	-0.055101278380823765	-0.05018480766056717	Uniform Is Better
Water (non-saline)	Animal surface	0.8704567125764274	0.8677828266241351	0.8731305985287198	-0.04036653216820938	-0.04246628246352605	-0.03826678187289271	Better Than Uniform
Water (non-saline)	Average	0.889034711540915	0.8875863239833435	0.8904830990984864	-0.02178853320372216	-0.023363656604274155	-0.020213409803170164	Better Than Uniform
Water (non-saline)	Water (non-saline)	0.9108232447446369	0.9083246320952029	0.913321857394071	0.0	0.0	0.0	Bespoke
Water (non-saline)	Plant corpus	0.8588228698448714	0.8552767076661291	0.8623690320236138	-0.05200037489976535	-0.05570663886143129	-0.048294110938099405	Uniform Is Better
Water (non-saline)	Plant rhizosphere	0.8116139344339356	0.8098157849101897	0.8134120839576815	-0.09920931031070135	-0.1022685706048381	-0.0961500500165646	Uniform Is Better
Water (non-saline)	Sediment (non-saline)	0.8714680181542918	0.8696619679116442	0.8732740683969393	-0.03935522659034525	-0.04057647790014432	-0.038133975280546184	Better Than Uniform
Water (non-saline)	Sediment (saline)	0.8693527934245612	0.8680785325859692	0.8706270542631531	-0.04147045132007576	-0.04332262870013093	-0.0396182739400206	Better Than Uniform
Water (non-saline)	Soil (non-saline)	0.8716748871514814	0.8684393797105919	0.874910394592371	-0.03914835759315531	-0.042763911972661287	-0.035532803213649336	Better Than Uniform
Water (non-saline)	Surface (non-saline)	0.8746005023010872	0.8720120672809764	0.8771889373211981	-0.03622274244354966	-0.03824750479711411	-0.0341979800899852	Better Than Uniform
Water (non-saline)	Surface (saline)	0.8772471267750583	0.8753360992095811	0.8791581543405356	-0.03357611796957851	-0.035813292609452194	-0.03133894332970483	Better Than Uniform
Water (non-saline)	Uniform	0.8647893172697465	0.8625789764736344	0.8669996580658587	-0.046033927474890414	-0.04857726002831826	-0.043490594921462566	Uniform Is Better
Water (non-saline)	Water (saline)	0.876520941669324	0.8747721523794714	0.8782697309591767	-0.03430230307531297	-0.03726428380756455	-0.03134032234306139	Better Than Uniform
Water (saline)	Animal corpus	0.8305798871176634	0.821652014059805	0.8395077601755218	-0.04083899405152238	-0.05022958239685755	-0.03144840570618721	Better Than Uniform
Water (saline)	Animal distal gut	0.8305985812880572	0.8228251930924023	0.8383719694837121	-0.040820299881128674	-0.04536127611807669	-0.036279323644180655	Better Than Uniform
Water (saline)	Animal proximal gut	0.8184222870284424	0.8088077637909092	0.8280368102659756	-0.05299659414074329	-0.06111189969259815	-0.044881288588888436	Better Than Uniform
Water (saline)	Animal secretion	0.8127651086770497	0.8038646520874059	0.8216655652666934	-0.05865377249213617	-0.06327264527252538	-0.054034899711746964	Uniform Is Better
Water (saline)	Animal surface	0.8374598604148475	0.8282792905424677	0.8466404302872274	-0.03395902075433828	-0.03860176663020549	-0.02931627487847107	Better Than Uniform
Water (saline)	Average	0.8473146233545197	0.838231944836305	0.8563973018727343	-0.024104257814666075	-0.026807358474386565	-0.021401157154945585	Better Than Uniform
Water (saline)	Water (saline)	0.8714188811691859	0.8622933475644192	0.8805444147739525	0.0	0.0	0.0	Bespoke
Water (saline)	Plant corpus	0.782944619646976	0.774764381806298	0.791124857487654	-0.08847426152220975	-0.0961021078896114	-0.08084641515480809	Uniform Is Better
Water (saline)	Plant rhizosphere	0.7652605959472941	0.7551806207373436	0.7753405711572446	-0.1061582852218917	-0.11052947702574105	-0.10178709341804236	Uniform Is Better
Water (saline)	Sediment (non-saline)	0.7106210932069953	0.7037397659622464	0.7175024204517442	-0.16079778796219052	-0.16771666819314504	-0.153878907731236	Uniform Is Better
Water (saline)	Sediment (saline)	0.8151041206706854	0.8029026554838886	0.8273055858574822	-0.05631476049850033	-0.0623394552586305	-0.05029006573837016	Better Than Uniform
Water (saline)	Soil (non-saline)	0.7948344970591454	0.7856438015647339	0.804025192553557	-0.07658438411004032	-0.08390422930694882	-0.0692645389131318	Uniform Is Better
Water (saline)	Surface (non-saline)	0.8386190654186786	0.8299770442492873	0.8472610865880699	-0.0327998157505071	-0.03723439823314221	-0.028365233267871985	Better Than Uniform
Water (saline)	Surface (saline)	0.8362657661845964	0.8266241912477168	0.8459073411214759	-0.03515311498458944	-0.039196242807548264	-0.03110998716163061	Better Than Uniform
Water (saline)	Uniform	0.8148567534640503	0.807744281710253	0.8219692252178475	-0.05656212770513562	-0.05978124580188148	-0.05334300960838976	Uniform Is Better
Water (saline)	Water (non-saline)	0.8175365640533403	0.8089007637910409	0.8261723643156397	-0.05388231711584555	-0.05928848417142398	-0.04847615006026711	Better Than Uniform
