# Supplementary material for: Species abundance information improves sequence taxonomy classification accuracy
Source: Nat Commun. 2019 Oct 11;10:4643. doi: 10.1038/s41467-019-12669-6 (PMC6789115; doi:10.1038/s41467-019-12669-6)
Supplement: Supplementary file 4 — Source Data [file 41467_2019_12669_MOESM4_ESM.zip › ncomms-raw-data/sub-figure4.csv]

sample type	weight	num taxa	taxon
Animal corpus	0.0	0	zero
Animal corpus	0.0523176747806484	0	k__Bacteria; p__Proteobacteria; c__Gammaproteobacteria; o__Oceanospirillales; f__Endozoicimonaceae; g__; s__
Animal corpus	0.10426516063471628	1	k__Bacteria; p__Cyanobacteria; c__Chloroplast; o__Chlorophyta; f__Ulvophyceae; g__; s__
Animal corpus	0.15114178147672558	2	k__Bacteria; p__Proteobacteria; c__Gammaproteobacteria; o__Pasteurellales; f__; g__; s__
Animal corpus	0.18435120316488474	3	k__Bacteria; p__Cyanobacteria; c__Chloroplast; o__CAB-I; f__; g__; s__
Animal corpus	0.21686243002553773	4	k__Bacteria; p__Firmicutes; c__Bacilli; o__Lactobacillales; f__Lactobacillaceae; g__Lactobacillus; s__
Animal corpus	0.24829667467363722	5	k__Bacteria; p__Proteobacteria; c__Betaproteobacteria; o__Neisseriales; f__Neisseriaceae; g__Snodgrassella; s__alvi
Animal corpus	0.27892175380084105	6	k__Bacteria; p__Actinobacteria; c__Actinobacteria; o__Actinomycetales; f__Micrococcaceae; g__Arthrobacter; s__psychrolactophilus
Animal corpus	0.30561308875864013	7	k__Bacteria; p__Proteobacteria; c__Alphaproteobacteria; o__Sphingomonadales; f__Sphingomonadaceae; g__Sphingomonas; s__yabuuchiae
Animal corpus	0.3254648557977548	8	k__Bacteria; p__Proteobacteria; c__Alphaproteobacteria; o__Rhodobacterales; f__Hyphomonadaceae; g__; s__
Animal corpus	0.3439385934196422	9	k__Bacteria; p__Proteobacteria; c__Alphaproteobacteria; o__Kiloniellales; f__; g__; s__
Animal corpus	0.3612430924275439	10	k__Bacteria; p__Proteobacteria; c__Alphaproteobacteria; o__Rhizobiales; f__Bartonellaceae; g__; s__
Animal corpus	0.37732964508320355	11	k__Bacteria; p__Proteobacteria; c__Gammaproteobacteria; o__Vibrionales; f__Pseudoalteromonadaceae; g__Pseudoalteromonas; s__porphyrae
Animal corpus	0.3933765942507484	12	k__Bacteria; p__Bacteroidetes; c__Flavobacteriia; o__Flavobacteriales; f__Flavobacteriaceae; g__; s__
Animal corpus	0.4084583917449759	13	k__Bacteria; p__Proteobacteria; c__Alphaproteobacteria; o__; f__; g__; s__
Animal corpus	0.4216304210345542	14	k__Bacteria; p__Proteobacteria; c__Deltaproteobacteria; o__Myxococcales; f__; g__; s__
Animal corpus	0.4344336776142407	15	k__Bacteria; p__Proteobacteria; c__Alphaproteobacteria; o__Rhodobacterales; f__Rhodobacteraceae; g__Loktanella; s__salsilacus
Animal corpus	0.4471355735423535	16	k__Bacteria; p__Cyanobacteria; c__Chloroplast; o__Stramenopiles; f__; g__; s__
Animal corpus	0.45982401541192414	17	k__Bacteria; p__Bacteroidetes; c__[Saprospirae]; o__[Saprospirales]; f__Saprospiraceae; g__; s__
Animal corpus	0.47236532248337715	18	k__Bacteria; p__Proteobacteria; c__Gammaproteobacteria; o__; f__; g__; s__
Animal corpus	0.48428308957848304	19	k__Bacteria; p__Proteobacteria; c__Gammaproteobacteria; o__Thiohalorhabdales; f__; g__; s__
Animal corpus	0.4957789252587051	20	k__Bacteria; p__Proteobacteria; c__Alphaproteobacteria; o__Rhodospirillales; f__Acetobacteraceae; g__Saccharibacter; s__floricola
Animal corpus	0.5066977032174683	21	k__Bacteria; p__Proteobacteria; c__Alphaproteobacteria; o__Rhodospirillales; f__Acetobacteraceae; g__Ameyamaea; s__chiangmaiensis
Animal corpus	0.5160944528692687	22	k__Bacteria; p__Bacteroidetes; c__Bacteroidia; o__Bacteroidales; f__S24-7; g__; s__
Animal corpus	0.5254367287577234	23	k__Bacteria; p__Proteobacteria; c__Gammaproteobacteria; o__Enterobacteriales; f__Enterobacteriaceae; g__Klebsiella; s__
Animal corpus	0.5337971618476016	24	k__Bacteria; p__Proteobacteria; c__Gammaproteobacteria; o__Alteromonadales; f__Alteromonadaceae; g__Alteromonas; s__
Animal corpus	0.5421559764041214	25	k__Bacteria; p__Proteobacteria; c__Gammaproteobacteria; o__Chromatiales; f__; g__; s__
Animal corpus	0.550255673885785	26	k__Bacteria; p__Planctomycetes; c__Planctomycetia; o__Pirellulales; f__Pirellulaceae; g__; s__
Animal corpus	0.5581350485140281	27	k__Bacteria; p__Proteobacteria; c__Alphaproteobacteria; o__Rhodobacterales; f__Rhodobacteraceae; g__Ruegeria; s__lacuscaerulensis
Animal corpus	0.5658457921979865	28	k__Bacteria; p__Cyanobacteria; c__Chloroplast; o__Streptophyta; f__; g__; s__
Animal corpus	0.5731184191334765	29	k__Bacteria; p__Firmicutes; c__Bacilli; o__Lactobacillales; f__Leuconostocaceae; g__Fructobacillus; s__
Animal corpus	0.5801323842066174	30	k__Bacteria; p__Bacteroidetes; c__Flavobacteriia; o__Flavobacteriales; f__Cryomorphaceae; g__; s__
Animal corpus	0.5870347716363594	31	k__Bacteria; p__Firmicutes; c__Bacilli; o__Lactobacillales; f__; g__; s__
Animal corpus	0.5931910657670183	32	k__Bacteria; p__Proteobacteria; c__Gammaproteobacteria; o__Alteromonadales; f__Colwelliaceae; g__Thalassomonas; s__
Animal corpus	0.5992664838089217	33	k__Bacteria; p__Proteobacteria; c__Gammaproteobacteria; o__Enterobacteriales; f__Enterobacteriaceae; g__Pantoea; s__ananatis
Animal corpus	0.6052039724611836	34	k__Bacteria; p__Proteobacteria; c__Alphaproteobacteria; o__Rickettsiales; f__Pelagibacteraceae; g__; s__
Animal corpus	0.6109211888391926	35	k__Bacteria; p__Proteobacteria; c__Gammaproteobacteria; o__Pseudomonadales; f__Pseudomonadaceae; g__Pseudomonas; s__
Animal corpus	0.6163122707454716	36	k__Bacteria; p__Verrucomicrobia; c__Verrucomicrobiae; o__Verrucomicrobiales; f__Verrucomicrobiaceae; g__Rubritalea; s__
Animal corpus	0.621410499272204	37	k__Bacteria; p__Proteobacteria; c__Gammaproteobacteria; o__Enterobacteriales; f__Enterobacteriaceae; g__Escherichia; s__coli
Animal corpus	0.6264197590433885	38	k__Bacteria; p__Proteobacteria; c__Alphaproteobacteria; o__Rhodobacterales; f__Rhodobacteraceae; g__Nautella; s__
Animal corpus	0.6313766187970928	39	k__Bacteria; p__Proteobacteria; c__Alphaproteobacteria; o__Rhodobacterales; f__Rhodobacteraceae; g__Shimia; s__
Animal corpus	0.636210571173889	40	k__Bacteria; p__Proteobacteria; c__Alphaproteobacteria; o__Rhodospirillales; f__Rhodospirillaceae; g__Inquilinus; s__
Animal corpus	0.6409650130994509	41	k__Bacteria; p__Cyanobacteria; c__Chloroplast; o__Rhodophyta; f__; g__; s__
Animal corpus	0.6456965426621569	42	k__Bacteria; p__Actinobacteria; c__Actinobacteria; o__Bifidobacteriales; f__Bifidobacteriaceae; g__Bifidobacterium; s__
Animal corpus	0.6503295945858342	43	k__Bacteria; p__Proteobacteria; c__Gammaproteobacteria; o__Alteromonadales; f__Alteromonadaceae; g__Glaciecola; s__
Animal corpus	0.6548627526537939	44	k__Bacteria; p__Proteobacteria; c__Gammaproteobacteria; o__Alteromonadales; f__OM60; g__; s__
Animal corpus	0.6593820520298718	45	k__Bacteria; p__Proteobacteria; c__Alphaproteobacteria; o__Rhizobiales; f__Phyllobacteriaceae; g__Nitratireductor; s__
Animal corpus	0.6636183609640562	46	k__Bacteria; p__Proteobacteria; c__Gammaproteobacteria; o__Vibrionales; f__Pseudoalteromonadaceae; g__Vibrio; s__harveyi
Animal corpus	0.6677726810678012	47	k__Bacteria; p__Proteobacteria; c__Gammaproteobacteria; o__Thiotrichales; f__Piscirickettsiaceae; g__; s__
Animal corpus	0.6717061219472836	48	k__Bacteria; p__Cyanobacteria; c__Synechococcophycideae; o__Pseudanabaenales; f__Pseudanabaenaceae; g__Halomicronema; s__
Animal corpus	0.6755803346216799	49	k__Bacteria; p__Bacteroidetes; c__Flavobacteriia; o__Flavobacteriales; f__[Weeksellaceae]; g__Weeksella; s__virosa
Animal corpus	0.6793444364485333	50	k__Bacteria; p__Cyanobacteria; c__Synechococcophycideae; o__Pseudanabaenales; f__Pseudanabaenaceae; g__; s__
Animal corpus	0.6830909873042809	51	k__Bacteria; p__Bacteroidetes; c__Cytophagia; o__Cytophagales; f__Flammeovirgaceae; g__; s__
Animal corpus	0.6868234265723094	52	k__Bacteria; p__Proteobacteria; c__Alphaproteobacteria; o__Rhizobiales; f__Phyllobacteriaceae; g__; s__
Animal corpus	0.6905103951687988	53	k__Bacteria; p__Proteobacteria; c__Gammaproteobacteria; o__Pseudomonadales; f__Pseudomonadaceae; g__Pseudomonas; s__viridiflava
Animal corpus	0.6940201343625365	54	k__Bacteria; p__Bacteroidetes; c__Flavobacteriia; o__Flavobacteriales; f__[Weeksellaceae]; g__Cloacibacterium; s__
Animal corpus	0.6974557244967898	55	k__Bacteria; p__Proteobacteria; c__Alphaproteobacteria; o__BD7-3; f__; g__; s__
Animal corpus	0.700843062105294	56	k__Bacteria; p__Firmicutes; c__Clostridia; o__Clostridiales; f__; g__; s__
Animal corpus	0.704106480753541	57	k__Bacteria; p__Proteobacteria; c__Gammaproteobacteria; o__Oceanospirillales; f__Endozoicimonaceae; g__Endozoicomonas; s__elysicola
Animal corpus	0.7073361630970976	58	k__Bacteria; p__Verrucomicrobia; c__Verrucomicrobiae; o__Verrucomicrobiales; f__Verrucomicrobiaceae; g__Persicirhabdus; s__
Animal corpus	0.7105216898274687	59	k__Bacteria; p__Proteobacteria; c__Alphaproteobacteria; o__Rhodospirillales; f__Rhodospirillaceae; g__; s__
Animal corpus	0.7136620493613052	60	k__Bacteria; p__Proteobacteria; c__Gammaproteobacteria; o__Vibrionales; f__Vibrionaceae; g__Vibrio; s__fortis
Animal corpus	0.7166616976512904	61	k__Bacteria; p__Proteobacteria; c__Gammaproteobacteria; o__Pseudomonadales; f__Moraxellaceae; g__Acinetobacter; s__guillouiae
Animal corpus	0.7195291825767238	62	k__Bacteria; p__Proteobacteria; c__Alphaproteobacteria; o__Rhodobacterales; f__Rhodobacteraceae; g__Loktanella; s__
Animal corpus	0.7223765875726789	63	k__Bacteria; p__Proteobacteria; c__Gammaproteobacteria; o__Alteromonadales; f__Alteromonadaceae; g__; s__
Animal corpus	0.7250989608666928	64	k__Bacteria; p__Proteobacteria; c__Alphaproteobacteria; o__Rhodobacterales; f__Hyphomonadaceae; g__Hyphomonas; s__
Animal corpus	0.727665348008285	65	k__Bacteria; p__Proteobacteria; c__Alphaproteobacteria; o__Rhizobiales; f__Hyphomicrobiaceae; g__; s__
Animal corpus	0.7302253115956108	66	k__Bacteria; p__Proteobacteria; c__Alphaproteobacteria; o__Rhodobacterales; f__Rhodobacteraceae; g__; s__
Animal corpus	0.7327581141700149	67	k__Bacteria; p__Proteobacteria; c__Alphaproteobacteria; o__Rickettsiales; f__; g__; s__
Animal corpus	0.7351788333093456	68	k__Bacteria; p__Bacteroidetes; c__Flavobacteriia; o__Flavobacteriales; f__Flavobacteriaceae; g__Aquimarina; s__
Animal corpus	0.7375953543777779	69	k__Bacteria; p__Acidobacteria; c__Sva0725; o__Sva0725; f__; g__; s__
Animal corpus	0.7398592275188403	70	k__Bacteria; p__Firmicutes; c__Erysipelotrichi; o__Erysipelotrichales; f__Erysipelotrichaceae; g__Allobaculum; s__
Animal corpus	0.7420947257469621	71	k__Bacteria; p__Bacteroidetes; c__Bacteroidia; o__Bacteroidales; f__; g__; s__
Animal corpus	0.7442782791701108	72	k__Bacteria; p__Proteobacteria; c__Gammaproteobacteria; o__HTCC2188; f__HTCC2089; g__; s__
Animal corpus	0.746439830655418	73	k__Bacteria; p__Proteobacteria; c__Gammaproteobacteria; o__Oceanospirillales; f__Oceanospirillaceae; g__Neptuniibacter; s__caesariensis
Animal corpus	0.7484822682013759	74	k__Bacteria; p__Proteobacteria; c__Gammaproteobacteria; o__Oceanospirillales; f__Halomonadaceae; g__Candidatus Portiera; s__
Animal corpus	0.7505102401054425	75	k__Bacteria; p__Cyanobacteria; c__Chloroplast; o__UA01; f__; g__; s__
Animal corpus	0.7525320919302475	76	k__Bacteria; p__Firmicutes; c__Clostridia; o__Clostridiales; f__Lachnospiraceae; g__; s__
Animal corpus	0.7544979526166832	77	k__Bacteria; p__Actinobacteria; c__Actinobacteria; o__Bifidobacteriales; f__Bifidobacteriaceae; g__Bifidobacterium; s__pseudolongum
Animal corpus	0.7564580472780293	78	k__Bacteria; p__Proteobacteria; c__Gammaproteobacteria; o__Vibrionales; f__Vibrionaceae; g__Aliivibrio; s__
Animal corpus	0.7584124264934534	79	k__Bacteria; p__Verrucomicrobia; c__Verrucomicrobiae; o__Verrucomicrobiales; f__Verrucomicrobiaceae; g__; s__
Animal corpus	0.7603480408377529	80	k__Bacteria; p__Proteobacteria; c__Alphaproteobacteria; o__Rhodospirillales; f__; g__; s__
Animal corpus	0.7622595794983452	81	k__Bacteria; p__Proteobacteria; c__Gammaproteobacteria; o__Vibrionales; f__Vibrionaceae; g__Vibrio; s__splendidus
Animal corpus	0.7641630254921453	82	k__Bacteria; p__Proteobacteria; c__Betaproteobacteria; o__Burkholderiales; f__Oxalobacteraceae; g__Herbaspirillum; s__
Animal corpus	0.7659976838182108	83	k__Bacteria; p__Planctomycetes; c__Phycisphaerae; o__Phycisphaerales; f__Phycisphaeraceae; g__; s__
Animal corpus	0.7678158027565194	84	k__Bacteria; p__Cyanobacteria; c__Chloroplast; o__Chlorophyta; f__Ulvophyceae; g__Bryopsis; s__hypnoides
Animal corpus	0.7696238058613377	85	k__Bacteria; p__Proteobacteria; c__Gammaproteobacteria; o__Legionellales; f__; g__; s__
Animal corpus	0.77141188077418	86	k__Bacteria; p__Proteobacteria; c__Gammaproteobacteria; o__Pseudomonadales; f__Moraxellaceae; g__Acinetobacter; s__
Animal corpus	0.7731953529827841	87	k__Bacteria; p__Proteobacteria; c__Gammaproteobacteria; o__Xanthomonadales; f__Xanthomonadaceae; g__Stenotrophomonas; s__geniculata
Animal corpus	0.7749774089746996	88	k__Bacteria; p__Proteobacteria; c__Alphaproteobacteria; o__Rhodobacterales; f__Rhodobacteraceae; g__Dinoroseobacter; s__
Animal corpus	0.7767518275123299	89	k__Bacteria; p__Actinobacteria; c__Acidimicrobiia; o__Acidimicrobiales; f__OCS155; g__; s__
Animal corpus	0.7785231607207456	90	k__Bacteria; p__Proteobacteria; c__Alphaproteobacteria; o__Rickettsiales; f__mitochondria; g__Lotus; s__japonicus
Animal corpus	0.7802903970165976	91	k__Bacteria; p__Proteobacteria; c__Alphaproteobacteria; o__Rhizobiales; f__Cohaesibacteraceae; g__Cohaesibacter; s__
Animal corpus	0.7820330518370681	92	k__Bacteria; p__Proteobacteria; c__Gammaproteobacteria; o__Legionellales; f__Coxiellaceae; g__; s__
Animal corpus	0.783765236769876	93	k__Bacteria; p__Firmicutes; c__Bacilli; o__Lactobacillales; f__Lactobacillaceae; g__Lactobacillus; s__salivarius
Animal corpus	0.7854828043232902	94	k__Bacteria; p__Cyanobacteria; c__Oscillatoriophycideae; o__Chroococcales; f__Xenococcaceae; g__; s__
Animal corpus	0.7871663826761768	95	k__Bacteria; p__Proteobacteria; c__Gammaproteobacteria; o__Oceanospirillales; f__Halomonadaceae; g__Cobetia; s__
Animal corpus	0.7887988760699369	96	k__Bacteria; p__Cyanobacteria; c__Synechococcophycideae; o__Synechococcales; f__Synechococcaceae; g__Synechococcus; s__
Animal corpus	0.7903921706089219	97	k__Bacteria; p__Proteobacteria; c__Gammaproteobacteria; o__Alteromonadales; f__OM60; g__Congregibacter; s__
Animal corpus	0.7919809636020035	98	k__Bacteria; p__Proteobacteria; c__Gammaproteobacteria; o__Oceanospirillales; f__Oceanospirillaceae; g__; s__
Animal corpus	0.7935503341947837	99	k__Bacteria; p__Planctomycetes; c__Phycisphaerae; o__Phycisphaerales; f__; g__; s__
Animal corpus	0.7951137364458046	100	k__Bacteria; p__Firmicutes; c__Bacilli; o__Lactobacillales; f__Streptococcaceae; g__Streptococcus; s__infantis
Animal corpus	0.796662976529939	101	k__Bacteria; p__Bacteroidetes; c__Flavobacteriia; o__Flavobacteriales; f__Flavobacteriaceae; g__Ascidianibacter; s__aurantiacus
Animal corpus	0.7982027077305924	102	k__Bacteria; p__Proteobacteria; c__Gammaproteobacteria; o__Oceanospirillales; f__Oceanospirillaceae; g__Spongiispira; s__norvegica
Animal corpus	0.7996939840888269	103	k__Bacteria; p__Proteobacteria; c__Gammaproteobacteria; o__Alteromonadales; f__HTCC2188; g__HTCC; s__
Animal corpus	0.8011669002092763	104	k__Bacteria; p__Bacteroidetes; c__Cytophagia; o__Cytophagales; f__[Amoebophilaceae]; g__SGUS912; s__
Animal corpus	0.8026397151713908	105	k__Bacteria; p__Proteobacteria; c__Deltaproteobacteria; o__Desulfovibrionales; f__Desulfovibrionaceae; g__Desulfovibrio; s__C21_c20
Animal corpus	0.8041035270416989	106	k__Bacteria; p__Proteobacteria; c__Betaproteobacteria; o__Methylophilales; f__Methylophilaceae; g__; s__
Animal corpus	0.8055584875577029	107	k__Bacteria; p__Proteobacteria; c__Alphaproteobacteria; o__Rhodobacterales; f__Rhodobacteraceae; g__Ruegeria; s__pomeroyi
Animal corpus	0.8069981731651363	108	k__Bacteria; p__Bacteroidetes; c__BME43; o__; f__; g__; s__
Animal corpus	0.8083919328885235	109	k__Bacteria; p__Proteobacteria; c__Gammaproteobacteria; o__Oceanospirillales; f__; g__; s__
Animal corpus	0.8097724914492057	110	k__Bacteria; p__Bacteroidetes; c__Cytophagia; o__Cytophagales; f__[Amoebophilaceae]; g__; s__
Animal corpus	0.8111367635179684	111	k__Bacteria; p__Proteobacteria; c__Alphaproteobacteria; o__Rhodobacterales; f__Rhodobacteraceae; g__Octadecabacter; s__
Animal corpus	0.8125003780575542	112	k__Bacteria; p__Cyanobacteria; c__Chloroplast; o__; f__; g__; s__
Animal corpus	0.8138589852595622	113	k__Bacteria; p__Firmicutes; c__Bacilli; o__Lactobacillales; f__Lactobacillaceae; g__Lactobacillus; s__reuteri
Animal corpus	0.815188458861118	114	k__Bacteria; p__Proteobacteria; c__Gammaproteobacteria; o__Enterobacteriales; f__Enterobacteriaceae; g__; s__
Animal corpus	0.8165108513792305	115	k__Bacteria; p__Bacteroidetes; c__Flavobacteriia; o__Flavobacteriales; f__Flavobacteriaceae; g__Tenacibaculum; s__
Animal corpus	0.8178273261347512	116	k__Bacteria; p__Firmicutes; c__Bacilli; o__Lactobacillales; f__Streptococcaceae; g__Streptococcus; s__
Animal corpus	0.8191239232774632	117	k__Bacteria; p__Bacteroidetes; c__Flavobacteriia; o__Flavobacteriales; f__; g__; s__
Animal corpus	0.8203964447364681	118	k__Bacteria; p__Proteobacteria; c__Gammaproteobacteria; o__Pseudomonadales; f__Pseudomonadaceae; g__Pseudomonas; s__fragi
Animal corpus	0.821652730282721	119	k__Bacteria; p__Actinobacteria; c__Acidimicrobiia; o__Acidimicrobiales; f__; g__; s__
Animal corpus	0.8228803880201961	120	k__Bacteria; p__Proteobacteria; c__Gammaproteobacteria; o__Oceanospirillales; f__Oceanospirillaceae; g__Oleibacter; s__
Animal corpus	0.8241025326284189	121	k__Bacteria; p__Proteobacteria; c__Gammaproteobacteria; o__Oceanospirillales; f__Oceanospirillaceae; g__Marinomonas; s__
Animal corpus	0.8253003486570974	122	k__Bacteria; p__Proteobacteria; c__Alphaproteobacteria; o__Rhodospirillales; f__Acetobacteraceae; g__Acetobacter; s__
Animal corpus	0.8264769720146136	123	k__Bacteria; p__Proteobacteria; c__Alphaproteobacteria; o__Rhodospirillales; f__Acetobacteraceae; g__Gluconacetobacter; s__diazotrophicus
Animal corpus	0.8276503077262453	124	k__Bacteria; p__Firmicutes; c__Bacilli; o__Bacillales; f__Bacillaceae; g__Bacillus; s__mycoides
Animal corpus	0.8288150955585777	125	k__Bacteria; p__Firmicutes; c__Bacilli; o__Turicibacterales; f__Turicibacteraceae; g__Turicibacter; s__
Animal corpus	0.8299782648575516	126	k__Bacteria; p__Firmicutes; c__Bacilli; o__Bacillales; f__Bacillaceae; g__Bacillus; s__longiquaesitum
Animal corpus	0.8311386523023157	127	k__Bacteria; p__Chlamydiae; c__Chlamydiia; o__Chlamydiales; f__Criblamydiaceae; g__; s__
Animal corpus	0.8322912505552921	128	k__Bacteria; p__Proteobacteria; c__Gammaproteobacteria; o__Oceanospirillales; f__Oceanospirillaceae; g__Oceanospirillum; s__
Animal corpus	0.8334423820124124	129	k__Bacteria; p__Proteobacteria; c__Deltaproteobacteria; o__Bdellovibrionales; f__Bacteriovoracaceae; g__; s__
Animal corpus	0.8345925524653511	130	k__Bacteria; p__Proteobacteria; c__Gammaproteobacteria; o__Oceanospirillales; f__Halomonadaceae; g__Halomonas; s__
Animal corpus	0.8356949256050479	131	k__Bacteria; p__Proteobacteria; c__Gammaproteobacteria; o__[Marinicellales]; f__[Marinicellaceae]; g__; s__
Animal corpus	0.8367904199779711	132	k__Bacteria; p__Proteobacteria; c__Alphaproteobacteria; o__Rhodobacterales; f__Rhodobacteraceae; g__Marivita; s__
Animal corpus	0.8378849533467128	133	k__Bacteria; p__Bacteroidetes; c__Cytophagia; o__Cytophagales; f__[Amoebophilaceae]; g__SC3-56; s__
Animal corpus	0.8389435755065636	134	k__Bacteria; p__; c__; o__; f__; g__; s__
Animal corpus	0.8399979995955159	135	k__Bacteria; p__Proteobacteria; c__Alphaproteobacteria; o__Rhodobacterales; f__Rhodobacteraceae; g__Pseudoruegeria; s__
Animal corpus	0.8410369464592279	136	k__Bacteria; p__Cyanobacteria; c__Oscillatoriophycideae; o__Oscillatoriales; f__Phormidiaceae; g__Trichodesmium; s__
Animal corpus	0.842054296018438	137	k__Bacteria; p__Proteobacteria; c__Gammaproteobacteria; o__Oceanospirillales; f__Oleiphilaceae; g__; s__
Animal corpus	0.8430561683524077	138	k__Bacteria; p__Proteobacteria; c__Epsilonproteobacteria; o__Campylobacterales; f__Campylobacteraceae; g__Arcobacter; s__
Animal corpus	0.8440534379821394	139	k__Bacteria; p__Proteobacteria; c__Alphaproteobacteria; o__Rhizobiales; f__; g__; s__
Animal corpus	0.8450412998867249	140	k__Bacteria; p__Bacteroidetes; c__Flavobacteriia; o__Flavobacteriales; f__Flavobacteriaceae; g__Nonlabens; s__sediminis
Animal corpus	0.8460238509787281	141	k__Bacteria; p__Bacteroidetes; c__[Rhodothermi]; o__[Rhodothermales]; f__[Balneolaceae]; g__Balneola; s__
Animal corpus	0.8470059974373917	142	k__Bacteria; p__Firmicutes; c__Bacilli; o__Lactobacillales; f__Enterococcaceae; g__Enterococcus; s__haemoperoxidus
Animal corpus	0.8479770670583833	143	k__Bacteria; p__Proteobacteria; c__Betaproteobacteria; o__Burkholderiales; f__Comamonadaceae; g__Alicycliphilus; s__
Animal corpus	0.8489459617751745	144	k__Bacteria; p__Proteobacteria; c__Gammaproteobacteria; o__Enterobacteriales; f__Enterobacteriaceae; g__Serratia; s__marcescens
Animal corpus	0.8499094445210482	145	k__Bacteria; p__Proteobacteria; c__Alphaproteobacteria; o__Kiloniellales; f__Kiloniellaceae; g__Thalassospira; s__
Animal corpus	0.8508710558377263	146	k__Bacteria; p__Verrucomicrobia; c__Opitutae; o__Puniceicoccales; f__Puniceicoccaceae; g__Coraliomargarita; s__
Animal corpus	0.851829935879362	147	k__Bacteria; p__Proteobacteria; c__Alphaproteobacteria; o__Rhodobacterales; f__Rhodobacteraceae; g__Rhodovulum; s__
Animal corpus	0.8527859329084528	148	k__Bacteria; p__TM6; c__SJA-4; o__; f__; g__; s__
Animal corpus	0.8537383388166546	149	k__Bacteria; p__Cyanobacteria; c__; o__; f__; g__; s__
Animal corpus	0.8546878617123117	150	k__Bacteria; p__Proteobacteria; c__Gammaproteobacteria; o__Vibrionales; f__Vibrionaceae; g__Vibrio; s__shilonii
Animal corpus	0.8556369799746292	151	k__Bacteria; p__Bacteroidetes; c__Bacteroidia; o__Bacteroidales; f__Prevotellaceae; g__Prevotella; s__
Animal corpus	0.8565761847201261	152	k__Bacteria; p__Proteobacteria; c__Gammaproteobacteria; o__Alteromonadales; f__Psychromonadaceae; g__Psychromonas; s__
Animal corpus	0.8575130628239201	153	k__Bacteria; p__Proteobacteria; c__Alphaproteobacteria; o__Rhodobacterales; f__Rhodobacteraceae; g__Donghicola; s__eburneus
Animal corpus	0.8584428598442709	154	k__Bacteria; p__Proteobacteria; c__Gammaproteobacteria; o__Pseudomonadales; f__Moraxellaceae; g__Acinetobacter; s__rhizosphaerae
Animal corpus	0.8593552070518509	155	k__Bacteria; p__Firmicutes; c__Bacilli; o__Bacillales; f__Staphylococcaceae; g__Staphylococcus; s__
Animal corpus	0.8602670484677563	156	k__Bacteria; p__Proteobacteria; c__Alphaproteobacteria; o__Rhodobacterales; f__Rhodobacteraceae; g__Anaerospora; s__
Animal corpus	0.8611778783003126	157	k__Bacteria; p__Firmicutes; c__Clostridia; o__Clostridiales; f__Lachnospiraceae; g__[Ruminococcus]; s__gnavus
Animal corpus	0.8620812729952535	158	k__Bacteria; p__Proteobacteria; c__Gammaproteobacteria; o__Vibrionales; f__Vibrionaceae; g__Vibrio; s__
Animal corpus	0.8629667626649165	159	k__Bacteria; p__Spirochaetes; c__Spirochaetes; o__Spirochaetales; f__Spirochaetaceae; g__; s__
Animal corpus	0.8638350048384783	160	k__Bacteria; p__Bacteroidetes; c__Flavobacteriia; o__Flavobacteriales; f__[Weeksellaceae]; g__Chryseobacterium; s__
Animal corpus	0.8647023871661934	161	k__Bacteria; p__Proteobacteria; c__Alphaproteobacteria; o__Caulobacterales; f__; g__; s__
Animal corpus	0.8655553544311848	162	k__Archaea; p__[Parvarchaeota]; c__[Parvarchaea]; o__YLA114; f__; g__; s__
Animal corpus	0.8664061467919757	163	k__Bacteria; p__Cyanobacteria; c__4C0d-2; o__MLE1-12; f__; g__; s__
Animal corpus	0.8672519318151889	164	k__Bacteria; p__Firmicutes; c__Clostridia; o__Clostridiales; f__Ruminococcaceae; g__Ruminococcus; s__
Animal corpus	0.8680935187675035	165	k__Bacteria; p__Proteobacteria; c__Alphaproteobacteria; o__Rhodobacterales; f__Rhodobacteraceae; g__Roseicyclus; s__mahoneyensis
Animal corpus	0.8689265072613513	166	k__Bacteria; p__Proteobacteria; c__Alphaproteobacteria; o__Rhodobacterales; f__Rhodobacteraceae; g__Jannaschia; s__
Animal corpus	0.8697446760591357	167	k__Bacteria; p__Proteobacteria; c__Gammaproteobacteria; o__34P16; f__; g__; s__
Animal corpus	0.870561378061064	168	k__Bacteria; p__Planctomycetes; c__OM190; o__CL500-15; f__; g__; s__
Animal corpus	0.8713652329544596	169	k__Bacteria; p__Cyanobacteria; c__Gloeobacterophycideae; o__Gloeobacterales; f__Gloeobacteraceae; g__Gloeobacter; s__
Animal corpus	0.8721541164142893	170	k__Bacteria; p__Planctomycetes; c__OM190; o__agg27; f__; g__; s__
Animal corpus	0.8729407743907512	171	k__Bacteria; p__Firmicutes; c__Clostridia; o__Halanaerobiales; f__Halanaerobiaceae; g__; s__
Animal corpus	0.8737220203962958	172	k__Bacteria; p__Proteobacteria; c__Alphaproteobacteria; o__Sphingomonadales; f__Erythrobacteraceae; g__Erythrobacter; s__
Animal corpus	0.8744765606014258	173	k__Bacteria; p__Proteobacteria; c__Alphaproteobacteria; o__Rhizobiales; f__Cohaesibacteraceae; g__; s__
Animal corpus	0.8752295328523647	174	k__Bacteria; p__Actinobacteria; c__Actinobacteria; o__Actinomycetales; f__Corynebacteriaceae; g__Corynebacterium; s__
Animal corpus	0.875976840236549	175	k__Bacteria; p__Proteobacteria; c__Deltaproteobacteria; o__Desulfobacterales; f__Desulfobulbaceae; g__; s__
Animal corpus	0.8767172688539598	176	k__Bacteria; p__Planctomycetes; c__Planctomycetia; o__Planctomycetales; f__Planctomycetaceae; g__Planctomyces; s__
Animal corpus	0.8774452549961775	177	k__Bacteria; p__Proteobacteria; c__Alphaproteobacteria; o__Rhizobiales; f__Hyphomicrobiaceae; g__Labrenzia; s__aggregata
Animal corpus	0.8781615573507139	178	k__Bacteria; p__Proteobacteria; c__Alphaproteobacteria; o__Sphingomonadales; f__Sphingomonadaceae; g__Sphingomonas; s__
Animal corpus	0.878853885179878	179	k__Bacteria; p__Firmicutes; c__Clostridia; o__Clostridiales; f__Lachnospiraceae; g__Coprococcus; s__
Animal corpus	0.879545757796535	180	k__Bacteria; p__Proteobacteria; c__Deltaproteobacteria; o__Bdellovibrionales; f__Bdellovibrionaceae; g__Bdellovibrio; s__
Animal corpus	0.8802370740423501	181	k__Bacteria; p__Proteobacteria; c__Gammaproteobacteria; o__Alteromonadales; f__Alteromonadaceae; g__Marinobacter; s__hydrocarbonoclasticus
Animal corpus	0.8809240910589318	182	k__Bacteria; p__Actinobacteria; c__Acidimicrobiia; o__Acidimicrobiales; f__wb1_P06; g__; s__
Animal corpus	0.8816106528630063	183	k__Bacteria; p__Proteobacteria; c__Alphaproteobacteria; o__Rickettsiales; f__Pelagibacteraceae; g__Pelagibacter; s__ubique
Animal corpus	0.882289728950298	184	k__Bacteria; p__Actinobacteria; c__Acidimicrobiia; o__Acidimicrobiales; f__JdFBGBact; g__; s__
Animal corpus	0.88295272086234	185	k__Bacteria; p__Proteobacteria; c__Gammaproteobacteria; o__Pasteurellales; f__Pasteurellaceae; g__Haemophilus; s__parainfluenzae
Animal corpus	0.8836150046660377	186	k__Bacteria; p__Proteobacteria; c__Deltaproteobacteria; o__Myxococcales; f__OM27; g__; s__
Animal corpus	0.8842750629863675	187	k__Bacteria; p__Bacteroidetes; c__Cytophagia; o__Cytophagales; f__Flammeovirgaceae; g__Roseivirga; s__
Animal corpus	0.8849341603025157	188	k__Bacteria; p__Proteobacteria; c__Deltaproteobacteria; o__NB1-j; f__JTB38; g__; s__
Animal corpus	0.8855915379269705	189	k__Bacteria; p__Proteobacteria; c__Deltaproteobacteria; o__Spirobacillales; f__; g__; s__
Animal corpus	0.8862397607221165	190	k__Bacteria; p__Proteobacteria; c__Gammaproteobacteria; o__Acidithiobacillales; f__; g__; s__
Animal corpus	0.8868873259880857	191	k__Bacteria; p__Verrucomicrobia; c__Verrucomicrobiae; o__Verrucomicrobiales; f__Verrucomicrobiaceae; g__Verrucomicrobium; s__
Animal corpus	0.8875325646123521	192	k__Bacteria; p__Proteobacteria; c__Alphaproteobacteria; o__Rickettsiales; f__mitochondria; g__; s__
Animal corpus	0.8881708738906775	193	k__Bacteria; p__Cyanobacteria; c__Oscillatoriophycideae; o__Oscillatoriales; f__Phormidiaceae; g__; s__
Animal corpus	0.888803821777253	194	k__Bacteria; p__Bacteroidetes; c__Flavobacteriia; o__Flavobacteriales; f__Flavobacteriaceae; g__Aquimarina; s__brevivitae
Animal corpus	0.8894347464971305	195	k__Bacteria; p__Bacteroidetes; c__Bacteroidia; o__Bacteroidales; f__Bacteroidaceae; g__Bacteroides; s__
Animal corpus	0.89006344573364	196	k__Bacteria; p__Tenericutes; c__Mollicutes; o__Mycoplasmatales; f__Mycoplasmataceae; g__Mycoplasma; s__
Animal corpus	0.8906829395616734	197	k__Bacteria; p__Proteobacteria; c__Deltaproteobacteria; o__; f__; g__; s__
Animal corpus	0.8912978306854686	198	k__Bacteria; p__Proteobacteria; c__Gammaproteobacteria; o__Chromatiales; f__Ectothiorhodospiraceae; g__; s__
Animal corpus	0.891899419488224	199	k__Bacteria; p__Proteobacteria; c__Alphaproteobacteria; o__Kordiimonadales; f__Kordiimonadaceae; g__; s__
Animal corpus	0.8924956468992296	200	k__Bacteria; p__Proteobacteria; c__Alphaproteobacteria; o__Rhodobacterales; f__Hyphomonadaceae; g__Hellea; s__balneolensis
Animal corpus	0.8930845403309545	201	k__Bacteria; p__Proteobacteria; c__Gammaproteobacteria; o__Pseudomonadales; f__Pseudomonadaceae; g__Pseudomonas; s__pseudoalcaligenes
Animal corpus	0.8936598279666349	202	k__Bacteria; p__Firmicutes; c__Bacilli; o__Lactobacillales; f__Carnobacteriaceae; g__Granulicatella; s__
Animal corpus	0.8942319796939333	203	k__Bacteria; p__Proteobacteria; c__Gammaproteobacteria; o__Enterobacteriales; f__Enterobacteriaceae; g__Klebsiella; s__oxytoca
Animal corpus	0.8948039291045619	204	k__Bacteria; p__Proteobacteria; c__Gammaproteobacteria; o__Pseudomonadales; f__Moraxellaceae; g__Acinetobacter; s__lwoffii
Animal corpus	0.8953703148067707	205	k__Bacteria; p__Bacteroidetes; c__[Rhodothermi]; o__[Rhodothermales]; f__Rhodothermaceae; g__; s__
Animal corpus	0.8959363970339748	206	k__Bacteria; p__Actinobacteria; c__Coriobacteriia; o__Coriobacteriales; f__Coriobacteriaceae; g__Adlercreutzia; s__
Animal corpus	0.8964972190277639	207	k__Bacteria; p__Proteobacteria; c__Gammaproteobacteria; o__Alteromonadales; f__; g__; s__
Animal corpus	0.8970477228713929	208	k__Bacteria; p__OD1; c__; o__; f__; g__; s__
Animal corpus	0.8975921572149276	209	k__Bacteria; p__Cyanobacteria; c__Oscillatoriophycideae; o__Chroococcales; f__Xenococcaceae; g__Xenococcus; s__
Animal corpus	0.8981335568084152	210	k__Bacteria; p__Proteobacteria; c__Gammaproteobacteria; o__Pseudomonadales; f__Pseudomonadaceae; g__Pseudomonas; s__veronii
Animal corpus	0.8986651440434171	211	k__Bacteria; p__Proteobacteria; c__Alphaproteobacteria; o__Rickettsiales; f__AEGEAN_112; g__; s__
Animal corpus	0.8991944552158837	212	k__Bacteria; p__Bacteroidetes; c__Flavobacteriia; o__Flavobacteriales; f__Flavobacteriaceae; g__Gilvibacter; s__sediminis
Animal corpus	0.8997228559633361	213	k__Bacteria; p__Proteobacteria; c__Alphaproteobacteria; o__Rhodobacterales; f__Rhodobacteraceae; g__Paracoccus; s__
Animal corpus	0.9002499416524349	214	k__Bacteria; p__Proteobacteria; c__Alphaproteobacteria; o__Rhodobacterales; f__Rhodobacteraceae; g__Ruegeria; s__mobilis
Animal corpus	0.9007767744456964	215	k__Bacteria; p__Acidobacteria; c__[Chloracidobacteria]; o__RB41; f__Ellin6075; g__; s__
Animal corpus	0.9012987516388824	216	k__Bacteria; p__Firmicutes; c__Clostridia; o__Clostridiales; f__Clostridiaceae; g__Candidatus Arthromitus; s__
Animal corpus	0.9018203747778963	217	k__Bacteria; p__Proteobacteria; c__Gammaproteobacteria; o__Vibrionales; f__Vibrionaceae; g__Enterovibrio; s__coralii
Animal corpus	0.902341745021073	218	k__Bacteria; p__Proteobacteria; c__Deltaproteobacteria; o__Myxococcales; f__Nannocystaceae; g__Plesiocystis; s__
Animal corpus	0.9028623059975704	219	k__Bacteria; p__Bacteroidetes; c__Flavobacteriia; o__Flavobacteriales; f__Flavobacteriaceae; g__Cellulophaga; s__
Animal corpus	0.9033807932282023	220	k__Bacteria; p__Proteobacteria; c__Gammaproteobacteria; o__HTCC2188; f__; g__; s__
Animal corpus	0.9038981171379827	221	k__Bacteria; p__Proteobacteria; c__Alphaproteobacteria; o__Rickettsiales; f__Rickettsiaceae; g__; s__
Animal corpus	0.9044144800435816	222	k__Bacteria; p__Proteobacteria; c__Gammaproteobacteria; o__Enterobacteriales; f__Enterobacteriaceae; g__Salmonella; s__enterica
Animal corpus	0.9049305900533432	223	k__Bacteria; p__Bacteroidetes; c__[Saprospirae]; o__[Saprospirales]; f__Saprospiraceae; g__Lewinella; s__
Animal corpus	0.9054449803714115	224	k__Bacteria; p__Proteobacteria; c__Deltaproteobacteria; o__NB1-j; f__; g__; s__
Animal corpus	0.9059578027352888	225	k__Bacteria; p__Chlamydiae; c__Chlamydiia; o__Chlamydiales; f__Parachlamydiaceae; g__Parachlamydia; s__
Animal corpus	0.9064693606199797	226	k__Bacteria; p__Proteobacteria; c__Gammaproteobacteria; o__Oceanospirillales; f__Saccharospirillaceae; g__Reinekea; s__
Animal corpus	0.9069796540254844	227	k__Bacteria; p__Proteobacteria; c__Alphaproteobacteria; o__Rhizobiales; f__Rhizobiaceae; g__Agrobacterium; s__
Animal corpus	0.9074895933768169	228	k__Bacteria; p__Proteobacteria; c__Gammaproteobacteria; o__Thiotrichales; f__Thiotrichaceae; g__Leucothrix; s__
Animal corpus	0.9079993304114796	229	k__Bacteria; p__Proteobacteria; c__Alphaproteobacteria; o__Sphingomonadales; f__Erythrobacteraceae; g__Citromicrobium; s__
Animal corpus	0.9085076006502862	230	k__Bacteria; p__Proteobacteria; c__Alphaproteobacteria; o__Sphingomonadales; f__Erythrobacteraceae; g__Erythrobacter; s__citreus
Animal corpus	0.9090158203099253	231	k__Bacteria; p__Proteobacteria; c__Deltaproteobacteria; o__Bdellovibrionales; f__Bacteriovoracaceae; g__Bacteriovorax; s__
Animal corpus	0.9095151886152604	232	k__Bacteria; p__Proteobacteria; c__Alphaproteobacteria; o__Rhodobacterales; f__Rhodobacteraceae; g__Roseivivax; s__
Animal corpus	0.9100121291205577	233	k__Bacteria; p__Verrucomicrobia; c__[Pedosphaerae]; o__; f__; g__; s__
Animal corpus	0.910507602829999	234	k__Bacteria; p__Bacteroidetes; c__Cytophagia; o__Cytophagales; f__[Amoebophilaceae]; g__Ucs1325; s__
Animal corpus	0.9110027730644356	235	k__Bacteria; p__Cyanobacteria; c__Oscillatoriophycideae; o__Oscillatoriales; f__Phormidiaceae; g__Oscillatoria; s__
Animal corpus	0.9114971340321929	236	k__Bacteria; p__Bacteroidetes; c__Flavobacteriia; o__Flavobacteriales; f__Flavobacteriaceae; g__Krokinobacter; s__eikastus
Animal corpus	0.9119798617914363	237	k__Bacteria; p__Gemmatimonadetes; c__Gemm-2; o__; f__; g__; s__
Animal corpus	0.9124572787380972	238	k__Bacteria; p__Firmicutes; c__Clostridia; o__Clostridiales; f__Clostridiaceae; g__; s__
Animal corpus	0.9129323184638879	239	k__Bacteria; p__Proteobacteria; c__Betaproteobacteria; o__Burkholderiales; f__Burkholderiaceae; g__Burkholderia; s__
Animal corpus	0.9134071558730088	240	k__Bacteria; p__Firmicutes; c__Bacilli; o__Bacillales; f__Bacillaceae; g__Bacillus; s__flexus
Animal corpus	0.9138793631654222	241	k__Bacteria; p__Proteobacteria; c__Gammaproteobacteria; o__Alteromonadales; f__Alteromonadaceae; g__nsmpVI18; s__
Animal corpus	0.9143490920786305	242	k__Bacteria; p__Cyanobacteria; c__Oscillatoriophycideae; o__Chroococcales; f__Xenococcaceae; g__Chroococcidiopsis; s__polansiana
Animal corpus	0.9148152298709497	243	k__Bacteria; p__Firmicutes; c__Bacilli; o__Bacillales; f__Bacillaceae; g__Geobacillus; s__
Animal corpus	0.9152759556923514	244	k__Bacteria; p__Proteobacteria; c__Deltaproteobacteria; o__GMD14H09; f__; g__; s__
Animal corpus	0.9157223170301969	245	k__Bacteria; p__Proteobacteria; c__Alphaproteobacteria; o__Rickettsiales; f__mitochondria; g__Mimulus; s__guttatus
Animal corpus	0.9161528470886299	246	k__Bacteria; p__Planctomycetes; c__; o__; f__; g__; s__
Animal corpus	0.916583275988728	247	k__Bacteria; p__Chloroflexi; c__Anaerolineae; o__SBR1031; f__A4b; g__; s__
Animal corpus	0.9170083434970763	248	k__Bacteria; p__Proteobacteria; c__Deltaproteobacteria; o__Myxococcales; f__Haliangiaceae; g__; s__
Animal corpus	0.917426077026144	249	k__Bacteria; p__Cyanobacteria; c__Nostocophycideae; o__Nostocales; f__Nostocaceae; g__Microchaete; s__diplosiphon
Animal corpus	0.917842394338523	250	k__Bacteria; p__Proteobacteria; c__Alphaproteobacteria; o__Rhizobiales; f__Rhizobiaceae; g__Rhizobium; s__selenitireducens
Animal corpus	0.9182546653175059	251	k__Bacteria; p__Proteobacteria; c__Alphaproteobacteria; o__Rhodobacterales; f__Rhodobacteraceae; g__Thalassobius; s__mediterraneus
Animal corpus	0.9186665822423166	252	k__Bacteria; p__Proteobacteria; c__Gammaproteobacteria; o__Alteromonadales; f__Alteromonadaceae; g__BD2-13; s__
Animal corpus	0.9190777404796155	253	k__Bacteria; p__Bacteroidetes; c__Cytophagia; o__Cytophagales; f__Flammeovirgaceae; g__Tunicatimonas; s__pelagia
Animal corpus	0.9194838913793367	254	k__Bacteria; p__Acidobacteria; c__RB25; o__; f__; g__; s__
Animal corpus	0.9198885754832018	255	k__Bacteria; p__Firmicutes; c__Bacilli; o__Bacillales; f__Alicyclobacillaceae; g__Alicyclobacillus; s__
Animal corpus	0.9202931584287319	256	k__Bacteria; p__Proteobacteria; c__Gammaproteobacteria; o__Pseudomonadales; f__Moraxellaceae; g__Acinetobacter; s__johnsonii
Animal corpus	0.9206976402159273	257	k__Bacteria; p__Bacteroidetes; c__Flavobacteriia; o__Flavobacteriales; f__Flavobacteriaceae; g__Coccinimonas; s__marina
Animal corpus	0.9210952938155166	258	k__Bacteria; p__Proteobacteria; c__Alphaproteobacteria; o__Kordiimonadales; f__; g__; s__
Animal corpus	0.921488041235863	259	k__Bacteria; p__Proteobacteria; c__Alphaproteobacteria; o__Sphingomonadales; f__Erythrobacteraceae; g__; s__
Animal corpus	0.9218761859519713	260	k__Bacteria; p__Verrucomicrobia; c__Verrucomicrobiae; o__Verrucomicrobiales; f__Verrucomicrobiaceae; g__Roseibacillus; s__persicicus
Animal corpus	0.922260790126358	261	k__Bacteria; p__Cyanobacteria; c__Oscillatoriophycideae; o__Chroococcales; f__Cyanobacteriaceae; g__Cyanobacterium; s__
Animal corpus	0.922640386963167	262	k__Bacteria; p__Verrucomicrobia; c__[Pedosphaerae]; o__[Pedosphaerales]; f__; g__; s__
Animal corpus	0.9230194274291339	263	k__Bacteria; p__Proteobacteria; c__Deltaproteobacteria; o__Desulfovibrionales; f__Desulfovibrionaceae; g__Desulfovibrio; s__
Animal corpus	0.9233914373908251	264	k__Bacteria; p__Chlamydiae; c__Chlamydiia; o__Chlamydiales; f__; g__; s__
Animal corpus	0.923762638085837	265	k__Bacteria; p__Verrucomicrobia; c__Verrucomicrobiae; o__Verrucomicrobiales; f__Verrucomicrobiaceae; g__Haloferula; s__phyci
Animal corpus	0.924131714455816	266	k__Bacteria; p__Bacteroidetes; c__Flavobacteriia; o__Flavobacteriales; f__Flavobacteriaceae; g__Maribacter; s__
Animal corpus	0.9244992734507713	267	k__Bacteria; p__Proteobacteria; c__Gammaproteobacteria; o__Alteromonadales; f__Ferrimonadaceae; g__Ferrimonas; s__
Animal corpus	0.9248649610165309	268	k__Bacteria; p__Proteobacteria; c__Betaproteobacteria; o__Burkholderiales; f__Alcaligenaceae; g__Sutterella; s__
Animal corpus	0.9252298393156113	269	k__Bacteria; p__Proteobacteria; c__Alphaproteobacteria; o__Rhodobacterales; f__Hyphomonadaceae; g__Henriciella; s__marina
Animal corpus	0.9255933013980031	270	k__Bacteria; p__Firmicutes; c__Clostridia; o__Clostridiales; f__Lachnospiraceae; g__Dorea; s__
Animal corpus	0.9259550437887015	271	k__Bacteria; p__Firmicutes; c__Clostridia; o__Clostridiales; f__Ruminococcaceae; g__Oscillospira; s__
Animal corpus	0.9263142066418599	272	k__Bacteria; p__Proteobacteria; c__Deltaproteobacteria; o__Desulfovibrionales; f__Desulfovibrionaceae; g__; s__
Animal corpus	0.926672105015832	273	k__Bacteria; p__Bacteroidetes; c__Flavobacteriia; o__Flavobacteriales; f__[Weeksellaceae]; g__; s__
Animal corpus	0.9270299528106366	274	k__Bacteria; p__Bacteroidetes; c__Flavobacteriia; o__Flavobacteriales; f__Flavobacteriaceae; g__Winogradskyella; s__poriferorum
Animal corpus	0.9273867890220922	275	k__Bacteria; p__Proteobacteria; c__Deltaproteobacteria; o__NB1-j; f__NB1-i; g__; s__
Animal corpus	0.9277413491710124	276	k__Bacteria; p__Firmicutes; c__Erysipelotrichi; o__Erysipelotrichales; f__Erysipelotrichaceae; g__; s__
Animal corpus	0.9280941896282392	277	k__Bacteria; p__Tenericutes; c__Mollicutes; o__RF39; f__; g__; s__
Animal corpus	0.9284453103937728	278	k__Bacteria; p__Proteobacteria; c__Gammaproteobacteria; o__Pasteurellales; f__Pasteurellaceae; g__Aggregatibacter; s__pneumotropica
Animal corpus	0.9287891477591932	279	k__Bacteria; p__Proteobacteria; c__Gammaproteobacteria; o__Alteromonadales; f__Alteromonadaceae; g__Candidatus Endobugula; s__
Animal corpus	0.9291327828079439	280	k__Bacteria; p__Proteobacteria; c__Alphaproteobacteria; o__Caulobacterales; f__Caulobacteraceae; g__Brevundimonas; s__intermedia
Animal corpus	0.9294673641857206	281	k__Bacteria; p__Bacteroidetes; c__Flavobacteriia; o__Flavobacteriales; f__Flavobacteriaceae; g__Lutibacter; s__maritimus
Animal corpus	0.9298010351384832	282	k__Bacteria; p__Firmicutes; c__Clostridia; o__Clostridiales; f__Ruminococcaceae; g__; s__
Animal corpus	0.9301338462453992	283	k__Bacteria; p__Proteobacteria; c__Alphaproteobacteria; o__Sphingomonadales; f__; g__; s__
Animal corpus	0.9304647859231194	284	k__Bacteria; p__Proteobacteria; c__Gammaproteobacteria; o__Thiotrichales; f__Thiotrichaceae; g__Cocleimonas; s__
Animal corpus	0.9307955232841698	285	k__Bacteria; p__Planctomycetes; c__Planctomycetia; o__Pirellulales; f__Pirellulaceae; g__Planctomycete; s__LF1
Animal corpus	0.9311164482867346	286	k__Bacteria; p__Bacteroidetes; c__Flavobacteriia; o__Flavobacteriales; f__Flavobacteriaceae; g__Olleya; s__
Animal corpus	0.9314363111267828	287	k__Bacteria; p__Actinobacteria; c__Coriobacteriia; o__Coriobacteriales; f__Coriobacteriaceae; g__; s__
Animal corpus	0.9317526840042769	288	k__Bacteria; p__Proteobacteria; c__Alphaproteobacteria; o__Rhodobacterales; f__Rhodobacteraceae; g__Octadecabacter; s__antarcticus
Animal corpus	0.9320626333275046	289	k__Bacteria; p__Cyanobacteria; c__Nostocophycideae; o__Nostocales; f__Scytonemataceae; g__Scytonema; s__
Animal corpus	0.9323711664340436	290	k__Bacteria; p__Actinobacteria; c__Acidimicrobiia; o__Acidimicrobiales; f__koll13; g__; s__
Animal corpus	0.9326785867988987	291	k__Bacteria; p__Proteobacteria; c__Alphaproteobacteria; o__Sphingomonadales; f__Sphingomonadaceae; g__Novosphingobium; s__
Animal corpus	0.9329846921054	292	k__Bacteria; p__Lentisphaerae; c__[Lentisphaeria]; o__Lentisphaerales; f__Lentisphaeraceae; g__; s__
Animal corpus	0.9332902916202268	293	k__Bacteria; p__Proteobacteria; c__TA18; o__CV90; f__; g__; s__
Animal corpus	0.9335937162308532	294	k__Bacteria; p__Firmicutes; c__Bacilli; o__Bacillales; f__Staphylococcaceae; g__Salinicoccus; s__
Animal corpus	0.9338920829247344	295	k__Bacteria; p__Proteobacteria; c__Gammaproteobacteria; o__Pseudomonadales; f__Moraxellaceae; g__Moraxella; s__
Animal corpus	0.9341901461436108	296	k__Bacteria; p__Firmicutes; c__Bacilli; o__Bacillales; f__Bacillaceae; g__Bacillus; s__muralis
Animal corpus	0.9344871977791382	297	k__Bacteria; p__Proteobacteria; c__Gammaproteobacteria; o__Pseudomonadales; f__Pseudomonadaceae; g__; s__
Animal corpus	0.9347792926562554	298	k__Bacteria; p__Firmicutes; c__Bacilli; o__Lactobacillales; f__Leuconostocaceae; g__Leuconostoc; s__
Animal corpus	0.9350693643666744	299	k__Bacteria; p__Proteobacteria; c__Alphaproteobacteria; o__Sphingomonadales; f__Sphingomonadaceae; g__Sphingobium; s__yanoikuyae
Animal corpus	0.9353592337604236	300	k__Bacteria; p__Proteobacteria; c__Gammaproteobacteria; o__Oceanospirillales; f__Oceanospirillaceae; g__Neptunomonas; s__
Animal corpus	0.9356476869374842	301	k__Bacteria; p__Proteobacteria; c__Betaproteobacteria; o__Burkholderiales; f__Comamonadaceae; g__Delftia; s__
Animal corpus	0.9359360895353774	302	k__Bacteria; p__Proteobacteria; c__Gammaproteobacteria; o__Oceanospirillales; f__Alcanivoracaceae; g__Alcanivorax; s__
Animal corpus	0.936223531129089	303	k__Bacteria; p__Bacteroidetes; c__Flavobacteriia; o__Flavobacteriales; f__Flavobacteriaceae; g__Kordia; s__
Animal corpus	0.9365078368144185	304	k__Bacteria; p__Bacteroidetes; c__[Saprospirae]; o__[Saprospirales]; f__Chitinophagaceae; g__; s__
Animal corpus	0.9367881973246868	305	k__Bacteria; p__Proteobacteria; c__Gammaproteobacteria; o__HOC36; f__; g__; s__
Animal corpus	0.9370674956724385	306	k__Bacteria; p__Acidobacteria; c__Holophagae; o__Holophagales; f__; g__; s__
Animal corpus	0.9373463388076833	307	k__Bacteria; p__Cyanobacteria; c__Nostocophycideae; o__Stigonematales; f__Rivulariaceae; g__Rivularia; s__
Animal corpus	0.9376189101261639	308	k__Bacteria; p__Proteobacteria; c__Gammaproteobacteria; o__Oceanospirillales; f__Oceanospirillaceae; g__Marinobacterium; s__
Animal corpus	0.9378904698612957	309	k__Bacteria; p__Proteobacteria; c__Alphaproteobacteria; o__Rhodobacterales; f__Rhodobacteraceae; g__Thalassobius; s__
Animal corpus	0.9381618272797575	310	k__Bacteria; p__Proteobacteria; c__Alphaproteobacteria; o__Rhodobacterales; f__Rhodobacteraceae; g__Roseobacter; s__prionitis
Animal corpus	0.9384291383648232	311	k__Bacteria; p__Bacteroidetes; c__Flavobacteriia; o__Flavobacteriales; f__Flavobacteriaceae; g__Zobellia; s__
Animal corpus	0.9386956401832097	312	k__Bacteria; p__Proteobacteria; c__Alphaproteobacteria; o__Rhizobiales; f__Phyllobacteriaceae; g__Phyllobacterium; s__
Animal corpus	0.9389587026182095	313	k__Bacteria; p__Proteobacteria; c__Alphaproteobacteria; o__Rickettsiales; f__mitochondria; g__Atherosperma; s__moschatum
Animal corpus	0.9392212592615347	314	k__Bacteria; p__Proteobacteria; c__Gammaproteobacteria; o__Vibrionales; f__Vibrionaceae; g__Photobacterium; s__
Animal corpus	0.9394836641673575	315	k__Bacteria; p__Proteobacteria; c__Gammaproteobacteria; o__Alteromonadales; f__Alteromonadaceae; g__unclassified; s__Pseudomonadales
Animal corpus	0.9397456138606733	316	k__Bacteria; p__Proteobacteria; c__Gammaproteobacteria; o__Alteromonadales; f__Alteromonadaceae; g__Glaciecola; s__punicea
Animal corpus	0.9400074623956542	317	k__Bacteria; p__Cyanobacteria; c__Oscillatoriophycideae; o__Chroococcales; f__Xenococcaceae; g__Oscillatoria; s__rosea
Animal corpus	0.9402688051389606	318	k__Bacteria; p__Acidobacteria; c__Acidobacteria-6; o__BPC015; f__; g__; s__
Animal corpus	0.9405299961447646	319	k__Bacteria; p__Firmicutes; c__Clostridia; o__Clostridiales; f__Veillonellaceae; g__Veillonella; s__dispar
Animal corpus	0.9407901249880521	320	k__Bacteria; p__Proteobacteria; c__Gammaproteobacteria; o__Alteromonadales; f__[Chromatiaceae]; g__Rheinheimera; s__aquimaris
Animal corpus	0.941049950356335	321	k__Bacteria; p__Firmicutes; c__Bacilli; o__Lactobacillales; f__Lactobacillaceae; g__Lactobacillus; s__iners
Animal corpus	0.9413084606662641	322	k__Bacteria; p__Bacteroidetes; c__Cytophagia; o__Cytophagales; f__Cyclobacteriaceae; g__; s__
Animal corpus	0.9415667686595233	323	k__Bacteria; p__Cyanobacteria; c__Synechococcophycideae; o__Pseudanabaenales; f__Pseudanabaenaceae; g__Pseudanabaena; s__galeata
Animal corpus	0.9418233063819217	324	k__Bacteria; p__Bacteroidetes; c__Flavobacteriia; o__Flavobacteriales; f__Flavobacteriaceae; g__Mesoflavibacter; s__zeaxanthinifaciens
Animal corpus	0.942077922095957	325	k__Bacteria; p__Bacteroidetes; c__Cytophagia; o__Cytophagales; f__Flammeovirgaceae; g__Fulvivirga; s__
Animal corpus	0.9423321331766527	326	k__Bacteria; p__Cyanobacteria; c__Synechococcophycideae; o__Pseudanabaenales; f__Pseudanabaenaceae; g__Leptolyngbya; s__
Animal corpus	0.9425863442573483	327	k__Bacteria; p__Bacteroidetes; c__Flavobacteriia; o__Flavobacteriales; f__Flavobacteriaceae; g__Eudoraea; s__adriatica
Animal corpus	0.9428378746421691	328	k__Bacteria; p__Proteobacteria; c__Gammaproteobacteria; o__Pseudomonadales; f__Moraxellaceae; g__Enhydrobacter; s__
Animal corpus	0.943088545181143	329	k__Bacteria; p__Proteobacteria; c__Alphaproteobacteria; o__Rhodobacterales; f__Rhodobacteraceae; g__Rhodobacter; s__
Animal corpus	0.9433389628242798	330	k__Bacteria; p__Proteobacteria; c__Alphaproteobacteria; o__Rhodobacterales; f__Hyphomonadaceae; g__Oceanicaulis; s__
Animal corpus	0.9435866997715415	331	k__Bacteria; p__Proteobacteria; c__Deltaproteobacteria; o__Desulfobacterales; f__Desulfobacteraceae; g__; s__
Animal corpus	0.9438333239771194	332	k__Bacteria; p__Proteobacteria; c__Deltaproteobacteria; o__Myxococcales; f__Cystobacterineae; g__; s__
Animal corpus	0.9440774698034922	333	k__Bacteria; p__Planctomycetes; c__BD7-11; o__; f__; g__; s__
Animal corpus	0.9443168611881244	334	k__Bacteria; p__[Thermi]; c__Deinococci; o__Deinococcales; f__Trueperaceae; g__; s__
Animal corpus	0.9445562525727567	335	k__Bacteria; p__Planctomycetes; c__Pla3; o__; f__; g__; s__
Animal corpus	0.9447953404823842	336	k__Bacteria; p__Firmicutes; c__Clostridia; o__Clostridiales; f__Clostridiaceae; g__Clostridium; s__
Animal corpus	0.9450317476961368	337	k__Bacteria; p__[Thermi]; c__Deinococci; o__Thermales; f__Thermaceae; g__Thermus; s__
Animal corpus	0.9452666881140334	338	k__Bacteria; p__Chloroflexi; c__Anaerolineae; o__S0208; f__; g__; s__
Animal corpus	0.9454984926235478	339	k__Bacteria; p__Bacteroidetes; c__Flavobacteriia; o__Flavobacteriales; f__Flavobacteriaceae; g__Psychroserpens; s__
Animal corpus	0.9457301959747273	340	k__Bacteria; p__Bacteroidetes; c__Flavobacteriia; o__Flavobacteriales; f__Cryomorphaceae; g__Fluviicola; s__
Animal corpus	0.9459597750008739	341	k__Bacteria; p__Bacteroidetes; c__Cytophagia; o__Cytophagales; f__Flammeovirgaceae; g__JTB248; s__
Animal corpus	0.9461887976561785	342	k__Bacteria; p__Bacteroidetes; c__Sphingobacteriia; o__Sphingobacteriales; f__Sphingobacteriaceae; g__Pedobacter; s__
Animal corpus	0.9464172133614737	343	k__Bacteria; p__Proteobacteria; c__Alphaproteobacteria; o__Rhodobacterales; f__Rhodobacteraceae; g__Phaeobacter; s__daeponensis
Animal corpus	0.9466450221167594	344	k__Bacteria; p__Proteobacteria; c__Gammaproteobacteria; o__[Marinicellales]; f__[Marinicellaceae]; g__Marinicella; s__
Animal corpus	0.9468694420678259	345	k__Bacteria; p__Proteobacteria; c__TA18; o__PHOS-HD29; f__; g__; s__
Animal corpus	0.9470936091230551	346	k__Bacteria; p__Proteobacteria; c__Gammaproteobacteria; o__Pseudomonadales; f__Pseudomonadaceae; g__Pseudomonas; s__stutzeri
Animal corpus	0.9473177255991169	347	k__Bacteria; p__Bacteroidetes; c__Cytophagia; o__Cytophagales; f__Flammeovirgaceae; g__Flexithrix; s__
Animal corpus	0.9475412351251692	348	k__Bacteria; p__Proteobacteria; c__Deltaproteobacteria; o__Syntrophobacterales; f__Syntrophobacteraceae; g__; s__
Animal corpus	0.9477627720636909	349	k__Bacteria; p__Proteobacteria; c__Gammaproteobacteria; o__Alteromonadales; f__HTCC2188; g__; s__
Animal corpus	0.9479792510854674	350	k__Bacteria; p__Proteobacteria; c__Gammaproteobacteria; o__Chromatiales; f__Chromatiaceae; g__; s__
Animal corpus	0.9481953760530718	351	k__Bacteria; p__Proteobacteria; c__Gammaproteobacteria; o__Thiotrichales; f__Thiotrichaceae; g__; s__
Animal corpus	0.9484107423331644	352	k__Bacteria; p__Proteobacteria; c__Deltaproteobacteria; o__Desulfobacterales; f__Desulfobacteraceae; g__Desulfotignum; s__
Animal corpus	0.9486247935549031	353	k__Bacteria; p__Proteobacteria; c__Gammaproteobacteria; o__Enterobacteriales; f__Enterobacteriaceae; g__Yersinia; s__
Animal corpus	0.9488350513390831	354	k__Bacteria; p__Proteobacteria; c__Alphaproteobacteria; o__Rhodobacterales; f__Rhodobacteraceae; g__Phaeobacter; s__
Animal corpus	0.9490447527524211	355	k__Bacteria; p__Verrucomicrobia; c__Opitutae; o__; f__; g__; s__
Animal corpus	0.9492536448990798	356	k__Bacteria; p__Bacteroidetes; c__Flavobacteriia; o__Flavobacteriales; f__Cryomorphaceae; g__Crocinitomix; s__
Animal corpus	0.9494617783582268	357	k__Bacteria; p__Proteobacteria; c__Alphaproteobacteria; o__Rickettsiales; f__mitochondria; g__Azolla; s__pinnata
Animal corpus	0.9496671805423313	358	k__Bacteria; p__Proteobacteria; c__Gammaproteobacteria; o__Enterobacteriales; f__Enterobacteriaceae; g__Erwinia; s__oleae
Animal corpus	0.9498711665097472	359	k__Bacteria; p__Acidobacteria; c__BPC102; o__B110; f__; g__; s__
Animal corpus	0.9500731293104651	360	k__Bacteria; p__Proteobacteria; c__Gammaproteobacteria; o__Alteromonadales; f__Idiomarinaceae; g__Idiomarina; s__
Animal corpus	0.9502727654694801	361	k__Bacteria; p__Bacteroidetes; c__Bacteroidia; o__Bacteroidales; f__Bacteroidaceae; g__Bacteroides; s__ovatus
Animal corpus	0.9504723510493277	362	k__Bacteria; p__Proteobacteria; c__Gammaproteobacteria; o__Alteromonadales; f__Alteromonadaceae; g__Marinobacter; s__
Animal corpus	0.950670672149989	363	k__Bacteria; p__Proteobacteria; c__Gammaproteobacteria; o__Oceanospirillales; f__Hahellaceae; g__Hahella; s__ganghwensis
Animal corpus	0.9508686391964781	364	k__Bacteria; p__Cyanobacteria; c__Synechococcophycideae; o__Synechococcales; f__Synechococcaceae; g__Prochlorococcus; s__
Animal corpus	0.9510665556637998	365	k__Bacteria; p__Proteobacteria; c__Betaproteobacteria; o__Burkholderiales; f__Comamonadaceae; g__Acidovorax; s__defluvii
Animal corpus	0.9512630559144328	366	k__Bacteria; p__Bacteroidetes; c__Flavobacteriia; o__Flavobacteriales; f__Flavobacteriaceae; g__Flavobacterium; s__
Animal corpus	0.9514558133066744	367	k__Bacteria; p__SAR406; c__AB16; o__Arctic96B-7; f__A714017; g__ZA3312c; s__
Animal corpus	0.9516485201197485	368	k__Bacteria; p__Planctomycetes; c__Planctomycetia; o__Pirellulales; f__Pirellulaceae; g__planctomycete; s__MS3073
Animal corpus	0.9518408222994831	369	k__Bacteria; p__Proteobacteria; c__Gammaproteobacteria; o__Alteromonadales; f__Alteromonadaceae; g__ZD0117; s__
Animal corpus	0.9520330739000501	370	k__Bacteria; p__Bacteroidetes; c__Bacteroidia; o__Bacteroidales; f__Prevotellaceae; g__Prevotella; s__melaninogenica
Animal corpus	0.9522252243422823	371	k__Bacteria; p__Fusobacteria; c__Fusobacteriia; o__Fusobacteriales; f__Fusobacteriaceae; g__Fusobacterium; s__
Animal corpus	0.9524171724678446	372	k__Bacteria; p__Cyanobacteria; c__Oscillatoriophycideae; o__Chroococcales; f__Xenococcaceae; g__Chroococcidiopsis; s__thermalis
Animal corpus	0.9526083619058953	373	k__Bacteria; p__Bacteroidetes; c__[Saprospirae]; o__[Saprospirales]; f__Saprospiraceae; g__Saprospira; s__
Animal corpus	0.9527982868647595	374	k__Bacteria; p__Firmicutes; c__Bacilli; o__Lactobacillales; f__Lactobacillaceae; g__Lactobacillus; s__plantarum
Animal corpus	0.9529862392360932	375	k__Bacteria; p__Proteobacteria; c__Alphaproteobacteria; o__Rhodobacterales; f__Hyphomonadaceae; g__Robiginitomaculum; s__antarcticum
Animal corpus	0.9531739387115895	376	k__Bacteria; p__Proteobacteria; c__Gammaproteobacteria; o__Oceanospirillales; f__Oleiphilaceae; g__Oleiphilus; s__messinensis
Animal corpus	0.953361537028751	377	k__Bacteria; p__Proteobacteria; c__Betaproteobacteria; o__Methylophilales; f__Methylophilaceae; g__Methylotenera; s__mobilis
Animal corpus	0.9535481237625635	378	k__Bacteria; p__Proteobacteria; c__Alphaproteobacteria; o__Sphingomonadales; f__Sphingomonadaceae; g__; s__
Animal corpus	0.9537344070213712	379	k__Bacteria; p__Chloroflexi; c__SAR202; o__; f__; g__; s__
Animal corpus	0.9539197292759974	380	k__Bacteria; p__Cyanobacteria; c__Oscillatoriophycideae; o__Chroococcales; f__; g__; s__
Animal corpus	0.9541041916847769	381	k__Bacteria; p__Proteobacteria; c__Gammaproteobacteria; o__Pseudomonadales; f__Pseudomonadaceae; g__Azomonas; s__
Animal corpus	0.954288047143547	382	k__Bacteria; p__Proteobacteria; c__Gammaproteobacteria; o__Xanthomonadales; f__Xanthomonadaceae; g__Pseudoxanthomonas; s__
Animal corpus	0.9544711944939727	383	k__Bacteria; p__Firmicutes; c__Clostridia; o__Clostridiales; f__JTB215; g__; s__
Animal corpus	0.9546533302610494	384	k__Bacteria; p__Verrucomicrobia; c__Verrucomicrobiae; o__Verrucomicrobiales; f__Verrucomicrobiaceae; g__Roseibacillus; s__ishigakijimensis
Animal corpus	0.9548343027072747	385	k__Bacteria; p__Bacteroidetes; c__Flavobacteriia; o__Flavobacteriales; f__Flavobacteriaceae; g__Polaribacter; s__
Animal corpus	0.9550149210993277	386	k__Bacteria; p__Proteobacteria; c__Gammaproteobacteria; o__Alteromonadales; f__Moritellaceae; g__Moritella; s__
Animal corpus	0.9551947302247016	387	k__Bacteria; p__Proteobacteria; c__Gammaproteobacteria; o__Vibrionales; f__Vibrionaceae; g__; s__
Animal corpus	0.9553733254500566	388	k__Bacteria; p__Bacteroidetes; c__Bacteroidia; o__Bacteroidales; f__Bacteroidaceae; g__Bacteroides; s__fragilis
Animal corpus	0.9555503021420532	389	k__Bacteria; p__Actinobacteria; c__Acidimicrobiia; o__Acidimicrobiales; f__SC3-41; g__; s__
Animal corpus	0.955726975359045	390	k__Bacteria; p__Firmicutes; c__Clostridia; o__Clostridiales; f__Lachnospiraceae; g__Roseburia; s__faecis
Animal corpus	0.9559034968385346	391	k__Bacteria; p__Proteobacteria; c__Alphaproteobacteria; o__Rhodobacterales; f__Rhodobacteraceae; g__Jannaschia; s__seosinensis
Animal corpus	0.9560772364638143	392	k__Bacteria; p__Proteobacteria; c__Gammaproteobacteria; o__Legionellales; f__Legionellaceae; g__; s__
Animal corpus	0.9562505208765869	393	k__Bacteria; p__Chloroflexi; c__Anaerolineae; o__DRC31; f__; g__; s__
Animal corpus	0.9564235523935223	394	k__Bacteria; p__Bacteroidetes; c__[Saprospirae]; o__[Saprospirales]; f__; g__; s__
Animal corpus	0.95659415611042	395	k__Bacteria; p__OD1; c__ZB2; o__; f__; g__; s__
Animal corpus	0.9567645069314804	396	k__Bacteria; p__Actinobacteria; c__Acidimicrobiia; o__Acidimicrobiales; f__ntu14; g__; s__
Animal corpus	0.9569337955900243	397	k__Bacteria; p__Actinobacteria; c__Actinobacteria; o__Bifidobacteriales; f__Bifidobacteriaceae; g__Gardnerella; s__
Animal corpus	0.9571027301943961	398	k__Bacteria; p__Planctomycetes; c__Phycisphaerae; o__Phycisphaerales; f__Phycisphaeraceae; g__Phycisphaera; s__mikurensis
Animal corpus	0.9572716142196004	399	k__Bacteria; p__Proteobacteria; c__Gammaproteobacteria; o__Alteromonadales; f__Shewanellaceae; g__Shewanella; s__algae
Animal corpus	0.9574400936114651	400	k__Bacteria; p__Proteobacteria; c__Alphaproteobacteria; o__Rhodobacterales; f__Rhodobacteraceae; g__Nautella; s__italica
Animal corpus	0.9576083201074925	401	k__Bacteria; p__Cyanobacteria; c__4C0d-2; o__YS2; f__; g__; s__
Animal corpus	0.9577758384951756	402	k__Bacteria; p__Firmicutes; c__Clostridia; o__Clostridiales; f__Veillonellaceae; g__Dialister; s__
Animal corpus	0.9579431545661888	403	k__Bacteria; p__Actinobacteria; c__Actinobacteria; o__Bifidobacteriales; f__Bifidobacteriaceae; g__Bifidobacterium; s__adolescentis
Animal corpus	0.9581104706372021	404	k__Bacteria; p__Firmicutes; c__Clostridia; o__Clostridiales; f__Lachnospiraceae; g__Blautia; s__
Animal corpus	0.9582746507998334	405	k__Bacteria; p__Proteobacteria; c__Gammaproteobacteria; o__Xanthomonadales; f__Xanthomonadaceae; g__Xanthomonas; s__campestris
Animal corpus	0.9584381228541203	406	k__Bacteria; p__Proteobacteria; c__Alphaproteobacteria; o__Rhizobiales; f__Hyphomicrobiaceae; g__Labrenzia; s__marina
Animal corpus	0.9586002798500535	407	k__Bacteria; p__Verrucomicrobia; c__Verrucomicrobiae; o__Verrucomicrobiales; f__Verrucomicrobiaceae; g__Haloferula; s__harenae
Animal corpus	0.9587622345293169	408	k__Bacteria; p__Chloroflexi; c__Anaerolineae; o__GCA004; f__; g__; s__
Animal corpus	0.9589232282043987	409	k__Bacteria; p__Acidobacteria; c__; o__; f__; g__; s__
Animal corpus	0.9590833620336338	410	k__Bacteria; p__Chloroflexi; c__Anaerolineae; o__Caldilineales; f__Caldilineaceae; g__; s__
Animal corpus	0.9592425854378547	411	k__Bacteria; p__Proteobacteria; c__Gammaproteobacteria; o__Pseudomonadales; f__Moraxellaceae; g__Psychrobacter; s__meningitidis
Animal corpus	0.9594015559462384	412	k__Bacteria; p__Proteobacteria; c__Betaproteobacteria; o__Burkholderiales; f__Comamonadaceae; g__Aquabacterium; s__
Animal corpus	0.9595598183462778	413	k__Bacteria; p__Firmicutes; c__Clostridia; o__Clostridiales; f__Peptostreptococcaceae; g__; s__
Animal corpus	0.9597177772713125	414	k__Bacteria; p__Firmicutes; c__Bacilli; o__Bacillales; f__Bacillaceae; g__Anoxybacillus; s__kestanbolensis
Animal corpus	0.9598754833005099	415	k__Bacteria; p__Firmicutes; c__Bacilli; o__Lactobacillales; f__Streptococcaceae; g__Lactococcus; s__
Animal corpus	0.9600330375922049	416	k__Bacteria; p__Proteobacteria; c__Alphaproteobacteria; o__Rhodobacterales; f__Rhodobacteraceae; g__Maribius; s__salinus
Animal corpus	0.9601905918839	417	k__Bacteria; p__Acidobacteria; c__AT-s2-57; o__; f__; g__; s__
Animal corpus	0.960347690963088	418	k__Bacteria; p__Cyanobacteria; c__Chloroplast; o__Chlorophyta; f__Ulvophyceae; g__Avrainvillea; s__lacerata
Animal corpus	0.9605041830922666	419	k__Bacteria; p__Cyanobacteria; c__Chloroplast; o__Haptophyceae; f__; g__; s__
Animal corpus	0.9606605234839428	420	k__Bacteria; p__Proteobacteria; c__Alphaproteobacteria; o__Rhodobacterales; f__Rhodobacteraceae; g__Pseudoruegeria; s__indica
Animal corpus	0.9608167627172841	421	k__Bacteria; p__Proteobacteria; c__Alphaproteobacteria; o__Rhizobiales; f__Rhodobiaceae; g__Afifella; s__
Animal corpus	0.9609729007922905	422	k__Bacteria; p__Proteobacteria; c__Gammaproteobacteria; o__Pseudomonadales; f__Moraxellaceae; g__Acinetobacter; s__venetianus
Animal corpus	0.9611276732297757	423	k__Bacteria; p__Bacteroidetes; c__Flavobacteriia; o__Flavobacteriales; f__Flavobacteriaceae; g__Krokinobacter; s__genikus
Animal corpus	0.961281686979749	424	k__Bacteria; p__Bacteroidetes; c__Flavobacteriia; o__Flavobacteriales; f__Flavobacteriaceae; g__Persicivirga; s__dokdonensis
Animal corpus	0.9614355995713876	425	k__Bacteria; p__Acidobacteria; c__Acidobacteria-6; o__iii1-15; f__; g__; s__
Animal corpus	0.9615893604255238	426	k__Bacteria; p__Firmicutes; c__Clostridia; o__Clostridiales; f__[Acidaminobacteraceae]; g__Fusibacter; s__
Animal corpus	0.9617426154879855	427	k__Bacteria; p__Proteobacteria; c__Gammaproteobacteria; o__Vibrionales; f__Vibrionaceae; g__Vibrio; s__ponticus
Animal corpus	0.9618944543337584	428	k__Bacteria; p__Actinobacteria; c__Acidimicrobiia; o__Acidimicrobiales; f__C111; g__; s__
Animal corpus	0.9620451804378475	429	k__Bacteria; p__Proteobacteria; c__Gammaproteobacteria; o__Enterobacteriales; f__Enterobacteriaceae; g__Citrobacter; s__
Animal corpus	0.9621957042252667	430	k__Bacteria; p__Planctomycetes; c__vadinHA49; o__DH61; f__; g__; s__
Animal corpus	0.9623446094793274	431	k__Bacteria; p__Cyanobacteria; c__Oscillatoriophycideae; o__Oscillatoriales; f__Phormidiaceae; g__Symploca; s__
Animal corpus	0.9624930089417137	432	k__Bacteria; p__Bacteroidetes; c__Cytophagia; o__Cytophagales; f__Flammeovirgaceae; g__Reichenbachiella; s__
Animal corpus	0.9626404979790859	433	k__Bacteria; p__Fusobacteria; c__Fusobacteriia; o__Fusobacteriales; f__Leptotrichiaceae; g__Leptotrichia; s__
Animal corpus	0.9627877341206208	434	k__Bacteria; p__Proteobacteria; c__Deltaproteobacteria; o__Desulfuromonadales; f__Desulfuromonadaceae; g__Desulfuromusa; s__bakii
Animal corpus	0.9629324413037831	435	k__Bacteria; p__Proteobacteria; c__Betaproteobacteria; o__Burkholderiales; f__Comamonadaceae; g__Comamonas; s__
Animal corpus	0.9630764909577685	436	k__Bacteria; p__Verrucomicrobia; c__[Methylacidiphilae]; o__Methylacidiphilales; f__LD19; g__; s__
Animal corpus	0.9632199842409119	437	k__Bacteria; p__Firmicutes; c__Clostridia; o__Clostridiales; f__[Tissierellaceae]; g__Peptoniphilus; s__
Animal corpus	0.9633629717323808	438	k__Bacteria; p__Cyanobacteria; c__Oscillatoriophycideae; o__Chroococcales; f__Cyanobacteriaceae; g__Crocosphaera; s__
Animal corpus	0.9635052511155054	439	k__Bacteria; p__Proteobacteria; c__Betaproteobacteria; o__Rhodocyclales; f__Rhodocyclaceae; g__Z-35; s__
Animal corpus	0.9636474799194625	440	k__Bacteria; p__Firmicutes; c__Bacilli; o__Lactobacillales; f__Lactobacillaceae; g__Lactobacillus; s__vaginalis
Animal corpus	0.9637894558275824	441	k__Bacteria; p__Proteobacteria; c__Gammaproteobacteria; o__Alteromonadales; f__J115; g__Spongiibacter; s__tropicus
Animal corpus	0.963931178839865	442	k__Bacteria; p__Firmicutes; c__Clostridia; o__Clostridiales; f__Clostridiaceae; g__Clostridium; s__perfringens
Animal corpus	0.9640728512729801	443	k__Bacteria; p__Bacteroidetes; c__Bacteroidia; o__Bacteroidales; f__Rikenellaceae; g__; s__
Animal corpus	0.9642140179144207	444	k__Bacteria; p__Proteobacteria; c__Gammaproteobacteria; o__Pseudomonadales; f__Moraxellaceae; g__Psychrobacter; s__celer
Animal corpus	0.9643551339766939	445	k__Bacteria; p__Proteobacteria; c__Gammaproteobacteria; o__Vibrionales; f__Vibrionaceae; g__Photobacterium; s__rosenbergii
Animal corpus	0.9644955419306228	446	k__Bacteria; p__Bacteroidetes; c__Cytophagia; o__Cytophagales; f__Cytophagaceae; g__Siphonobacter; s__aquaeclarae
Animal corpus	0.9646350394595375	447	k__Bacteria; p__Bacteroidetes; c__Flavobacteriia; o__Flavobacteriales; f__Flavobacteriaceae; g__Muricauda; s__
Animal corpus	0.9647743346717824	448	k__Bacteria; p__Fusobacteria; c__Fusobacteriia; o__Fusobacteriales; f__Fusobacteriaceae; g__Cetobacterium; s__somerae
Animal corpus	0.9649126688798457	449	k__Bacteria; p__GN02; c__; o__; f__; g__; s__
Animal corpus	0.965050547875402	450	k__Bacteria; p__Actinobacteria; c__Actinobacteria; o__Actinomycetales; f__Micrococcaceae; g__Kocuria; s__
Animal corpus	0.965188275133456	451	k__Bacteria; p__Proteobacteria; c__Betaproteobacteria; o__Burkholderiales; f__Oxalobacteraceae; g__Cupriavidus; s__
Animal corpus	0.965325901233175	452	k__Bacteria; p__Proteobacteria; c__Deltaproteobacteria; o__Desulfuromonadales; f__Desulfuromonadaceae; g__Desulfuromusa; s__
Animal corpus	0.9654627180662148	453	k__Bacteria; p__Actinobacteria; c__Actinobacteria; o__Actinomycetales; f__Micrococcaceae; g__Arthrobacter; s__
Animal corpus	0.9655994337409196	454	k__Bacteria; p__Bacteroidetes; c__Cytophagia; o__Cytophagales; f__Cyclobacteriaceae; g__Algoriphagus; s__ratkowskyi
Animal corpus	0.965735087253108	455	k__Bacteria; p__Proteobacteria; c__Alphaproteobacteria; o__Rhizobiales; f__Methylobacteriaceae; g__Methylobacterium; s__hispanicum
Animal corpus	0.9658700832361194	456	k__Bacteria; p__Proteobacteria; c__Gammaproteobacteria; o__Oceanospirillales; f__Halomonadaceae; g__Halomonas; s__nitritophilus
Animal corpus	0.9660031066316004	457	k__Bacteria; p__Cyanobacteria; c__4C0d-2; o__SM1D11; f__; g__; s__
Animal corpus	0.9661351184437322	458	k__Bacteria; p__Proteobacteria; c__Deltaproteobacteria; o__Sva0853; f__JTB36; g__; s__
Animal corpus	0.9662670796766967	459	k__Bacteria; p__Proteobacteria; c__Alphaproteobacteria; o__Sphingomonadales; f__Sphingomonadaceae; g__Kaistobacter; s__
Animal corpus	0.9663987374346563	460	k__Bacteria; p__Proteobacteria; c__Gammaproteobacteria; o__Xanthomonadales; f__Xanthomonadaceae; g__Stenotrophomonas; s__
Animal corpus	0.9665295353467693	461	k__Bacteria; p__Bacteroidetes; c__Bacteroidia; o__Bacteroidales; f__Porphyromonadaceae; g__Parabacteroides; s__distasonis
Animal corpus	0.9666593216755333	462	k__Bacteria; p__GN02; c__BD1-5; o__; f__; g__; s__
Animal corpus	0.9667888551084599	463	k__Bacteria; p__Proteobacteria; c__Alphaproteobacteria; o__Rhodobacterales; f__Rhodobacteraceae; g__Oceanicola; s__batsensis
Animal corpus	0.9669183379622192	464	k__Bacteria; p__Proteobacteria; c__Deltaproteobacteria; o__Desulfuromonadales; f__Pelobacteraceae; g__; s__
Animal corpus	0.9670474161826388	465	k__Bacteria; p__Proteobacteria; c__Alphaproteobacteria; o__Caulobacterales; f__Caulobacteraceae; g__Brevundimonas; s__vesicularis
Animal corpus	0.9671761909280537	466	k__Bacteria; p__Proteobacteria; c__Deltaproteobacteria; o__PB19; f__; g__; s__
Animal corpus	0.96730354945678	467	k__Bacteria; p__Firmicutes; c__Clostridia; o__Clostridiales; f__[Mogibacteriaceae]; g__; s__
Animal corpus	0.967430655089669	468	k__Bacteria; p__Proteobacteria; c__Alphaproteobacteria; o__Kiloniellales; f__Kiloniellaceae; g__Thalassospira; s__xiamenensis
Animal corpus	0.9675572549308834	469	k__Bacteria; p__Proteobacteria; c__Gammaproteobacteria; o__Enterobacteriales; f__Enterobacteriaceae; g__Enterobacter; s__cowanii
Animal corpus	0.9676828937679163	470	k__Bacteria; p__Bacteroidetes; c__Flavobacteriia; o__Flavobacteriales; f__Flavobacteriaceae; g__Persicivirga; s__xylanidelens
Animal corpus	0.9678084314466143	471	k__Bacteria; p__Bacteroidetes; c__Bacteroidia; o__Bacteroidales; f__Porphyromonadaceae; g__Porphyromonas; s__
Animal corpus	0.9679337668086425	472	k__Bacteria; p__Firmicutes; c__Bacilli; o__Bacillales; f__Bacillaceae; g__Bacillus; s__foraminis
Animal corpus	0.9680566237914655	473	k__Bacteria; p__Proteobacteria; c__Gammaproteobacteria; o__Vibrionales; f__Pseudoalteromonadaceae; g__Pseudoalteromonas; s__ruthenica
Animal corpus	0.9681789749826141	474	k__Bacteria; p__Bacteroidetes; c__Flavobacteriia; o__Flavobacteriales; f__Flavobacteriaceae; g__Leeuwenhoekiella; s__marinoflava
Animal corpus	0.9683009721195904	475	k__Bacteria; p__Cyanobacteria; c__Oscillatoriophycideae; o__Chroococcales; f__Xenococcaceae; g__Pleurocapsa; s__concharum
Animal corpus	0.9684225140440598	476	k__Bacteria; p__Verrucomicrobia; c__Opitutae; o__[Pelagicoccales]; f__[Pelagicoccaceae]; g__Pelagicoccus; s__
Animal corpus	0.9685436513351895	477	k__Bacteria; p__Cyanobacteria; c__Oscillatoriophycideae; o__Oscillatoriales; f__Phormidiaceae; g__Lyngbya; s__hieronymusii
Animal corpus	0.9686647380471517	478	k__Bacteria; p__Firmicutes; c__Clostridia; o__Clostridiales; f__Ruminococcaceae; g__Clostridium; s__methylpentosum
Animal corpus	0.9687848637549323	479	k__Bacteria; p__Proteobacteria; c__Alphaproteobacteria; o__Rhizobiales; f__Phyllobacteriaceae; g__Chelativorans; s__
Animal corpus	0.9689047871460432	480	k__Bacteria; p__Proteobacteria; c__Gammaproteobacteria; o__Salinisphaerales; f__Salinisphaeraceae; g__Salinisphaera; s__
Animal corpus	0.969022130999614	481	k__Bacteria; p__Firmicutes; c__Clostridia; o__Clostridiales; f__Ruminococcaceae; g__Faecalibacterium; s__prausnitzii
Animal corpus	0.9691390702198451	482	k__Bacteria; p__Bacteroidetes; c__Cytophagia; o__Cytophagales; f__; g__; s__
Animal corpus	0.9692559082817414	483	k__Bacteria; p__Bacteroidetes; c__Flavobacteriia; o__Flavobacteriales; f__Cryomorphaceae; g__Cryomorpha; s__
Animal corpus	0.9693721899727956	484	k__Bacteria; p__Planctomycetes; c__Planctomycetia; o__Pirellulales; f__Pirellulaceae; g__planctomycete; s__MS1399
Animal corpus	0.9694884716638499	485	k__Bacteria; p__Verrucomicrobia; c__Verrucomicrobiae; o__Verrucomicrobiales; f__Verrucomicrobiaceae; g__MSBL3; s__
Animal corpus	0.9696047533549041	486	k__Bacteria; p__Proteobacteria; c__Gammaproteobacteria; o__HTCC2188; f__HTCC2089; g__Acinetobacter; s__radioresistens
Animal corpus	0.9697207821501211	487	k__Bacteria; p__Firmicutes; c__Clostridia; o__Clostridiales; f__Veillonellaceae; g__Veillonella; s__parvula
Animal corpus	0.9698366592078358	488	k__Bacteria; p__Bacteroidetes; c__Sphingobacteriia; o__Sphingobacteriales; f__; g__; s__
Animal corpus	0.9699519293155411	489	k__Bacteria; p__Proteobacteria; c__Gammaproteobacteria; o__Alteromonadales; f__Alteromonadaceae; g__Teredinibacter; s__turnerae
Animal corpus	0.970066491314902	490	k__Bacteria; p__Proteobacteria; c__Betaproteobacteria; o__Burkholderiales; f__Comamonadaceae; g__Curvibacter; s__
Animal corpus	0.9701804969434209	491	k__Archaea; p__[Parvarchaeota]; c__[Parvarchaea]; o__WCHD3-30; f__; g__; s__
Animal corpus	0.9702943002552701	492	k__Bacteria; p__Verrucomicrobia; c__Opitutae; o__[Cerasicoccales]; f__[Cerasicoccaceae]; g__; s__
Animal corpus	0.9704081035671193	493	k__Bacteria; p__Proteobacteria; c__Alphaproteobacteria; o__Rhodobacterales; f__Rhodobacteraceae; g__Celeribacter; s__baekdonensis
Animal corpus	0.9705214516664613	494	k__Bacteria; p__Proteobacteria; c__Alphaproteobacteria; o__Rickettsiales; f__mitochondria; g__Asplenium; s__nidus
Animal corpus	0.9706340410782917	495	k__Bacteria; p__TM7; c__TM7-3; o__CW040; f__F16; g__; s__
Animal corpus	0.9707465293317871	496	k__Bacteria; p__Proteobacteria; c__Gammaproteobacteria; o__Thiotrichales; f__Piscirickettsiaceae; g__Methylophaga; s__
Animal corpus	0.9708584612144405	497	k__Bacteria; p__Planctomycetes; c__028H05-P-BN-P5; o__; f__; g__; s__
Animal corpus	0.9709698873054194	498	k__Bacteria; p__Proteobacteria; c__Alphaproteobacteria; o__Rhodobacterales; f__Rhodobacteraceae; g__Thalassobacter; s__stenotrophicus
Animal corpus	0.9710807570255564	499	k__Bacteria; p__Chlorobi; c__OPB56; o__; f__; g__; s__
Animal corpus	0.9711908680581816	500	k__Bacteria; p__Verrucomicrobia; c__Verruco-5; o__SS1-B-03-39; f__; g__; s__
Animal corpus	0.971300675615802	501	k__Bacteria; p__Firmicutes; c__Clostridia; o__Clostridiales; f__Lachnospiraceae; g__Epulopiscium; s__
Animal corpus	0.9714091175359013	502	k__Bacteria; p__Proteobacteria; c__Alphaproteobacteria; o__Rhodobacterales; f__Rhodobacteraceae; g__Thalassobius; s__aestuarii
Animal corpus	0.9715165478726515	503	k__Bacteria; p__OP3; c__PBS-25; o__; f__; g__; s__
Animal corpus	0.9716238770510668	504	k__Bacteria; p__Proteobacteria; c__Gammaproteobacteria; o__Vibrionales; f__Vibrionaceae; g__Vibrio; s__cyclitrophicus
Animal corpus	0.9717307004378076	505	k__Bacteria; p__Firmicutes; c__Bacilli; o__Lactobacillales; f__Lactobacillaceae; g__Lactobacillus; s__helveticus
Animal corpus	0.9718370180328739	506	k__Bacteria; p__Proteobacteria; c__Alphaproteobacteria; o__Rhizobiales; f__Methylobacteriaceae; g__; s__
Animal corpus	0.9719431838904379	507	k__Bacteria; p__Cyanobacteria; c__ML635J-21; o__; f__; g__; s__
Animal corpus	0.9720488439563273	508	k__Bacteria; p__Bacteroidetes; c__[Saprospirae]; o__[Saprospirales]; f__Chitinophagaceae; g__Flavisolibacter; s__
Animal corpus	0.9721541499680445	509	k__Bacteria; p__Proteobacteria; c__Alphaproteobacteria; o__Rhodobacterales; f__Rhodobacteraceae; g__Rhodobacter; s__maris
Animal corpus	0.9722588996089198	510	k__Bacteria; p__Acidobacteria; c__Solibacteres; o__Solibacterales; f__PAUC26f; g__; s__
Animal corpus	0.9723632951956228	511	k__Bacteria; p__Proteobacteria; c__Alphaproteobacteria; o__Rickettsiales; f__mitochondria; g__Saccharina; s__angustata
Animal corpus	0.9724676907823259	512	k__Bacteria; p__Firmicutes; c__Bacilli; o__Lactobacillales; f__Aerococcaceae; g__Aerococcus; s__
Animal corpus	0.9725717828940242	513	k__Bacteria; p__Proteobacteria; c__Gammaproteobacteria; o__Alteromonadales; f__Alteromonadaceae; g__Spongiibacter; s__
Animal corpus	0.9726751163182108	514	k__Bacteria; p__Planctomycetes; c__Phycisphaerae; o__CCM11a; f__; g__; s__
Animal corpus	0.9727780956882253	515	k__Bacteria; p__Verrucomicrobia; c__Opitutae; o__Opitutales; f__Opitutaceae; g__Opitutus; s__
Animal corpus	0.9728809233207374	516	k__Bacteria; p__WPS-2; c__; o__; f__; g__; s__
Animal corpus	0.9729821829990585	517	k__Bacteria; p__Proteobacteria; c__Betaproteobacteria; o__Neisseriales; f__Neisseriaceae; g__Neisseria; s__
Animal corpus	0.9730829874648725	518	k__Bacteria; p__Planctomycetes; c__Phycisphaerae; o__mle1-8; f__; g__; s__
Animal corpus	0.9731836401931842	519	k__Bacteria; p__Firmicutes; c__Bacilli; o__Bacillales; f__Bacillaceae; g__Geobacillus; s__vulcani
Animal corpus	0.9732842929214958	520	k__Bacteria; p__Bacteroidetes; c__[Saprospirae]; o__[Saprospirales]; f__Chitinophagaceae; g__Sediminibacterium; s__
Animal corpus	0.9733842375414631	521	k__Bacteria; p__TM6; c__SBRH58; o__; f__; g__; s__
Animal corpus	0.9734839798447606	522	k__Bacteria; p__Bacteroidetes; c__Flavobacteriia; o__Flavobacteriales; f__Cryomorphaceae; g__Owenweeksia; s__
Animal corpus	0.9735828623022115	523	k__Bacteria; p__Actinobacteria; c__Actinobacteria; o__Actinomycetales; f__Actinomycetaceae; g__Actinomyces; s__
Animal corpus	0.9736815424429925	524	k__Bacteria; p__Bacteroidetes; c__Flavobacteriia; o__Flavobacteriales; f__Flavobacteriaceae; g__Tenacibaculum; s__marinus
Animal corpus	0.9737800708462713	525	k__Bacteria; p__Bacteroidetes; c__Flavobacteriia; o__Flavobacteriales; f__Flavobacteriaceae; g__Croceibacter; s__atlanticus
Animal corpus	0.9738780428787079	526	k__Bacteria; p__Firmicutes; c__Bacilli; o__Gemellales; f__Gemellaceae; g__; s__
Animal corpus	0.9739752056444654	527	k__Bacteria; p__Proteobacteria; c__Alphaproteobacteria; o__Rhodobacterales; f__Rhodobacteraceae; g__Roseovarius; s__
Animal corpus	0.9740715591435436	528	k__Bacteria; p__Proteobacteria; c__Alphaproteobacteria; o__Rhodobacterales; f__Rhodobacteraceae; g__Rhodobacter; s__aestuarii
Animal corpus	0.9741677609051195	529	k__Bacteria; p__Firmicutes; c__Clostridia; o__Clostridiales; f__Lachnospiraceae; g__Moryella; s__
Animal corpus	0.9742637603500256	530	k__Bacteria; p__Firmicutes; c__Clostridia; o__Clostridiales; f__Lachnospiraceae; g__[Ruminococcus]; s__
Animal corpus	0.9743594057407595	531	k__Bacteria; p__Firmicutes; c__Clostridia; o__Clostridiales; f__[Tissierellaceae]; g__Anaerococcus; s__
Animal corpus	0.974454444181484	532	k__Bacteria; p__SBR1093; c__VHS-B5-50; o__; f__; g__; s__
Animal corpus	0.9745493814638736	533	k__Bacteria; p__Proteobacteria; c__Gammaproteobacteria; o__Vibrionales; f__Pseudoalteromonadaceae; g__Pseudoalteromonas; s__
Animal corpus	0.9746441670087609	534	k__Bacteria; p__Bacteroidetes; c__Bacteroidia; o__Bacteroidales; f__Bacteroidaceae; g__Bacteroides; s__nordii
Animal corpus	0.9747366259119453	535	k__Bacteria; p__Verrucomicrobia; c__Opitutae; o__Puniceicoccales; f__Puniceicoccaceae; g__; s__
Animal corpus	0.9748285790234552	536	k__Bacteria; p__Proteobacteria; c__Gammaproteobacteria; o__Enterobacteriales; f__Enterobacteriaceae; g__Trabulsiella; s__farmeri
Animal corpus	0.9749199251849557	537	k__Bacteria; p__Bacteroidetes; c__Cytophagia; o__Cytophagales; f__Flammeovirgaceae; g__Persicobacter; s__diffluens
Animal corpus	0.9750107655547817	538	k__Bacteria; p__Proteobacteria; c__Betaproteobacteria; o__Burkholderiales; f__Comamonadaceae; g__; s__
Animal corpus	0.975101403607938	539	k__Bacteria; p__Proteobacteria; c__Betaproteobacteria; o__; f__; g__; s__
Animal corpus	0.9751918393444243	540	k__Bacteria; p__Bacteroidetes; c__[Saprospirae]; o__[Saprospirales]; f__Saprospiraceae; g__Portibacter; s__lacus
Animal corpus	0.9752821739225758	541	k__Bacteria; p__Actinobacteria; c__Coriobacteriia; o__Coriobacteriales; f__Coriobacteriaceae; g__Atopobium; s__vaginae
Animal corpus	0.9753723567632249	542	k__Bacteria; p__Chlamydiae; c__Chlamydiia; o__Chlamydiales; f__Simkaniaceae; g__; s__
Animal corpus	0.9754623372872042	543	k__Bacteria; p__Bacteroidetes; c__Flavobacteriia; o__Flavobacteriales; f__Flavobacteriaceae; g__Winogradskyella; s__
Animal corpus	0.9755518625986764	544	k__Bacteria; p__Verrucomicrobia; c__Opitutae; o__Puniceicoccales; f__Puniceicoccaceae; g__MB11C04; s__
Animal corpus	0.9756411855934789	545	k__Bacteria; p__Proteobacteria; c__Gammaproteobacteria; o__Xanthomonadales; f__Xanthomonadaceae; g__; s__
Animal corpus	0.9757304580091138	546	k__Bacteria; p__Verrucomicrobia; c__Verrucomicrobiae; o__Verrucomicrobiales; f__Verrucomicrobiaceae; g__Haloferula; s__rosea
Animal corpus	0.9758193257914092	547	k__Bacteria; p__Bacteroidetes; c__Cytophagia; o__Cytophagales; f__Cytophagaceae; g__; s__
Animal corpus	0.9759078395195324	548	k__Bacteria; p__[Thermi]; c__Deinococci; o__Deinococcales; f__Deinococcaceae; g__Deinococcus; s__geothermalis
Animal corpus	0.9759957462976462	549	k__Bacteria; p__Cyanobacteria; c__Nostocophycideae; o__Nostocales; f__Scytonemataceae; g__; s__
Animal corpus	0.976083096704918	550	k__Bacteria; p__Cyanobacteria; c__Oscillatoriophycideae; o__Oscillatoriales; f__Phormidiaceae; g__Lyngbya; s__confervoides
Animal corpus	0.97617024479552	551	k__Bacteria; p__Bacteroidetes; c__[Saprospirae]; o__[Saprospirales]; f__Saprospiraceae; g__Lewinella; s__cohaerens
Animal corpus	0.9762571399902847	552	k__Bacteria; p__Acidobacteria; c__[Chloracidobacteria]; o__RB41; f__; g__; s__
Animal corpus	0.9763436811308773	553	k__Bacteria; p__Actinobacteria; c__Thermoleophilia; o__Solirubrobacterales; f__; g__; s__
Animal corpus	0.9764288060547812	554	k__Bacteria; p__Proteobacteria; c__Alphaproteobacteria; o__Rhizobiales; f__Hyphomicrobiaceae; g__Hyphomicrobium; s__
Animal corpus	0.9765137286620154	555	k__Bacteria; p__Proteobacteria; c__Alphaproteobacteria; o__Sphingomonadales; f__Sphingomonadaceae; g__Sphingobium; s__
Animal corpus	0.976598600690082	556	k__Bacteria; p__[Thermi]; c__Deinococci; o__Thermales; f__Thermaceae; g__Meiothermus; s__
Animal corpus	0.9766833209806463	557	k__Bacteria; p__Bacteroidetes; c__Bacteroidia; o__Bacteroidales; f__Bacteroidaceae; g__Bacteroides; s__uniformis
Animal corpus	0.9767675354795361	558	k__Bacteria; p__Proteobacteria; c__Alphaproteobacteria; o__Sphingomonadales; f__Sphingomonadaceae; g__Sphingomonas; s__wittichii
Animal corpus	0.9768514465034212	559	k__Bacteria; p__Proteobacteria; c__Alphaproteobacteria; o__Rhizobiales; f__Brucellaceae; g__Pseudochrobactrum; s__
Animal corpus	0.976934447102292	560	k__Bacteria; p__Proteobacteria; c__Alphaproteobacteria; o__Rhodobacterales; f__Rhodobacteraceae; g__Oceanicella; s__actignis
Animal corpus	0.9770169419094885	561	k__Bacteria; p__Chloroflexi; c__Ellin6529; o__; f__; g__; s__
Animal corpus	0.9770990320833454	562	k__Bacteria; p__Proteobacteria; c__Deltaproteobacteria; o__Myxococcales; f__Haliangiaceae; g__Haliangium; s__
Animal corpus	0.977180312990523	563	k__Bacteria; p__Actinobacteria; c__Thermoleophilia; o__Gaiellales; f__Gaiellaceae; g__; s__
Animal corpus	0.977261189264361	564	k__Bacteria; p__Chloroflexi; c__Chloroflexi; o__Chloroflexales; f__Chloroflexaceae; g__Chloronema; s__
Animal corpus	0.977340952796515	565	k__Bacteria; p__Bacteroidetes; c__[Rhodothermi]; o__[Rhodothermales]; f__Rhodothermaceae; g__Rubricoccus; s__
Animal corpus	0.9774199576411573	566	k__Bacteria; p__Proteobacteria; c__Gammaproteobacteria; o__Alteromonadales; f__Alteromonadaceae; g__Simiduia; s__areninigrae
Animal corpus	0.9774987095899623	567	k__Bacteria; p__Proteobacteria; c__Gammaproteobacteria; o__Alteromonadales; f__J115; g__; s__
Animal corpus	0.9775769557470928	568	k__Bacteria; p__Proteobacteria; c__Deltaproteobacteria; o__Desulfobacterales; f__Desulfobacteraceae; g__Desulfococcus; s__
Animal corpus	0.9776545443750464	569	k__Bacteria; p__Proteobacteria; c__Gammaproteobacteria; o__Legionellales; f__Francisellaceae; g__Nebulobacter; s__yamunensis
Animal corpus	0.9777318801071627	570	k__Bacteria; p__Proteobacteria; c__Alphaproteobacteria; o__Rhodobacterales; f__Rhodobacteraceae; g__Rhodovulum; s__thermophilus
Animal corpus	0.9778084571517672	571	k__Bacteria; p__Bacteroidetes; c__Flavobacteriia; o__Flavobacteriales; f__Flavobacteriaceae; g__Muricola; s__jejuensis
Animal corpus	0.9778846295630321	572	k__Bacteria; p__Verrucomicrobia; c__[Spartobacteria]; o__[Chthoniobacterales]; f__[Chthoniobacteraceae]; g__DA101; s__
Animal corpus	0.9779596892326131	573	k__Bacteria; p__Firmicutes; c__Bacilli; o__Lactobacillales; f__Aerococcaceae; g__Facklamia; s__
Animal corpus	0.9780345465855244	574	k__Bacteria; p__Proteobacteria; c__Alphaproteobacteria; o__Rhodobacterales; f__Rhodobacteraceae; g__Anaerospora; s__hongkongensis
Animal corpus	0.9781082911967516	575	k__Bacteria; p__Bacteroidetes; c__Flavobacteriia; o__Flavobacteriales; f__Flavobacteriaceae; g__Aureitalea; s__marina
Animal corpus	0.9781811759621322	576	k__Bacteria; p__Proteobacteria; c__Gammaproteobacteria; o__Pseudomonadales; f__Moraxellaceae; g__Psychrobacter; s__pacificensis
Animal corpus	0.9782540607275128	577	k__Bacteria; p__Cyanobacteria; c__4C0d-2; o__SM2F09; f__; g__; s__
Animal corpus	0.9783268443345584	578	k__Bacteria; p__Chloroflexi; c__TK17; o__; f__; g__; s__
Animal corpus	0.9783985657790876	579	k__Bacteria; p__Proteobacteria; c__Alphaproteobacteria; o__Rhizobiales; f__Rhizobiaceae; g__Rhizobium; s__leguminosarum
Animal corpus	0.9784701354861144	580	k__Bacteria; p__Proteobacteria; c__Alphaproteobacteria; o__Rhodospirillales; f__Rhodospirillaceae; g__Rhodovibrio; s__
Animal corpus	0.9785416040348063	581	k__Bacteria; p__Proteobacteria; c__Gammaproteobacteria; o__Alteromonadales; f__Shewanellaceae; g__Shewanella; s__
Animal corpus	0.9786126173709911	582	k__Bacteria; p__Chloroflexi; c__Chloroflexi; o__AKIW781; f__; g__; s__
Animal corpus	0.9786835801280085	583	k__Bacteria; p__Proteobacteria; c__Gammaproteobacteria; o__Xanthomonadales; f__Sinobacteraceae; g__; s__
Animal corpus	0.9787543911475235	584	k__Bacteria; p__Proteobacteria; c__Alphaproteobacteria; o__Rhodobacterales; f__Hyphomonadaceae; g__Maricaulis; s__
Animal corpus	0.9788246457961965	585	k__Bacteria; p__Bacteroidetes; c__Flavobacteriia; o__Flavobacteriales; f__Flavobacteriaceae; g__Croceitalea; s__dokdonensis
Animal corpus	0.9788947487073673	586	k__Bacteria; p__Bacteroidetes; c__Flavobacteriia; o__Flavobacteriales; f__Flavobacteriaceae; g__Imtechella; s__halotolerans
Animal corpus	0.9789648010393706	587	k__Bacteria; p__Proteobacteria; c__Alphaproteobacteria; o__Rhodobacterales; f__Rhodobacteraceae; g__Rubrimonas; s__cliftonensis
Animal corpus	0.9790348027922063	588	k__Bacteria; p__Proteobacteria; c__Alphaproteobacteria; o__Rhodobacterales; f__Rhodobacteraceae; g__Antarctobacter; s__
Animal corpus	0.9791047033867072	589	k__Bacteria; p__Bacteroidetes; c__Sphingobacteriia; o__Sphingobacteriales; f__NS11-12; g__; s__
Animal corpus	0.9791739464520313	590	k__Bacteria; p__Proteobacteria; c__Betaproteobacteria; o__Neisseriales; f__Neisseriaceae; g__Neisseria; s__subflava
Animal corpus	0.9792428860423505	591	k__Bacteria; p__Proteobacteria; c__Betaproteobacteria; o__Burkholderiales; f__Oxalobacteraceae; g__Massilia; s__timonae
Animal corpus	0.9793118256326698	592	k__Bacteria; p__Cyanobacteria; c__Oscillatoriophycideae; o__Chroococcales; f__Cyanobacteriaceae; g__; s__
Animal corpus	0.9793807146438217	593	k__Bacteria; p__Bacteroidetes; c__Cytophagia; o__Cytophagales; f__Flammeovirgaceae; g__Marinoscillum; s__pacificum
Animal corpus	0.979449097863299	594	k__Bacteria; p__Proteobacteria; c__Gammaproteobacteria; o__Oceanospirillales; f__Oceanospirillaceae; g__Amphritea; s__
Animal corpus	0.979517430503609	595	k__Bacteria; p__Bacteroidetes; c__Sphingobacteriia; o__Sphingobacteriales; f__Sphingobacteriaceae; g__Sphingobacterium; s__
Animal corpus	0.9795856114064165	596	k__Bacteria; p__Proteobacteria; c__Alphaproteobacteria; o__Sphingomonadales; f__Sphingomonadaceae; g__Sphingopyxis; s__alaskensis
Animal corpus	0.979653235938382	597	k__Bacteria; p__Bacteroidetes; c__Cytophagia; o__Cytophagales; f__Flammeovirgaceae; g__Flexibacter; s__
Animal corpus	0.9797205064161755	598	k__Bacteria; p__Bacteroidetes; c__Bacteroidia; o__Bacteroidales; f__Bacteroidaceae; g__Bacteroides; s__eggerthii
Animal corpus	0.9797877768939689	599	k__Bacteria; p__BRC1; c__PRR-11; o__; f__; g__; s__
Animal corpus	0.97985489563426	600	k__Bacteria; p__Chlorobi; c__Chlorobia; o__Chlorobiales; f__Chlorobiaceae; g__Prosthecochloris; s__
Animal corpus	0.9799218626370487	601	k__Bacteria; p__Bacteroidetes; c__Cytophagia; o__Cytophagales; f__Cytophagaceae; g__Sporocytophaga; s__
Animal corpus	0.9799888296398375	602	k__Bacteria; p__Actinobacteria; c__Rubrobacteria; o__Rubrobacterales; f__Rubrobacteraceae; g__Rubrobacter; s__
Animal corpus	0.9800557460634587	603	k__Bacteria; p__Firmicutes; c__Clostridia; o__Clostridiales; f__[Tissierellaceae]; g__1-68; s__
Animal corpus	0.9801224601704102	604	k__Bacteria; p__Proteobacteria; c__Gammaproteobacteria; o__Alteromonadales; f__Alteromonadaceae; g__Saccharophagus; s__degradans
Animal corpus	0.9801889719606918	605	k__Bacteria; p__Proteobacteria; c__Betaproteobacteria; o__Burkholderiales; f__Oxalobacteraceae; g__Janthinobacterium; s__
Animal corpus	0.980255433171806	606	k__Bacteria; p__Proteobacteria; c__Alphaproteobacteria; o__Sphingomonadales; f__Sphingomonadaceae; g__Sphingomonas; s__azotifigens
Animal corpus	0.9803218438037526	607	k__Bacteria; p__Actinobacteria; c__Actinobacteria; o__Actinomycetales; f__Micrococcaceae; g__Rothia; s__mucilaginosa
Animal corpus	0.9803874957481876	608	k__Bacteria; p__Proteobacteria; c__Deltaproteobacteria; o__NB1-j; f__MND4; g__; s__
Animal corpus	0.9804530971134551	609	k__Bacteria; p__Proteobacteria; c__Alphaproteobacteria; o__Rhodobacterales; f__Rhodobacteraceae; g__Phaeobacter; s__gallaeciensis
Animal corpus	0.9805183950037178	610	k__Bacteria; p__Bacteroidetes; c__Flavobacteriia; o__Flavobacteriales; f__Flavobacteriaceae; g__Flexibacter; s__echinicida
Animal corpus	0.9805836928939806	611	k__Bacteria; p__Proteobacteria; c__Alphaproteobacteria; o__Rhodospirillales; f__Rhodospirillaceae; g__Thalassobaculum; s__litoreum
Animal corpus	0.9806484849925688	612	k__Bacteria; p__Caldithrix; c__Caldithrixae; o__Caldithrixales; f__Caldithrixaceae; g__Caldithrix; s__
Animal corpus	0.9807129736161524	613	k__Bacteria; p__Proteobacteria; c__Alphaproteobacteria; o__Caulobacterales; f__Caulobacteraceae; g__Phenylobacterium; s__
Animal corpus	0.9807774622397359	614	k__Bacteria; p__Proteobacteria; c__Betaproteobacteria; o__Burkholderiales; f__Comamonadaceae; g__Variovorax; s__
Animal corpus	0.9808418497049846	615	k__Bacteria; p__Proteobacteria; c__Alphaproteobacteria; o__Rhodospirillales; f__Acetobacteraceae; g__; s__
Animal corpus	0.9809054784827215	616	k__Bacteria; p__Bacteroidetes; c__Bacteroidia; o__Bacteroidales; f__[Paraprevotellaceae]; g__[Prevotella]; s__
Animal corpus	0.9809688037854536	617	k__Bacteria; p__Verrucomicrobia; c__Verruco-5; o__R76-B128; f__; g__; s__
Animal corpus	0.9810317244548461	618	k__Bacteria; p__Proteobacteria; c__Gammaproteobacteria; o__Oceanospirillales; f__Halomonadaceae; g__Chromohalobacter; s__
Animal corpus	0.9810944933867363	619	k__Bacteria; p__Proteobacteria; c__Gammaproteobacteria; o__Legionellales; f__Francisellaceae; g__; s__
Animal corpus	0.9811569588436218	620	k__Bacteria; p__SR1; c__; o__; f__; g__; s__
Animal corpus	0.9812194243005072	621	k__Bacteria; p__Firmicutes; c__Clostridia; o__Clostridiales; f__[Tissierellaceae]; g__Finegoldia; s__
Animal corpus	0.9812817885990578	622	k__Bacteria; p__Bacteroidetes; c__Cytophagia; o__Cytophagales; f__[Amoebophilaceae]; g__Candidatus Amoebophilus; s__
Animal corpus	0.9813441023184409	623	k__Bacteria; p__Proteobacteria; c__Gammaproteobacteria; o__Alteromonadales; f__Psychromonadaceae; g__Psychromonas; s__japonica
Animal corpus	0.9814062643003217	624	k__Bacteria; p__Firmicutes; c__Bacilli; o__Bacillales; f__Staphylococcaceae; g__Staphylococcus; s__succinus
Animal corpus	0.9814682745447001	625	k__Bacteria; p__Bacteroidetes; c__[Rhodothermi]; o__[Rhodothermales]; f__[Balneolaceae]; g__; s__
Animal corpus	0.9815300318932413	626	k__Bacteria; p__Verrucomicrobia; c__[Methylacidiphilae]; o__Methylacidiphilales; f__; g__; s__
Animal corpus	0.9815914351876103	627	k__Bacteria; p__Nitrospirae; c__Nitrospira; o__Nitrospirales; f__Nitrospiraceae; g__; s__
Animal corpus	0.9816528384819793	628	k__Bacteria; p__Actinobacteria; c__Actinobacteria; o__Actinomycetales; f__Corynebacteriaceae; g__Corynebacterium; s__variabile
Animal corpus	0.9817142417763483	629	k__Bacteria; p__Bacteroidetes; c__Cytophagia; o__Cytophagales; f__Flammeovirgaceae; g__Flexithrix; s__dorotheae
Animal corpus	0.9817754427540474	630	k__Bacteria; p__Acidobacteria; c__Solibacteres; o__Solibacterales; f__; g__; s__
Animal corpus	0.9818361379400721	631	k__Bacteria; p__OD1; c__ABY1; o__; f__; g__; s__
Animal corpus	0.9818966813885943	632	k__Bacteria; p__Firmicutes; c__Clostridia; o__Clostridiales; f__[Tissierellaceae]; g__WAL_1855D; s__
Animal corpus	0.9819566684662746	633	k__Bacteria; p__Actinobacteria; c__Actinobacteria; o__Actinomycetales; f__Microbacteriaceae; g__Curtobacterium; s__
Animal corpus	0.9820166049647875	634	k__Bacteria; p__Proteobacteria; c__Alphaproteobacteria; o__Rhizobiales; f__Hyphomicrobiaceae; g__Devosia; s__
Animal corpus	0.9820764403049654	635	k__Bacteria; p__Spirochaetes; c__[Leptospirae]; o__[Leptospirales]; f__Leptospiraceae; g__Leptonema; s__
Animal corpus	0.982136123907641	636	k__Bacteria; p__Verrucomicrobia; c__Verrucomicrobiae; o__Verrucomicrobiales; f__Verrucomicrobiaceae; g__Luteolibacter; s__
Animal corpus	0.982195504035312	637	k__Bacteria; p__Proteobacteria; c__Betaproteobacteria; o__Burkholderiales; f__Oxalobacteraceae; g__Ralstonia; s__
Animal corpus	0.982254681846313	638	k__Bacteria; p__Verrucomicrobia; c__Verrucomicrobiae; o__Verrucomicrobiales; f__Verrucomicrobiaceae; g__Akkermansia; s__muciniphila
Animal corpus	0.9823136573406444	639	k__Bacteria; p__Firmicutes; c__Clostridia; o__Clostridiales; f__Eubacteriaceae; g__Anaerofustis; s__
Animal corpus	0.9823723293599709	640	k__Bacteria; p__SBR1093; c__EC214; o__; f__; g__; s__
Animal corpus	0.9824310013792974	641	k__Bacteria; p__Firmicutes; c__Erysipelotrichi; o__Erysipelotrichales; f__Erysipelotrichaceae; g__Clostridium; s__ramosum
Animal corpus	0.9824896733986239	642	k__Bacteria; p__Proteobacteria; c__Gammaproteobacteria; o__Alteromonadales; f__Psychromonadaceae; g__; s__
Animal corpus	0.9825476373096061	643	k__Bacteria; p__Proteobacteria; c__Alphaproteobacteria; o__Rhodobacterales; f__Rhodobacteraceae; g__Pseudoroseobacter; s__euryhalinus
Animal corpus	0.982605550641421	644	k__Bacteria; p__Firmicutes; c__Bacilli; o__Lactobacillales; f__Lactobacillaceae; g__Lactobacillus; s__manihotivorans
Animal corpus	0.9826633628149009	645	k__Bacteria; p__Proteobacteria; c__Betaproteobacteria; o__Burkholderiales; f__Comamonadaceae; g__Pelomonas; s__
Animal corpus	0.9827207703550411	646	k__Bacteria; p__Proteobacteria; c__Epsilonproteobacteria; o__Campylobacterales; f__Helicobacteraceae; g__Helicobacter; s__
Animal corpus	0.9827779755785117	647	k__Bacteria; p__Proteobacteria; c__Alphaproteobacteria; o__Rhodobacterales; f__Rhodobacteraceae; g__Piezobacter; s__thermophilus
Animal corpus	0.98283482674781	648	k__Bacteria; p__ZB3; c__BS119; o__; f__; g__; s__
Animal corpus	0.9828912227046012	649	k__Bacteria; p__Proteobacteria; c__Alphaproteobacteria; o__Rhodobacterales; f__Rhodobacteraceae; g__Amaricoccus; s__
Animal corpus	0.9829475680822249	650	k__Bacteria; p__Proteobacteria; c__Betaproteobacteria; o__Neisseriales; f__Neisseriaceae; g__; s__
Animal corpus	0.9830035594056765	651	k__Bacteria; p__Proteobacteria; c__Alphaproteobacteria; o__Rhizobiales; f__Methylocystaceae; g__; s__
Animal corpus	0.9830592978332909	652	k__Bacteria; p__Spirochaetes; c__Spirochaetes; o__Spirochaetales; f__Spirochaetaceae; g__Spirochaeta; s__
Animal corpus	0.9831148339442355	653	k__Bacteria; p__Acidobacteria; c__Acidobacteriia; o__Acidobacteriales; f__Koribacteraceae; g__; s__
Animal corpus	0.9831696619468357	654	k__Bacteria; p__Planctomycetes; c__C6; o__d113; f__; g__; s__
Animal corpus	0.9832242876327661	655	k__Bacteria; p__Proteobacteria; c__Alphaproteobacteria; o__Caulobacterales; f__Caulobacteraceae; g__; s__
Animal corpus	0.9832789133186965	656	k__Bacteria; p__Bacteroidetes; c__Bacteroidia; o__Bacteroidales; f__Prevotellaceae; g__Prevotella; s__copri
Animal corpus	0.9833333872671246	657	k__Bacteria; p__Bacteroidetes; c__Flavobacteriia; o__Flavobacteriales; f__Flavobacteriaceae; g__Bizionia; s__
Animal corpus	0.9833878106363853	658	k__Bacteria; p__Proteobacteria; c__Gammaproteobacteria; o__Oceanospirillales; f__Alcanivoracaceae; g__Alcanivorax; s__venustensis
Animal corpus	0.9834421834264784	659	k__Bacteria; p__Proteobacteria; c__Betaproteobacteria; o__Neisseriales; f__Neisseriaceae; g__Neisseria; s__oralis
Animal corpus	0.9834963538999018	660	k__Bacteria; p__Proteobacteria; c__Gammaproteobacteria; o__Alteromonadales; f__Alteromonadaceae; g__Glaciecola; s__lipolytica
Animal corpus	0.9835502208983204	661	k__Bacteria; p__Actinobacteria; c__Thermoleophilia; o__Gaiellales; f__; g__; s__
Animal corpus	0.9836038855800693	662	k__Bacteria; p__Proteobacteria; c__Gammaproteobacteria; o__Alteromonadales; f__Alteromonadaceae; g__Porticoccus; s__hydrocarbonoclasticus
Animal corpus	0.9836570950493111	663	k__Bacteria; p__Firmicutes; c__Bacilli; o__Lactobacillales; f__Enterococcaceae; g__Vagococcus; s__
Animal corpus	0.9837102539393854	664	k__Bacteria; p__Proteobacteria; c__Alphaproteobacteria; o__Rhodobacterales; f__Hyphomonadaceae; g__Ponticaulis; s__koreensis
Animal corpus	0.9837634128294597	665	k__Bacteria; p__Cyanobacteria; c__Synechococcophycideae; o__Synechococcales; f__Acaryochloridaceae; g__Acaryochloris; s__
Animal corpus	0.983816470561199	666	k__Bacteria; p__Proteobacteria; c__Gammaproteobacteria; o__Pseudomonadales; f__Pseudomonadaceae; g__Pseudomonas; s__mendocina
Animal corpus	0.9838693259762686	667	k__Bacteria; p__Proteobacteria; c__Gammaproteobacteria; o__Enterobacteriales; f__Enterobacteriaceae; g__Candidatus Phlomobacter; s__
Animal corpus	0.9839221308121708	668	k__Bacteria; p__Cyanobacteria; c__Oscillatoriophycideae; o__Chroococcales; f__Spirulinaceae; g__Spirulina; s__
Animal corpus	0.9839746827522358	669	k__Bacteria; p__Planctomycetes; c__Planctomycetia; o__Gemmatales; f__Gemmataceae; g__; s__
Animal corpus	0.9840271841131332	670	k__Bacteria; p__Proteobacteria; c__Alphaproteobacteria; o__Rhodobacterales; f__Rhodobacteraceae; g__Rhodobaca; s__
Animal corpus	0.9840796348948632	671	k__Bacteria; p__Bacteroidetes; c__Flavobacteriia; o__Flavobacteriales; f__Flavobacteriaceae; g__Muricauda; s__olearia
Animal corpus	0.9841320350974258	672	k__Bacteria; p__Fusobacteria; c__Fusobacteriia; o__Fusobacteriales; f__Fusobacteriaceae; g__Propionigenium; s__
Animal corpus	0.9841844352999883	673	k__Archaea; p__Euryarchaeota; c__Halobacteria; o__Halobacteriales; f__Halobacteriaceae; g__Halococcus; s__
Animal corpus	0.9842366837650485	674	k__Bacteria; p__Bacteroidetes; c__Flavobacteriia; o__Flavobacteriales; f__Flavobacteriaceae; g__Mesonia; s__
Animal corpus	0.9842889322301086	675	k__Bacteria; p__Bacteroidetes; c__Bacteroidia; o__Bacteroidales; f__Marinilabiaceae; g__; s__
Animal corpus	0.9843407254826617	676	k__Bacteria; p__Firmicutes; c__Clostridia; o__Clostridiales; f__Lachnospiraceae; g__Lachnospira; s__
Animal corpus	0.9843918612060379	677	k__Bacteria; p__Firmicutes; c__Bacilli; o__Lactobacillales; f__Lactobacillaceae; g__Lactobacillus; s__brevis
Animal corpus	0.9844429969294142	678	k__Bacteria; p__Lentisphaerae; c__[Lentisphaeria]; o__Victivallales; f__Victivallaceae; g__; s__
Animal corpus	0.9844940314944555	679	k__Bacteria; p__Proteobacteria; c__Alphaproteobacteria; o__Rickettsiales; f__mitochondria; g__Beta; s__macrocarpa
Animal corpus	0.9845448131636595	680	k__Bacteria; p__Firmicutes; c__Bacilli; o__Bacillales; f__Staphylococcaceae; g__Staphylococcus; s__sciuri
Animal corpus	0.9845954430953612	681	k__Bacteria; p__PAUC34f; c__; o__; f__; g__; s__
Animal corpus	0.9846458707103931	682	k__Bacteria; p__Firmicutes; c__Bacilli; o__Bacillales; f__Bacillaceae; g__Bacillus; s__thermoamylovorans
Animal corpus	0.9846960960087552	683	k__Bacteria; p__Bacteroidetes; c__Cytophagia; o__Cytophagales; f__Flammeovirgaceae; g__Flammeovirga; s__
Animal corpus	0.9847462707279498	684	k__Bacteria; p__Firmicutes; c__Clostridia; o__Clostridiales; f__[Acidaminobacteraceae]; g__WH1-8; s__
Animal corpus	0.9847962937096422	685	k__Bacteria; p__Chlamydiae; c__Chlamydiia; o__Chlamydiales; f__Simkaniaceae; g__Simkania; s__negevensis
Animal corpus	0.9848444452621388	686	k__Bacteria; p__Gemmatimonadetes; c__Gemm-1; o__; f__; g__; s__
Animal corpus	0.9848923439187981	687	k__Bacteria; p__Actinobacteria; c__Actinobacteria; o__Actinomycetales; f__Pseudonocardiaceae; g__Pseudonocardia; s__
Animal corpus	0.9849398885212852	688	k__Bacteria; p__Proteobacteria; c__Epsilonproteobacteria; o__Campylobacterales; f__Campylobacteraceae; g__Campylobacter; s__ureolyticus
Animal corpus	0.9849872308071026	689	k__Bacteria; p__OP3; c__koll11; o__; f__; g__; s__
Animal corpus	0.985034471934585	690	k__Bacteria; p__Actinobacteria; c__Actinobacteria; o__Actinomycetales; f__Micrococcaceae; g__Micrococcus; s__
Animal corpus	0.9850814601662302	691	k__Bacteria; p__Actinobacteria; c__Actinobacteria; o__Actinomycetales; f__Actinomycetaceae; g__Actinobaculum; s__
Animal corpus	0.9851282460812056	692	k__Bacteria; p__Proteobacteria; c__Alphaproteobacteria; o__Rickettsiales; f__mitochondria; g__Acanthamoeba; s__polyphaga
Animal corpus	0.9851749308378461	693	k__Bacteria; p__Bacteroidetes; c__Sphingobacteriia; o__Sphingobacteriales; f__Sphingobacteriaceae; g__; s__
Animal corpus	0.9852214132778168	694	k__Bacteria; p__Cyanobacteria; c__Oscillatoriophycideae; o__Chroococcales; f__Chroococcaceae; g__Chroococcus; s__
Animal corpus	0.9852676934011176	695	k__Bacteria; p__Bacteroidetes; c__Bacteroidia; o__Bacteroidales; f__SB-1; g__; s__
Animal corpus	0.9853137206285812	696	k__Bacteria; p__Proteobacteria; c__Gammaproteobacteria; o__Pasteurellales; f__Pasteurellaceae; g__; s__
Animal corpus	0.985359545539375	697	k__Bacteria; p__Cyanobacteria; c__Nostocophycideae; o__Stigonematales; f__Rivulariaceae; g__; s__
Animal corpus	0.9854050669751641	698	k__Bacteria; p__Acidobacteria; c__Acidobacteria-6; o__CCU21; f__; g__; s__
Animal corpus	0.9854505884109531	699	k__Bacteria; p__Cyanobacteria; c__Oscillatoriophycideae; o__Oscillatoriales; f__Phormidiaceae; g__Oscillatoria; s__spongeliae
Animal corpus	0.9854960592675748	700	k__Bacteria; p__GN02; c__BB34; o__; f__; g__; s__
Animal corpus	0.9855414795450289	701	k__Bacteria; p__Proteobacteria; c__Alphaproteobacteria; o__Rhodospirillales; f__Acetobacteraceae; g__Gluconobacter; s__
Animal corpus	0.9855867986641482	702	k__Bacteria; p__Proteobacteria; c__Betaproteobacteria; o__Burkholderiales; f__Oxalobacteraceae; g__Janthinobacterium; s__lividum
Animal corpus	0.9856318143082627	703	k__Bacteria; p__Proteobacteria; c__Alphaproteobacteria; o__Rhodobacterales; f__Rhodobacteraceae; g__Sulfitobacter; s__japonica
Animal corpus	0.9856766782148749	704	k__Bacteria; p__Gemmatimonadetes; c__Gemm-4; o__; f__; g__; s__
Animal corpus	0.985721188067315	705	k__Bacteria; p__Cyanobacteria; c__Nostocophycideae; o__Stigonematales; f__Rivulariaceae; g__Calothrix; s__
Animal corpus	0.9857654450239178	706	k__Bacteria; p__Proteobacteria; c__Gammaproteobacteria; o__Vibrionales; f__Vibrionaceae; g__Vibrio; s__halioticoli
Animal corpus	0.9858095502430183	707	k__Bacteria; p__NKB19; c__; o__; f__; g__; s__
Animal corpus	0.9858536048829513	708	k__Bacteria; p__Proteobacteria; c__Alphaproteobacteria; o__Rhizobiales; f__Hyphomicrobiaceae; g__Rhodoplanes; s__
Animal corpus	0.985897406627047	709	k__Bacteria; p__Proteobacteria; c__Gammaproteobacteria; o__Legionellales; f__Coxiellaceae; g__Coxiella; s__
Animal corpus	0.9859410060544729	710	k__Bacteria; p__Proteobacteria; c__Gammaproteobacteria; o__Alteromonadales; f__Alteromonadaceae; g__Alteromonas; s__halophila
Animal corpus	0.985984302006894	711	k__Bacteria; p__Proteobacteria; c__Betaproteobacteria; o__Burkholderiales; f__Alcaligenaceae; g__Achromobacter; s__
Animal corpus	0.9860273956426454	712	k__Bacteria; p__Proteobacteria; c__Gammaproteobacteria; o__Alteromonadales; f__OM60; g__Haliea; s__mediterranea
Animal corpus	0.9860703881200619	713	k__Bacteria; p__Bacteroidetes; c__Sphingobacteriia; o__Sphingobacteriales; f__Sphingobacteriaceae; g__Mucilaginibacter; s__jinjuensis
Animal corpus	0.9861130265433062	714	k__Bacteria; p__Proteobacteria; c__Alphaproteobacteria; o__Rhodobacterales; f__Rhodobacteraceae; g__Ruegeria; s__
Animal corpus	0.9861555638082157	715	k__Bacteria; p__Verrucomicrobia; c__Opitutae; o__[Cerasicoccales]; f__[Cerasicoccaceae]; g__Cerasicoccus; s__
Animal corpus	0.9861979999147902	716	k__Bacteria; p__Firmicutes; c__Clostridia; o__Clostridiales; f__Lachnospiraceae; g__Roseburia; s__
Animal corpus	0.9862399302296901	717	k__Bacteria; p__Proteobacteria; c__Alphaproteobacteria; o__Rickettsiales; f__mitochondria; g__Phytophthora; s__ramorum
Animal corpus	0.9862818605445901	718	k__Bacteria; p__Firmicutes; c__Clostridia; o__Clostridiales; f__Lachnospiraceae; g__Roseburia; s__inulinivorans
Animal corpus	0.9863237402803227	719	k__Bacteria; p__Verrucomicrobia; c__Verrucomicrobiae; o__Verrucomicrobiales; f__Verrucomicrobiaceae; g__Haloferula; s__sargassicola
Animal corpus	0.9863654682785529	720	k__Bacteria; p__Firmicutes; c__Clostridia; o__Clostridiales; f__Clostridiaceae; g__Clostridium; s__halophilum
Animal corpus	0.9864071962767831	721	k__Bacteria; p__Proteobacteria; c__; o__; f__; g__; s__
Animal corpus	0.9864488231166784	722	k__Bacteria; p__Actinobacteria; c__Actinobacteria; o__Actinomycetales; f__; g__; s__
Animal corpus	0.9864902476399039	723	k__Bacteria; p__Bacteroidetes; c__[Saprospirae]; o__[Saprospirales]; f__Saprospiraceae; g__Lewinella; s__nigricans
Animal corpus	0.9865314698464596	724	k__Bacteria; p__Bacteroidetes; c__Flavobacteriia; o__Flavobacteriales; f__Flavobacteriaceae; g__Zeaxanthinibacter; s__enoshimensis
Animal corpus	0.9865724897363454	725	k__Bacteria; p__Planctomycetes; c__C6; o__MVS-107; f__; g__; s__
Animal corpus	0.9866131555720591	726	k__Bacteria; p__Bacteroidetes; c__Cytophagia; o__Cytophagales; f__Flammeovirgaceae; g__Limibacter; s__armeniacum
Animal corpus	0.9866538214077728	727	k__Bacteria; p__Proteobacteria; c__Betaproteobacteria; o__Rhodocyclales; f__Rhodocyclaceae; g__Azospira; s__
Animal corpus	0.9866943860851516	728	k__Bacteria; p__Chloroflexi; c__Anaerolineae; o__; f__; g__; s__
Animal corpus	0.986734799025028	729	k__Bacteria; p__Proteobacteria; c__Alphaproteobacteria; o__Rhizobiales; f__Phyllobacteriaceae; g__Pseudaminobacter; s__
Animal corpus	0.9867751613857371	730	k__Bacteria; p__Proteobacteria; c__Gammaproteobacteria; o__Enterobacteriales; f__Enterobacteriaceae; g__Cronobacter; s__dublinensis
Animal corpus	0.9868150179547716	731	k__Bacteria; p__Lentisphaerae; c__[Lentisphaeria]; o__Lentisphaerales; f__Arctic95B-10; g__; s__
Animal corpus	0.9868547733654711	732	k__Bacteria; p__Planctomycetes; c__Planctomycetia; o__Pirellulales; f__Pirellulaceae; g__planctomycete; s__DDSe3004
Animal corpus	0.9868944276178357	733	k__Bacteria; p__Spirochaetes; c__Spirochaetes; o__Spirochaetales; f__Spirochaetaceae; g__Spirochaeta; s__alkalica
Animal corpus	0.986933930132698	734	k__Bacteria; p__Firmicutes; c__Bacilli; o__Bacillales; f__Paenibacillaceae; g__Paenibacillus; s__larvae
Animal corpus	0.9869733314892254	735	k__Bacteria; p__Firmicutes; c__Bacilli; o__Lactobacillales; f__Streptococcaceae; g__Streptococcus; s__luteciae
Animal corpus	0.9870127328457527	736	k__Bacteria; p__Proteobacteria; c__Gammaproteobacteria; o__Pasteurellales; f__Pasteurellaceae; g__Aggregatibacter; s__
Animal corpus	0.9870520836231127	737	k__Bacteria; p__Proteobacteria; c__Gammaproteobacteria; o__Vibrionales; f__Pseudoalteromonadaceae; g__; s__
Animal corpus	0.9870913838213052	738	k__Bacteria; p__Proteobacteria; c__Alphaproteobacteria; o__Sphingomonadales; f__Sphingomonadaceae; g__Sphingomonas; s__changbaiensis
Animal corpus	0.9871305828611628	739	k__Bacteria; p__Proteobacteria; c__Gammaproteobacteria; o__Xanthomonadales; f__Xanthomonadaceae; g__Lysobacter; s__
Animal corpus	0.9871694278468482	740	k__Bacteria; p__Cyanobacteria; c__Nostocophycideae; o__Nostocales; f__; g__; s__
Animal corpus	0.9872076658825243	741	k__Bacteria; p__GN02; c__GKS2-174; o__; f__; g__; s__
Animal corpus	0.9872456004431955	742	k__Bacteria; p__Proteobacteria; c__Gammaproteobacteria; o__Salinisphaerales; f__; g__; s__
Animal corpus	0.9872832821080296	743	k__Bacteria; p__WS3; c__PRR-12; o__Sediment-1; f__CV106; g__; s__
Animal corpus	0.9873209637728637	744	k__Bacteria; p__Gemmatimonadetes; c__Gemmatimonadetes; o__Gemmatimonadales; f__; g__; s__
Animal corpus	0.9873585948585303	745	k__Bacteria; p__WS3; c__PRR-12; o__Sediment-1; f__; g__; s__
Animal corpus	0.9873959730483596	746	k__Bacteria; p__Acidobacteria; c__DA052; o__Ellin6513; f__; g__; s__
Animal corpus	0.9874330477631842	747	k__Bacteria; p__Verrucomicrobia; c__Verrucomicrobiae; o__Verrucomicrobiales; f__Verrucomicrobiaceae; g__Haloferula; s__helveola
Animal corpus	0.9874700718988414	748	k__Bacteria; p__Bacteroidetes; c__Flavobacteriia; o__Flavobacteriales; f__Flavobacteriaceae; g__Lutimonas; s__
Animal corpus	0.9875066408219915	749	k__Bacteria; p__Proteobacteria; c__Deltaproteobacteria; o__MIZ46; f__; g__; s__
Animal corpus	0.9875429568493043	750	k__Bacteria; p__Firmicutes; c__Clostridia; o__Clostridiales; f__Clostridiaceae; g__SMB53; s__
Animal corpus	0.9875790705599473	751	k__Bacteria; p__Proteobacteria; c__Alphaproteobacteria; o__Rhodobacterales; f__Rhodobacteraceae; g__Roseovarius; s__crassostreae
Animal corpus	0.9876151842705904	752	k__Bacteria; p__Proteobacteria; c__Alphaproteobacteria; o__Caulobacterales; f__Caulobacteraceae; g__Caulobacter; s__
Animal corpus	0.9876507921895589	753	k__Archaea; p__Crenarchaeota; c__Thaumarchaeota; o__Cenarchaeales; f__Cenarchaeaceae; g__Nitrosopumilus; s__
Animal corpus	0.9876864001085274	754	k__Bacteria; p__Bacteroidetes; c__Flavobacteriia; o__Flavobacteriales; f__Flavobacteriaceae; g__Actibacter; s__sediminis
Animal corpus	0.9877218562899935	755	k__Bacteria; p__Firmicutes; c__Bacilli; o__Lactobacillales; f__Streptococcaceae; g__Streptococcus; s__alactolyticus
Animal corpus	0.9877570595756224	756	k__Bacteria; p__Actinobacteria; c__Acidimicrobiia; o__Acidimicrobiales; f__koll13; g__mixed; s__culture isolate koll13
Animal corpus	0.9877921617029164	757	k__Bacteria; p__Proteobacteria; c__Alphaproteobacteria; o__Sphingomonadales; f__Erythrobacteraceae; g__Erythrobacter; s__longus
Animal corpus	0.987827112092708	758	k__Bacteria; p__Cyanobacteria; c__Chloroplast; o__Chlorophyta; f__Ulvophyceae; g__Codium; s__arabicum
Animal corpus	0.9878619613241647	759	k__Bacteria; p__Proteobacteria; c__Alphaproteobacteria; o__Rhodobacterales; f__Rhodobacteraceae; g__Sulfitobacter; s__litoralis
Animal corpus	0.9878967093972866	760	k__Bacteria; p__Firmicutes; c__Clostridia; o__Clostridiales; f__Peptostreptococcaceae; g__[Clostridium]; s__glycolicum
Animal corpus	0.9879311034162362	761	k__Bacteria; p__Proteobacteria; c__Alphaproteobacteria; o__Rhodobacterales; f__Hyphomonadaceae; g__Henriciella; s__litoralis
Animal corpus	0.9879654468560185	762	k__Bacteria; p__Cyanobacteria; c__Nostocophycideae; o__Nostocales; f__Nostocaceae; g__Anabaena; s__
Animal corpus	0.9879997397166332	763	k__Bacteria; p__Proteobacteria; c__Deltaproteobacteria; o__[Entotheonellales]; f__[Entotheonellaceae]; g__Candidatus Entotheonella; s__
Animal corpus	0.9880339819980806	764	k__Bacteria; p__Proteobacteria; c__Gammaproteobacteria; o__Legionellales; f__Francisellaceae; g__Fangia; s__hongkongensis
Animal corpus	0.9880681737003604	765	k__Bacteria; p__Bacteroidetes; c__Bacteroidia; o__Bacteroidales; f__Bacteroidaceae; g__Bacteroides; s__caccae
Animal corpus	0.9881023654026402	766	k__Bacteria; p__Verrucomicrobia; c__Verruco-5; o__LD1-PB3; f__LD1-PA34; g__; s__
Animal corpus	0.9881364559465852	767	k__Bacteria; p__Firmicutes; c__Bacilli; o__Bacillales; f__Bacillaceae; g__Bacillus; s__halodurans
Animal corpus	0.9881703947530278	768	k__Bacteria; p__Actinobacteria; c__Actinobacteria; o__Actinomycetales; f__Kineosporiaceae; g__; s__
Animal corpus	0.9882042324011355	769	k__Bacteria; p__Cyanobacteria; c__Oscillatoriophycideae; o__Chroococcales; f__Chroococcaceae; g__Limnococcus; s__limneticus
Animal corpus	0.9882379688909083	770	k__Bacteria; p__Bacteroidetes; c__Cytophagia; o__Cytophagales; f__Flammeovirgaceae; g__Porifericola; s__rhodea
Animal corpus	0.9882716548015137	771	k__Bacteria; p__WS3; c__PRR-12; o__GN03; f__; g__; s__
Animal corpus	0.9883051889746166	772	k__Bacteria; p__Proteobacteria; c__Alphaproteobacteria; o__Rhizobiales; f__Hyphomicrobiaceae; g__Nesiotobacter; s__exalbescens
Animal corpus	0.9883386725685521	773	k__Bacteria; p__Firmicutes; c__Bacilli; o__Bacillales; f__Bacillaceae; g__Anoxybacillus; s__
Animal corpus	0.9883719538458179	774	k__Bacteria; p__Actinobacteria; c__Thermoleophilia; o__Solirubrobacterales; f__Solirubrobacteraceae; g__; s__
Animal corpus	0.9884051845439161	775	k__Bacteria; p__Actinobacteria; c__Actinobacteria; o__Actinomycetales; f__Nocardiaceae; g__Rhodococcus; s__
Animal corpus	0.988438364662847	776	k__Bacteria; p__Proteobacteria; c__Gammaproteobacteria; o__Enterobacteriales; f__Enterobacteriaceae; g__Providencia; s__
Animal corpus	0.9884714942026103	777	k__Bacteria; p__Bacteroidetes; c__Flavobacteriia; o__Flavobacteriales; f__Flavobacteriaceae; g__Capnocytophaga; s__
Animal corpus	0.9885043202673689	778	k__Bacteria; p__Proteobacteria; c__Gammaproteobacteria; o__Cardiobacteriales; f__Cardiobacteriaceae; g__Suttonella; s__ornithocola
Animal corpus	0.9885371463321275	779	k__Bacteria; p__Actinobacteria; c__MB-A2-108; o__0319-7L14; f__; g__; s__
Animal corpus	0.9885698712385512	780	k__Bacteria; p__Verrucomicrobia; c__Opitutae; o__Puniceicoccales; f__Puniceicoccaceae; g__Puniceicoccus; s__
Animal corpus	0.9886025961449749	781	k__Bacteria; p__Firmicutes; c__Clostridia; o__Halanaerobiales; f__; g__; s__
Animal corpus	0.9886352704722312	782	k__Bacteria; p__Planctomycetes; c__vadinHA49; o__; f__; g__; s__
Animal corpus	0.9886677930619852	783	k__Bacteria; p__Proteobacteria; c__Alphaproteobacteria; o__Rhizobiales; f__Phyllobacteriaceae; g__Mesorhizobium; s__
Animal corpus	0.9887002650725717	784	k__Bacteria; p__Proteobacteria; c__Gammaproteobacteria; o__Vibrionales; f__Vibrionaceae; g__Vibrio; s__tapetis
Animal corpus	0.9887326865039907	785	k__Bacteria; p__Proteobacteria; c__Gammaproteobacteria; o__Alteromonadales; f__Alteromonadaceae; g__Microbulbifer; s__elongatus
Animal corpus	0.9887650067770748	786	k__Bacteria; p__Fusobacteria; c__Fusobacteriia; o__Fusobacteriales; f__Fusobacteriaceae; g__Cetobacterium; s__
Animal corpus	0.9887971753126565	787	k__Bacteria; p__Actinobacteria; c__Actinobacteria; o__Actinomycetales; f__Mycobacteriaceae; g__Mycobacterium; s__
Animal corpus	0.9888293438482383	788	k__Bacteria; p__Proteobacteria; c__Deltaproteobacteria; o__Desulfovibrionales; f__Desulfovibrionaceae; g__Desulfovibrio; s__marinisediminis
Animal corpus	0.9888614112254852	789	k__Bacteria; p__Bacteroidetes; c__Cytophagia; o__Cytophagales; f__Flammeovirgaceae; g__Cesiribacter; s__andamanensis
Animal corpus	0.9888934786027321	790	k__Bacteria; p__Proteobacteria; c__Gammaproteobacteria; o__Alteromonadales; f__Alteromonadaceae; g__Aliagarivorans; s__marinus
Animal corpus	0.9889255459799791	791	k__Bacteria; p__Proteobacteria; c__Gammaproteobacteria; o__Pseudomonadales; f__Moraxellaceae; g__Psychrobacter; s__marincola
Animal corpus	0.9889575627780585	792	k__Bacteria; p__Cyanobacteria; c__Oscillatoriophycideae; o__Chroococcales; f__Spirulinaceae; g__Spirulina; s__subsalsa
Animal corpus	0.9889894784178029	793	k__Bacteria; p__Chlorobi; c__Ignavibacteria; o__Ignavibacteriales; f__lheB3-7; g__; s__
Animal corpus	0.98902134347838	794	k__Bacteria; p__Verrucomicrobia; c__Verruco-5; o__; f__; g__; s__
Animal corpus	0.9890531579597897	795	k__Bacteria; p__Proteobacteria; c__Alphaproteobacteria; o__Rhodobacterales; f__Rhodobacteraceae; g__Rubellimicrobium; s__
Animal corpus	0.9890849218620318	796	k__Bacteria; p__Bacteroidetes; c__Cytophagia; o__Cytophagales; f__Cytophagaceae; g__Microscilla; s__
Animal corpus	0.9891166351851065	797	k__Bacteria; p__Proteobacteria; c__Gammaproteobacteria; o__Thiotrichales; f__Thiotrichaceae; g__Thiothrix; s__
Animal corpus	0.9891482979290137	798	k__Bacteria; p__Proteobacteria; c__Alphaproteobacteria; o__Rhodobacterales; f__Rhodobacteraceae; g__Thalassobius; s__gelatinovorus
Animal corpus	0.9891798595145861	799	k__Bacteria; p__Acidobacteria; c__Solibacteres; o__Solibacterales; f__PK34; g__; s__
Animal corpus	0.989211370520991	800	k__Bacteria; p__Proteobacteria; c__Alphaproteobacteria; o__Rhodospirillales; f__Rhodospirillaceae; g__Novispirillum; s__
Animal corpus	0.989242780369061	801	k__Bacteria; p__WS3; c__PRR-12; o__; f__; g__; s__
Animal corpus	0.9892741396379635	802	k__Bacteria; p__Planctomycetes; c__Phycisphaerae; o__MSBL9; f__; g__; s__
Animal corpus	0.989305498906866	803	k__Bacteria; p__Actinobacteria; c__Actinobacteria; o__Actinomycetales; f__Actinomycetaceae; g__; s__
Animal corpus	0.9893367570174336	804	k__Bacteria; p__Firmicutes; c__Clostridia; o__Clostridiales; f__Lachnospiraceae; g__Clostridium; s__clostridioforme
Animal corpus	0.9893680151280012	805	k__Bacteria; p__Proteobacteria; c__Alphaproteobacteria; o__Rhodospirillales; f__Acetobacteraceae; g__Roseomonas; s__mucosa
Animal corpus	0.989399070921899	806	k__Bacteria; p__GN02; c__GN07; o__; f__; g__; s__
Animal corpus	0.9894300761366295	807	k__Bacteria; p__Proteobacteria; c__Gammaproteobacteria; o__Enterobacteriales; f__Enterobacteriaceae; g__Proteus; s__
Animal corpus	0.9894608284555226	808	k__Bacteria; p__Proteobacteria; c__Betaproteobacteria; o__Burkholderiales; f__Comamonadaceae; g__Methylibium; s__
Animal corpus	0.9894914796160809	809	k__Bacteria; p__Proteobacteria; c__Betaproteobacteria; o__Burkholderiales; f__Comamonadaceae; g__Variovorax; s__paradoxus
Animal corpus	0.9895219790391367	810	k__Bacteria; p__Cyanobacteria; c__Chloroplast; o__Cryptophyta; f__; g__; s__
Animal corpus	0.9895523267246903	811	k__Bacteria; p__Proteobacteria; c__Alphaproteobacteria; o__Rhodobacterales; f__Rhodobacteraceae; g__Oceanicola; s__marinus
Animal corpus	0.9895826238310763	812	k__Bacteria; p__Chloroflexi; c__Anaerolineae; o__Ardenscatenales; f__Ardenscatenaceae; g__Ardenscatena; s__
Animal corpus	0.9896126680416251	813	k__Bacteria; p__Proteobacteria; c__Betaproteobacteria; o__Burkholderiales; f__; g__; s__
Animal corpus	0.9896425099355041	814	k__Bacteria; p__Proteobacteria; c__Alphaproteobacteria; o__Rhizobiales; f__Methylocystaceae; g__Pleomorphomonas; s__
Animal corpus	0.9896721495127132	815	k__Bacteria; p__Proteobacteria; c__Alphaproteobacteria; o__Rhodobacterales; f__Rhodobacteraceae; g__Tropicibacter; s__naphthalenivorans
Animal corpus	0.9897017385107549	816	k__Bacteria; p__Actinobacteria; c__Actinobacteria; o__Actinomycetales; f__Microbacteriaceae; g__Candidatus Aquiluna; s__rubra
Animal corpus	0.9897312769296293	817	k__Bacteria; p__Proteobacteria; c__Alphaproteobacteria; o__Rhizobiales; f__Phyllobacteriaceae; g__Ahrensia; s__kielensis
Animal corpus	0.989760764769336	818	k__Bacteria; p__Firmicutes; c__Bacilli; o__Bacillales; f__Bacillaceae; g__Bacillus; s__endophyticus
Animal corpus	0.9897902526090429	819	k__Bacteria; p__Proteobacteria; c__Betaproteobacteria; o__Burkholderiales; f__Comamonadaceae; g__Limnobacter; s__
Animal corpus	0.9898196392904147	820	k__Bacteria; p__Proteobacteria; c__Alphaproteobacteria; o__Rhodobacterales; f__Rhodobacteraceae; g__Wenxinia; s__marina
Animal corpus	0.9898488742342842	821	k__Bacteria; p__OP9; c__JS1; o__SB-45; f__; g__; s__
Animal corpus	0.9898780585989864	822	k__Bacteria; p__Proteobacteria; c__Betaproteobacteria; o__Burkholderiales; f__Oxalobacteraceae; g__Telluria; s__mixta
Animal corpus	0.9899070406470186	823	k__Bacteria; p__Firmicutes; c__Clostridia; o__Clostridiales; f__Clostridiaceae; g__Clostridium; s__celatum
Animal corpus	0.9899358709575485	824	k__Bacteria; p__Proteobacteria; c__Gammaproteobacteria; o__Alteromonadales; f__Alteromonadaceae; g__Agarivorans; s__
Animal corpus	0.9899646001097436	825	k__Bacteria; p__Planctomycetes; c__OM190; o__; f__; g__; s__
Animal corpus	0.9899932281036038	826	k__Bacteria; p__Firmicutes; c__Clostridia; o__Clostridiales; f__Clostridiaceae; g__Clostridium; s__butyricum
Animal corpus	0.990021856097464	827	k__Bacteria; p__Proteobacteria; c__Alphaproteobacteria; o__Sphingomonadales; f__Erythrobacteraceae; g__Lutibacterium; s__
Animal corpus	0.9900503829329892	828	k__Bacteria; p__Proteobacteria; c__Alphaproteobacteria; o__Sphingomonadales; f__Erythrobacteraceae; g__Altererythrobacter; s__ishigakiensis
Animal corpus	0.9900789097685144	829	k__Bacteria; p__Firmicutes; c__Bacilli; o__Lactobacillales; f__Aerococcaceae; g__; s__
Animal corpus	0.9901071837082024	830	k__Bacteria; p__Actinobacteria; c__Actinobacteria; o__Actinomycetales; f__Microbacteriaceae; g__Leucobacter; s__
Animal corpus	0.9901354070687229	831	k__Bacteria; p__Proteobacteria; c__Deltaproteobacteria; o__Sva0853; f__; g__; s__
Animal corpus	0.9901634281125736	832	k__Bacteria; p__Firmicutes; c__Bacilli; o__Bacillales; f__Bacillaceae; g__Marinococcus; s__
Animal corpus	0.9901913985772569	833	k__Bacteria; p__Proteobacteria; c__Alphaproteobacteria; o__Rhodobacterales; f__Rhodobacteraceae; g__Maritimibacter; s__alkaliphilus
Animal corpus	0.9902193690419402	834	k__Bacteria; p__Proteobacteria; c__Gammaproteobacteria; o__Alteromonadales; f__Alteromonadaceae; g__Microbulbifer; s__
Animal corpus	0.9902469854524513	835	k__Bacteria; p__Proteobacteria; c__Gammaproteobacteria; o__Vibrionales; f__Vibrionaceae; g__Vibrio; s__chagasii
Animal corpus	0.9902746018629623	836	k__Bacteria; p__Firmicutes; c__Clostridia; o__Clostridiales; f__Ruminococcaceae; g__Gemmiger; s__formicilis
Animal corpus	0.9903019653776362	837	k__Bacteria; p__Proteobacteria; c__Alphaproteobacteria; o__Kiloniellales; f__Kiloniellaceae; g__; s__
Animal corpus	0.99032932889231	838	k__Bacteria; p__Elusimicrobia; c__Elusimicrobia; o__IIb; f__; g__; s__
Animal corpus	0.9903565406694814	839	k__Bacteria; p__Proteobacteria; c__Alphaproteobacteria; o__Rickettsiales; f__mitochondria; g__Hypseocharis; s__pimpinellifolia
Animal corpus	0.9903837018674855	840	k__Bacteria; p__Proteobacteria; c__Betaproteobacteria; o__Burkholderiales; f__Burkholderiaceae; g__Burkholderia; s__glathei
Animal corpus	0.9904107619071546	841	k__Bacteria; p__Firmicutes; c__Clostridia; o__Clostridiales; f__Veillonellaceae; g__Sporomusa; s__
Animal corpus	0.9904376702093214	842	k__Bacteria; p__Proteobacteria; c__Gammaproteobacteria; o__Enterobacteriales; f__Enterobacteriaceae; g__Pantoea; s__agglomerans
Animal corpus	0.9904644773531532	843	k__Bacteria; p__Actinobacteria; c__Actinobacteria; o__Actinomycetales; f__Nocardioidaceae; g__; s__
Animal corpus	0.9904911833386502	844	k__Bacteria; p__Proteobacteria; c__Alphaproteobacteria; o__Rhodospirillales; f__Rhodospirillaceae; g__Oceanibaculum; s__indicum
Animal corpus	0.9905178893241471	845	k__Bacteria; p__Cyanobacteria; c__Synechococcophycideae; o__Pseudanabaenales; f__Pseudanabaenaceae; g__Halomicronema; s__excentricum
Animal corpus	0.9905444941513092	846	k__Bacteria; p__Firmicutes; c__Bacilli; o__Bacillales; f__Bacillaceae; g__Bacillus; s__marisflavi
Animal corpus	0.9905710483993038	847	k__Bacteria; p__Proteobacteria; c__Alphaproteobacteria; o__Rickettsiales; f__mitochondria; g__Thalassiosira; s__pseudonana
Animal corpus	0.9905975014889635	848	k__Bacteria; p__Proteobacteria; c__Alphaproteobacteria; o__Rhizobiales; f__Phyllobacteriaceae; g__Mesorhizobium; s__alhagi
Animal corpus	0.9906239039994558	849	k__Bacteria; p__Bacteroidetes; c__Flavobacteriia; o__Flavobacteriales; f__Flavobacteriaceae; g__Pseudozobellia; s__thermophila
Animal corpus	0.990650306509948	850	k__Bacteria; p__Proteobacteria; c__Gammaproteobacteria; o__Oceanospirillales; f__Oceanospirillaceae; g__Litoribacillus; s__peritrichatus
Animal corpus	0.990676456124603	851	k__Bacteria; p__Proteobacteria; c__Deltaproteobacteria; o__Desulfarculales; f__Desulfarculaceae; g__Desulfarculus; s__
Animal corpus	0.9907025045809231	852	k__Bacteria; p__Bacteroidetes; c__Bacteroidia; o__Bacteroidales; f__Porphyromonadaceae; g__Parabacteroides; s__
Animal corpus	0.9907284518789083	853	k__Bacteria; p__Bacteroidetes; c__Flavobacteriia; o__Flavobacteriales; f__Flavobacteriaceae; g__Formosa; s__
Animal corpus	0.9907542474393912	854	k__Bacteria; p__Proteobacteria; c__Betaproteobacteria; o__Burkholderiales; f__Comamonadaceae; g__Hylemonella; s__
Animal corpus	0.9907799924207066	855	k__Bacteria; p__Bacteroidetes; c__Flavobacteriia; o__Flavobacteriales; f__Flavobacteriaceae; g__Capnocytophaga; s__ochracea
Animal corpus	0.9908054845061847	856	k__Bacteria; p__Verrucomicrobia; c__[Spartobacteria]; o__[Chthoniobacterales]; f__[Chthoniobacteraceae]; g__; s__
Animal corpus	0.9908309260124953	857	k__Bacteria; p__Bacteroidetes; c__Flavobacteriia; o__Flavobacteriales; f__Flavobacteriaceae; g__Lutaonella; s__thermophilus
Animal corpus	0.9908563169396386	858	k__Bacteria; p__Proteobacteria; c__Deltaproteobacteria; o__[Entotheonellales]; f__[Entotheonellaceae]; g__; s__
Animal corpus	0.9908816067084469	859	k__Bacteria; p__Proteobacteria; c__Alphaproteobacteria; o__Rickettsiales; f__mitochondria; g__Panax; s__ginseng
Animal corpus	0.9909068964772553	860	k__Bacteria; p__Proteobacteria; c__Gammaproteobacteria; o__Pseudomonadales; f__Pseudomonadaceae; g__Pseudomonas; s__umsongensis
Animal corpus	0.9909318827710589	861	k__Bacteria; p__Verrucomicrobia; c__Verruco-5; o__WCHB1-41; f__; g__; s__
Animal corpus	0.9909567679065276	862	k__Bacteria; p__Proteobacteria; c__Alphaproteobacteria; o__Rhodobacterales; f__Rhodobacteraceae; g__Oceanicola; s__granulosus
Animal corpus	0.9909816530419964	863	k__Bacteria; p__Chloroflexi; c__Anaerolineae; o__SBR1031; f__SJA-101; g__; s__
Animal corpus	0.9910064370191302	864	k__Bacteria; p__Proteobacteria; c__Gammaproteobacteria; o__Oceanospirillales; f__Halomonadaceae; g__Haererehalobacter; s__salaria
Animal corpus	0.991031220996264	865	k__Bacteria; p__Proteobacteria; c__Alphaproteobacteria; o__Rhizobiales; f__Beijerinckiaceae; g__; s__
Animal corpus	0.9910560049733977	866	k__Bacteria; p__Proteobacteria; c__Gammaproteobacteria; o__Legionellales; f__Francisellaceae; g__Francisella; s__
Animal corpus	0.9910807383713641	867	k__Bacteria; p__Actinobacteria; c__Actinobacteria; o__Actinomycetales; f__Micromonosporaceae; g__; s__
Animal corpus	0.991105421190163	868	k__Bacteria; p__Proteobacteria; c__Alphaproteobacteria; o__Rhodobacterales; f__Rhodobacteraceae; g__Lutimaribacter; s__saemankumensis
Animal corpus	0.9911301040089618	869	k__Bacteria; p__Proteobacteria; c__Epsilonproteobacteria; o__Campylobacterales; f__Helicobacteraceae; g__Sulfurimonas; s__
Animal corpus	0.9911546856694259	870	k__Bacteria; p__Caldithrix; c__Caldithrixae; o__Caldithrixales; f__BA059; g__; s__
Animal corpus	0.9911792167507224	871	k__Bacteria; p__Bacteroidetes; c__Flavobacteriia; o__Flavobacteriales; f__Flavobacteriaceae; g__Coralibacter; s__albidoflavus
Animal corpus	0.9912036972528515	872	k__Bacteria; p__Cyanobacteria; c__Nostocophycideae; o__Nostocales; f__Scytonemataceae; g__Brasilonema; s__octagenarum
Animal corpus	0.9912281777549806	873	k__Bacteria; p__Verrucomicrobia; c__[Spartobacteria]; o__[Chthoniobacterales]; f__[Chthoniobacteraceae]; g__Candidatus Xiphinematobacter; s__
Animal corpus	0.9912526076779422	874	k__Bacteria; p__Planctomycetes; c__Planctomycetia; o__Gemmatales; f__Gemmataceae; g__Gemmata; s__
Animal corpus	0.9912770376009038	875	k__Bacteria; p__Firmicutes; c__Bacilli; o__Lactobacillales; f__Streptococcaceae; g__Streptococcus; s__anginosus
Animal corpus	0.9913013663655306	876	k__Bacteria; p__Lentisphaerae; c__[Lentisphaeria]; o__Lentisphaerales; f__; g__; s__
Animal corpus	0.9913256445509898	877	k__Bacteria; p__Fusobacteria; c__Fusobacteriia; o__Fusobacteriales; f__Leptotrichiaceae; g__Sneathia; s__
Animal corpus	0.9913499227364491	878	k__Bacteria; p__Firmicutes; c__Clostridia; o__Clostridiales; f__[Tissierellaceae]; g__Parvimonas; s__
Animal corpus	0.9913741503427409	879	k__Bacteria; p__Proteobacteria; c__Epsilonproteobacteria; o__Campylobacterales; f__Campylobacteraceae; g__Campylobacter; s__
Animal corpus	0.9913982767906978	880	k__Bacteria; p__Proteobacteria; c__Alphaproteobacteria; o__Rhodospirillales; f__Acetobacteraceae; g__Swaminathania; s__
Animal corpus	0.9914223526594873	881	k__Bacteria; p__Proteobacteria; c__Alphaproteobacteria; o__Rhodobacterales; f__Rhodobacteraceae; g__slope; s__DI4
Animal corpus	0.9914462262116069	882	k__Bacteria; p__WWE1; c__[Cloacamonae]; o__[Cloacamonales]; f__; g__; s__
Animal corpus	0.9914696445512196	883	k__Bacteria; p__Firmicutes; c__Clostridia; o__Clostridiales; f__Peptostreptococcaceae; g__Clostridium; s__ruminantium
Animal corpus	0.9914930123116646	884	k__Bacteria; p__Proteobacteria; c__Deltaproteobacteria; o__Desulfobacterales; f__Desulfobulbaceae; g__Desulfobulbus; s__mediterraneus
Animal corpus	0.9915163800721097	885	k__Bacteria; p__Proteobacteria; c__Gammaproteobacteria; o__Pasteurellales; f__Pasteurellaceae; g__Histophilus; s__somni
Animal corpus	0.99153964667422	886	k__Bacteria; p__Firmicutes; c__Bacilli; o__Bacillales; f__Paenibacillaceae; g__Paenibacillus; s__
Animal corpus	0.9915629132763303	887	k__Bacteria; p__Proteobacteria; c__Alphaproteobacteria; o__Caulobacterales; f__Caulobacteraceae; g__Brevundimonas; s__diminuta
Animal corpus	0.9915860787201056	888	k__Bacteria; p__Proteobacteria; c__Alphaproteobacteria; o__Rhodobacterales; f__Rhodobacteraceae; g__Nereida; s__ignava
Animal corpus	0.9916091935847136	889	k__Bacteria; p__Gemmatimonadetes; c__Gemmatimonadetes; o__; f__; g__; s__
Animal corpus	0.991632257870154	890	k__Bacteria; p__Proteobacteria; c__Gammaproteobacteria; o__Oceanospirillales; f__Halomonadaceae; g__; s__
Animal corpus	0.9916553221555944	891	k__Bacteria; p__Actinobacteria; c__Actinobacteria; o__Actinomycetales; f__Intrasporangiaceae; g__Knoellia; s__subterranea
Animal corpus	0.9916783358618674	892	k__Bacteria; p__Bacteroidetes; c__Flavobacteriia; o__Flavobacteriales; f__Flavobacteriaceae; g__Myroides; s__odoratimimus
Animal corpus	0.9917012484098054	893	k__Bacteria; p__Proteobacteria; c__Gammaproteobacteria; o__Cardiobacteriales; f__Cardiobacteriaceae; g__Cardiobacterium; s__
Animal corpus	0.9917239586410738	894	k__Bacteria; p__GN04; c__GN15; o__; f__; g__; s__
Animal corpus	0.9917465677140072	895	k__Bacteria; p__Tenericutes; c__Mollicutes; o__Entomoplasmatales; f__; g__; s__
Animal corpus	0.9917691767869405	896	k__Bacteria; p__Proteobacteria; c__Deltaproteobacteria; o__Bdellovibrionales; f__Bdellovibrionaceae; g__; s__
Animal corpus	0.9917917352807064	897	k__Bacteria; p__Proteobacteria; c__Alphaproteobacteria; o__Rickettsiales; f__mitochondria; g__Pythium; s__ultimum
Animal corpus	0.9918141926161375	898	k__Bacteria; p__Firmicutes; c__Clostridia; o__Clostridiales; f__Lachnospiraceae; g__Dorea; s__longicatena
Animal corpus	0.991836599372401	899	k__Bacteria; p__Planctomycetes; c__Phycisphaerae; o__WD2101; f__; g__; s__
Animal corpus	0.9918589555494971	900	k__Bacteria; p__Firmicutes; c__Clostridia; o__Clostridiales; f__Veillonellaceae; g__Selenomonas; s__
Animal corpus	0.9918812611474258	901	k__Bacteria; p__Actinobacteria; c__Actinobacteria; o__Actinomycetales; f__Corynebacteriaceae; g__Corynebacterium; s__kroppenstedtii
Animal corpus	0.991903516166187	902	k__Bacteria; p__Gemmatimonadetes; c__Gemm-3; o__; f__; g__; s__
Animal corpus	0.9919257711849482	903	k__Bacteria; p__Proteobacteria; c__Alphaproteobacteria; o__Rhodobacterales; f__Hyphomonadaceae; g__Hirschia; s__
Animal corpus	0.9919480262037094	904	k__Bacteria; p__Cyanobacteria; c__Oscillatoriophycideae; o__Oscillatoriales; f__Phormidiaceae; g__Hydrocoleum; s__
Animal corpus	0.9919702812224706	905	k__Bacteria; p__Proteobacteria; c__Alphaproteobacteria; o__Rhizobiales; f__Phyllobacteriaceae; g__Hoeflea; s__alexandrii
Animal corpus	0.9919924856620643	906	k__Bacteria; p__Proteobacteria; c__Gammaproteobacteria; o__Oceanospirillales; f__Oceanospirillaceae; g__Oleispira; s__
Animal corpus	0.9920145383641558	907	k__Bacteria; p__Firmicutes; c__Clostridia; o__Clostridiales; f__Christensenellaceae; g__; s__
Animal corpus	0.9920364899079123	908	k__Bacteria; p__Actinobacteria; c__Actinobacteria; o__Actinomycetales; f__Geodermatophilaceae; g__; s__
Animal corpus	0.9920583908725013	909	k__Bacteria; p__Proteobacteria; c__Betaproteobacteria; o__Burkholderiales; f__Alcaligenaceae; g__Rhodospirillum; s__rubrum
Animal corpus	0.9920802412579228	910	k__Bacteria; p__Cyanobacteria; c__Nostocophycideae; o__Nostocales; f__Nostocaceae; g__Anabaenopsis; s__circularis
Animal corpus	0.9921019904850095	911	k__Bacteria; p__Proteobacteria; c__Betaproteobacteria; o__Rhodocyclales; f__Rhodocyclaceae; g__Zoogloea; s__
Animal corpus	0.9921235879745938	912	k__Bacteria; p__Planctomycetes; c__Phycisphaerae; o__C86; f__; g__; s__
Animal corpus	0.9921450843058431	913	k__Bacteria; p__Bacteroidetes; c__Flavobacteriia; o__Flavobacteriales; f__Flavobacteriaceae; g__Hyunsoonleella; s__jejuensis
Animal corpus	0.9921665300579251	914	k__Bacteria; p__Proteobacteria; c__Alphaproteobacteria; o__Rhizobiales; f__Hyphomicrobiaceae; g__Rhodobium; s__orientis
Animal corpus	0.9921879252308397	915	k__Bacteria; p__Proteobacteria; c__Alphaproteobacteria; o__Sphingomonadales; f__Sphingomonadaceae; g__Sphingomonas; s__asaccharolytica
Animal corpus	0.9922092192454193	916	k__Bacteria; p__Firmicutes; c__Clostridia; o__Clostridiales; f__Peptostreptococcaceae; g__[Clostridium]; s__sordellii
Animal corpus	0.9922304626808315	917	k__Bacteria; p__Actinobacteria; c__Actinobacteria; o__Actinomycetales; f__Micrococcaceae; g__Nesterenkonia; s__
Animal corpus	0.9922517061162437	918	k__Bacteria; p__Proteobacteria; c__Gammaproteobacteria; o__Thiohalorhabdales; f__Thiohalorhabdaceae; g__; s__
Animal corpus	0.9922728989724884	919	k__Bacteria; p__Proteobacteria; c__Alphaproteobacteria; o__Sphingomonadales; f__Erythrobacteraceae; g__Erythrobacter; s__seohaensis
Animal corpus	0.9922940412495657	920	k__Bacteria; p__Actinobacteria; c__Actinobacteria; o__Actinomycetales; f__Microbacteriaceae; g__; s__
Animal corpus	0.9923149812099731	921	k__Bacteria; p__Bacteroidetes; c__Flavobacteriia; o__Flavobacteriales; f__Flavobacteriaceae; g__Sediminibacter; s__furfurosus
Animal corpus	0.9923358705912131	922	k__Bacteria; p__Proteobacteria; c__Epsilonproteobacteria; o__Campylobacterales; f__; g__; s__
Animal corpus	0.9923564059182809	923	k__Bacteria; p__Proteobacteria; c__Gammaproteobacteria; o__Vibrionales; f__Vibrionaceae; g__Vibrio; s__neonatus
Animal corpus	0.992376738928679	924	k__Bacteria; p__Proteobacteria; c__Alphaproteobacteria; o__Rhizobiales; f__Hyphomicrobiaceae; g__Hyphomicrobium; s__zavarzinii
Animal corpus	0.992397071939077	925	k__Bacteria; p__Bacteroidetes; c__[Saprospirae]; o__[Saprospirales]; f__Saprospiraceae; g__Lewinella; s__persicus
Animal corpus	0.9924174049494751	926	k__Bacteria; p__Proteobacteria; c__Epsilonproteobacteria; o__Campylobacterales; f__Helicobacteraceae; g__; s__
Animal corpus	0.9924376873807056	927	k__Bacteria; p__Proteobacteria; c__Alphaproteobacteria; o__Sphingomonadales; f__Sphingomonadaceae; g__Novosphingobium; s__capsulatum
Animal corpus	0.9924579192327687	928	k__Bacteria; p__Proteobacteria; c__Gammaproteobacteria; o__Legionellales; f__Legionellaceae; g__Legionella; s__adelaidensis
Animal corpus	0.9924781510848318	929	k__Bacteria; p__Proteobacteria; c__Alphaproteobacteria; o__Rhodobacterales; f__Rhodobacteraceae; g__Ruegeria; s__scottomollicae
Animal corpus	0.99249828177856	930	k__Bacteria; p__Proteobacteria; c__Alphaproteobacteria; o__Rhodospirillales; f__Rhodospirillaceae; g__Rhodospirillum; s__
Animal corpus	0.9925184124722882	931	k__Bacteria; p__Bacteroidetes; c__Flavobacteriia; o__Flavobacteriales; f__Flavobacteriaceae; g__Sediminitalea; s__flava
Animal corpus	0.9925384420076815	932	k__Bacteria; p__Actinobacteria; c__Coriobacteriia; o__Coriobacteriales; f__Coriobacteriaceae; g__Atopobium; s__
Animal corpus	0.9925584209639073	933	k__Bacteria; p__Firmicutes; c__Clostridia; o__Thermoanaerobacterales; f__Caldicellulosiruptoraceae; g__Caldicellulosiruptor; s__saccharolyticus
Animal corpus	0.9925783999201332	934	k__Bacteria; p__Firmicutes; c__Clostridia; o__Clostridiales; f__Lachnospiraceae; g__Anaerostipes; s__
Animal corpus	0.9925983282971916	935	k__Bacteria; p__Tenericutes; c__Mollicutes; o__Mycoplasmatales; f__Mycoplasmataceae; g__; s__
Animal corpus	0.9926181555159151	936	k__Bacteria; p__Acidobacteria; c__Acidobacteria-6; o__iii1-15; f__mb2424; g__; s__
Animal corpus	0.9926378309971363	937	k__Bacteria; p__Proteobacteria; c__Alphaproteobacteria; o__Rhizobiales; f__Bradyrhizobiaceae; g__; s__
Animal corpus	0.99265745589919	938	k__Bacteria; p__Planctomycetes; c__Phycisphaerae; o__S-70; f__; g__; s__
Animal corpus	0.9926770302220762	939	k__Bacteria; p__WS2; c__SHA-109; o__; f__; g__; s__
Animal corpus	0.992696553965795	940	k__Bacteria; p__Proteobacteria; c__Alphaproteobacteria; o__Rhizobiales; f__Methylobacteriaceae; g__Methylobacterium; s__organophilum
Animal corpus	0.9927159765511789	941	k__Bacteria; p__OP3; c__koll11; o__GIF10; f__kpj58rc; g__; s__
Animal corpus	0.9927352979782279	942	k__Bacteria; p__Actinobacteria; c__Acidimicrobiia; o__Acidimicrobiales; f__TK06; g__; s__
Animal corpus	0.9927545688261095	943	k__Bacteria; p__Proteobacteria; c__Gammaproteobacteria; o__Xanthomonadales; f__Sinobacteraceae; g__Steroidobacter; s__
Animal corpus	0.9927737890948235	944	k__Bacteria; p__Spirochaetes; c__[Leptospirae]; o__[Leptospirales]; f__Leptospiraceae; g__Turneriella; s__
Animal corpus	0.9927929587843701	945	k__Bacteria; p__Proteobacteria; c__Gammaproteobacteria; o__Vibrionales; f__Pseudoalteromonadaceae; g__Pseudoalteromonas; s__piscicida
Animal corpus	0.9928121284739168	946	k__Bacteria; p__Proteobacteria; c__Alphaproteobacteria; o__Rhizobiales; f__Bradyrhizobiaceae; g__Bradyrhizobium; s__
Animal corpus	0.992831247584296	947	k__Bacteria; p__Firmicutes; c__Bacilli; o__Bacillales; f__Bacillaceae; g__Bacillus; s__
Animal corpus	0.9928503161155077	948	k__Bacteria; p__Proteobacteria; c__Gammaproteobacteria; o__Legionellales; f__Coxiellaceae; g__Aquicella; s__
Animal corpus	0.9928692834883845	949	k__Bacteria; p__Actinobacteria; c__Actinobacteria; o__Actinomycetales; f__Actinomycetaceae; g__Varibaculum; s__
Animal corpus	0.9928882002820939	950	k__Bacteria; p__Planctomycetes; c__Planctomycetia; o__Pirellulales; f__Pirellulaceae; g__planctomycete; s__MS3065
Animal corpus	0.9929070664966358	951	k__Bacteria; p__Firmicutes; c__Bacilli; o__Lactobacillales; f__Streptococcaceae; g__Streptococcus; s__agalactiae
Animal corpus	0.9929257809736755	952	k__Bacteria; p__Proteobacteria; c__Gammaproteobacteria; o__Vibrionales; f__Vibrionaceae; g__Vibrio; s__rumoiensis
Animal corpus	0.9929444448715475	953	k__Bacteria; p__Bacteroidetes; c__Flavobacteriia; o__Flavobacteriales; f__Flavobacteriaceae; g__Aureimonas; s__pelagi
Animal corpus	0.9929629570319173	954	k__Bacteria; p__Chlamydiae; c__Chlamydiia; o__Chlamydiales; f__Rhabdochlamydiaceae; g__Candidatus Rhabdochlamydia; s__
Animal corpus	0.992981469192287	955	k__Bacteria; p__Acidobacteria; c__OS-K; o__; f__; g__; s__
Animal corpus	0.9929999307734894	956	k__Bacteria; p__Chloroflexi; c__Thermomicrobia; o__AKYG1722; f__; g__; s__
Animal corpus	0.9930183923546917	957	k__Bacteria; p__Bacteroidetes; c__Cytophagia; o__Cytophagales; f__Flammeovirgaceae; g__Sediminitomix; s__flava
Animal corpus	0.9930367527775591	958	k__Bacteria; p__Proteobacteria; c__Betaproteobacteria; o__Rhodocyclales; f__Rhodocyclaceae; g__Azoarcus; s__
Animal corpus	0.9930550120420916	959	k__Bacteria; p__Proteobacteria; c__Deltaproteobacteria; o__Desulfobacterales; f__Desulfobulbaceae; g__Desulfocapsa; s__
Animal corpus	0.993073271306624	960	k__Bacteria; p__Planctomycetes; c__Planctomycetia; o__Pirellulales; f__Pirellulaceae; g__planctomycete; s__MS3332
Animal corpus	0.9930915305711565	961	k__Bacteria; p__NKB19; c__TSBW08; o__; f__; g__; s__
Animal corpus	0.993109789835689	962	k__Bacteria; p__Proteobacteria; c__Betaproteobacteria; o__Burkholderiales; f__Oxalobacteraceae; g__Massilia; s__niabensis
Animal corpus	0.993127998521054	963	k__Bacteria; p__Bacteroidetes; c__Flavobacteriia; o__Flavobacteriales; f__Flavobacteriaceae; g__Flavobacterium; s__gelidilacus
Animal corpus	0.9931461566272517	964	k__Bacteria; p__Proteobacteria; c__Alphaproteobacteria; o__Rhizobiales; f__Hyphomicrobiaceae; g__Stappia; s__indica
Animal corpus	0.9931643147334493	965	k__Bacteria; p__Proteobacteria; c__Gammaproteobacteria; o__Alteromonadales; f__Alteromonadaceae; g__Glaciecola; s__psychrophila
Animal corpus	0.9931824222604795	966	k__Bacteria; p__Proteobacteria; c__Gammaproteobacteria; o__Alteromonadales; f__Idiomarinaceae; g__Pseudidiomarina; s__homiensis
Animal corpus	0.9932004792083422	967	k__Bacteria; p__Planctomycetes; c__Planctomycetia; o__Pirellulales; f__Pirellulaceae; g__planctomycete; s__DWL3I2
Animal corpus	0.9932183844187026	968	k__Bacteria; p__Armatimonadetes; c__[Fimbriimonadia]; o__[Fimbriimonadales]; f__[Fimbriimonadaceae]; g__Fimbriimonas; s__
Animal corpus	0.993236289629063	969	k__Bacteria; p__Proteobacteria; c__Gammaproteobacteria; o__Pseudomonadales; f__Moraxellaceae; g__Moraxella; s__lincolnii
Animal corpus	0.9932540936810884	970	k__Bacteria; p__GN02; c__3BR-5F; o__; f__; g__; s__
Animal corpus	0.9932717965747789	971	k__Bacteria; p__Proteobacteria; c__Alphaproteobacteria; o__Rhodospirillales; f__Acetobacteraceae; g__Tanticharoenia; s__sakaeratensis
Animal corpus	0.9932894994684695	972	k__Bacteria; p__Firmicutes; c__Bacilli; o__Gemellales; f__; g__; s__
Animal corpus	0.99330720236216	973	k__Bacteria; p__Actinobacteria; c__Acidimicrobiia; o__Acidimicrobiales; f__C111; g__Ilumatobacter; s__fluminis
Animal corpus	0.9933248546766831	974	k__Bacteria; p__Chloroflexi; c__Thermomicrobia; o__JG30-KF-CM45; f__; g__; s__
Animal corpus	0.9933424564120387	975	k__Bacteria; p__Lentisphaerae; c__[Lentisphaeria]; o__Lentisphaerales; f__Lentisphaeraceae; g__Lentisphaera; s__
Animal corpus	0.9933599569890594	976	k__Bacteria; p__Bacteroidetes; c__Cytophagia; o__Cytophagales; f__Cytophagaceae; g__Emticicia; s__
Animal corpus	0.9933774575660802	977	k__Bacteria; p__Proteobacteria; c__Alphaproteobacteria; o__RF32; f__; g__; s__
Animal corpus	0.993394958143101	978	k__Archaea; p__Euryarchaeota; c__Methanomicrobia; o__Methanosarcinales; f__Methanosarcinaceae; g__Methanohalobium; s__evestigatum
Animal corpus	0.9934124081409542	979	k__Bacteria; p__Actinobacteria; c__Actinobacteria; o__Actinomycetales; f__Micrococcaceae; g__Arthrobacter; s__niigatensis
Animal corpus	0.9934297569804725	980	k__Bacteria; p__Proteobacteria; c__Gammaproteobacteria; o__Alteromonadales; f__125ds10; g__; s__
Animal corpus	0.993447004661656	981	k__Bacteria; p__BHI80-139; c__; o__; f__; g__; s__
Animal corpus	0.9934642523428395	982	k__Bacteria; p__Proteobacteria; c__Gammaproteobacteria; o__Pasteurellales; f__Pasteurellaceae; g__Actinobacillus; s__parahaemolyticus
Animal corpus	0.9934814494448555	983	k__Bacteria; p__Firmicutes; c__Clostridia; o__Clostridiales; f__Veillonellaceae; g__Veillonella; s__
Animal corpus	0.9934986465468715	984	k__Bacteria; p__Bacteroidetes; c__Bacteroidia; o__Bacteroidales; f__Prevotellaceae; g__Prevotella; s__nigrescens
Animal corpus	0.99351579306972	985	k__Bacteria; p__Proteobacteria; c__Gammaproteobacteria; o__Alteromonadales; f__[Chromatiaceae]; g__Rheinheimera; s__nanhaiensis
Animal corpus	0.9935329395925686	986	k__Bacteria; p__Proteobacteria; c__Deltaproteobacteria; o__Desulfuromonadales; f__Pelobacteraceae; g__Pelobacter; s__carbinolicus
Animal corpus	0.9935499849570822	987	k__Bacteria; p__Planctomycetes; c__Planctomycetia; o__Gemmatales; f__Isosphaeraceae; g__; s__
Animal corpus	0.9935669797424285	988	k__Bacteria; p__Bacteroidetes; c__Bacteroidia; o__Bacteroidales; f__Prevotellaceae; g__Prevotella; s__nanceiensis
Animal corpus	0.9935838733694398	989	k__Bacteria; p__Chlamydiae; c__Chlamydiia; o__Chlamydiales; f__Simkaniaceae; g__Fritschea; s__bemisiae
Animal corpus	0.9936006658381161	990	k__Bacteria; p__Bacteroidetes; c__Cytophagia; o__Cytophagales; f__Cyclobacteriaceae; g__Algoriphagus; s__hitonicola
Animal corpus	0.9936173065692901	991	k__Bacteria; p__Gemmatimonadetes; c__Gemmatimonadetes; o__N1423WL; f__; g__; s__
Animal corpus	0.9936339473004642	992	k__Bacteria; p__Actinobacteria; c__Actinobacteria; o__Actinomycetales; f__Geodermatophilaceae; g__Blastococcus; s__aggregatus
Animal corpus	0.9936504868733033	993	k__Bacteria; p__Proteobacteria; c__Alphaproteobacteria; o__Rhizobiales; f__Phyllobacteriaceae; g__Nitratireductor; s__indicus
Animal corpus	0.9936670264461424	994	k__Bacteria; p__Bacteroidetes; c__Cytophagia; o__Cytophagales; f__Cytophagaceae; g__Spirosoma; s__
Animal corpus	0.993683515439814	995	k__Bacteria; p__Cyanobacteria; c__Oscillatoriophycideae; o__Oscillatoriales; f__Phormidiaceae; g__Phormidium; s__
Animal corpus	0.9936999538543183	996	k__Bacteria; p__Proteobacteria; c__Alphaproteobacteria; o__Rhodobacterales; f__Rhodobacteraceae; g__Paracoccus; s__aminovorans
Animal corpus	0.9937162911104876	997	k__Bacteria; p__Chlamydiae; c__Chlamydiia; o__Chlamydiales; f__Simkaniaceae; g__Fritschea; s__eriococci
Animal corpus	0.993732628366657	998	k__Bacteria; p__Proteobacteria; c__Alphaproteobacteria; o__Sphingomonadales; f__Sphingomonadaceae; g__Novosphingobium; s__resinovorum
Animal corpus	0.9937489656228263	999	k__Bacteria; p__Proteobacteria; c__Alphaproteobacteria; o__Rhizobiales; f__Rhizobiaceae; g__Rhizobium; s__daejeonense
Animal corpus	0.9937651511414933	1000	k__Bacteria; p__Fibrobacteres; c__Fibrobacteria; o__Fibrobacterales; f__; g__; s__
Animal corpus	0.9937813366601603	1001	k__Bacteria; p__Firmicutes; c__Clostridia; o__Thermoanaerobacterales; f__; g__; s__
Animal corpus	0.9937974715996598	1002	k__Bacteria; p__Proteobacteria; c__Deltaproteobacteria; o__Bdellovibrionales; f__Bdellovibrionaceae; g__Bdellovibrio; s__bacteriovorus
Animal corpus	0.9938136065391593	1003	k__Bacteria; p__Bacteroidetes; c__Cytophagia; o__Cytophagales; f__Flammeovirgaceae; g__Marinoscillum; s__furvescens
Animal corpus	0.9938295897411564	1004	k__Bacteria; p__Proteobacteria; c__Alphaproteobacteria; o__Rhodospirillales; f__Rhodospirillaceae; g__Reyranella; s__massiliensis
Animal corpus	0.9938455729431536	1005	k__Bacteria; p__Nitrospirae; c__Nitrospira; o__Nitrospirales; f__Nitrospiraceae; g__Nitrospira; s__
Animal corpus	0.9938615055659833	1006	k__Bacteria; p__[Thermi]; c__Deinococci; o__Deinococcales; f__Deinococcaceae; g__Deinococcus; s__
Animal corpus	0.993877438188813	1007	k__Bacteria; p__Proteobacteria; c__Betaproteobacteria; o__Methylophilales; f__Methylophilaceae; g__Methylobacillus; s__
Animal corpus	0.9938933708116428	1008	k__Bacteria; p__Chloroflexi; c__TK17; o__TK18; f__; g__; s__
Animal corpus	0.9939092022761375	1009	k__Bacteria; p__Proteobacteria; c__Alphaproteobacteria; o__Rhodobacterales; f__Rhodobacteraceae; g__Ponticoccus; s__litoralis
Animal corpus	0.9939250337406323	1010	k__Bacteria; p__Verrucomicrobia; c__[Pedosphaerae]; o__[Pedosphaerales]; f__Ellin515; g__; s__
Animal corpus	0.9939407134676248	1011	k__Bacteria; p__Proteobacteria; c__Gammaproteobacteria; o__Legionellales; f__Legionellaceae; g__Legionella; s__fairfieldensis
Animal corpus	0.9939561908779474	1012	k__Bacteria; p__Bacteroidetes; c__Flavobacteriia; o__Flavobacteriales; f__Flavobacteriaceae; g__Marixanthomonas; s__ophiurae
Animal corpus	0.9939716177091026	1013	k__Bacteria; p__Proteobacteria; c__Betaproteobacteria; o__Burkholderiales; f__Burkholderiaceae; g__Lautropia; s__
Animal corpus	0.9939870445402578	1014	k__Bacteria; p__Firmicutes; c__Clostridia; o__Clostridiales; f__Lachnospiraceae; g__Lachnoanaerobaculum; s__orale
Animal corpus	0.9940024207922455	1015	k__Bacteria; p__Bacteroidetes; c__Bacteroidia; o__Bacteroidales; f__Rikenellaceae; g__AF12; s__
Animal corpus	0.9940177464650658	1016	k__Bacteria; p__Bacteroidetes; c__Cytophagia; o__Cytophagales; f__Cyclobacteriaceae; g__Algoriphagus; s__marincola
Animal corpus	0.994033072137886	1017	k__Bacteria; p__Proteobacteria; c__Alphaproteobacteria; o__Rhodobacterales; f__Rhodobacteraceae; g__Thioclava; s__pacifica
Animal corpus	0.9940482966523715	1018	k__Bacteria; p__Actinobacteria; c__Actinobacteria; o__Actinomycetales; f__Intrasporangiaceae; g__Phycicoccus; s__
Animal corpus	0.9940635211668569	1019	k__Bacteria; p__Bacteroidetes; c__Flavobacteriia; o__Flavobacteriales; f__Flavobacteriaceae; g__Aequorivita; s__
Animal corpus	0.9940787456813424	1020	k__Bacteria; p__Bacteroidetes; c__Flavobacteriia; o__Flavobacteriales; f__Flavobacteriaceae; g__Oceanistipes; s__pacificus
Animal corpus	0.9940939196166603	1021	k__Bacteria; p__Proteobacteria; c__Alphaproteobacteria; o__Rhizobiales; f__Methylobacteriaceae; g__Methylobacterium; s__adhaesivum
Animal corpus	0.9941090935519782	1022	k__Bacteria; p__Actinobacteria; c__Actinobacteria; o__Actinomycetales; f__Sporichthyaceae; g__; s__
Animal corpus	0.9941242674872961	1023	k__Archaea; p__Crenarchaeota; c__Thaumarchaeota; o__Cenarchaeales; f__Cenarchaeaceae; g__Cenarchaeum; s__
Animal corpus	0.9941393908434466	1024	k__Bacteria; p__Actinobacteria; c__Acidimicrobiia; o__Acidimicrobiales; f__ZA3409c; g__; s__
Animal corpus	0.9941545141995971	1025	k__Bacteria; p__Proteobacteria; c__Alphaproteobacteria; o__Rhizobiales; f__Rhizobiaceae; g__Rhizobium; s__
Animal corpus	0.9941695869765801	1026	k__Bacteria; p__Firmicutes; c__Clostridia; o__Clostridiales; f__Lachnospiraceae; g__Blautia; s__producta
Animal corpus	0.9941845080160607	1027	k__Bacteria; p__Proteobacteria; c__Alphaproteobacteria; o__Rhodobacterales; f__Hyphomonadaceae; g__Hyphomonas; s__oceanitis
Animal corpus	0.994199378476374	1028	k__Bacteria; p__Firmicutes; c__Clostridia; o__Clostridiales; f__Veillonellaceae; g__Acidaminococcus; s__
Animal corpus	0.9942142489366872	1029	k__Bacteria; p__Proteobacteria; c__Alphaproteobacteria; o__Caulobacterales; f__Caulobacteraceae; g__Mycoplana; s__
Animal corpus	0.994229068817833	1030	k__Bacteria; p__Proteobacteria; c__Betaproteobacteria; o__Burkholderiales; f__Comamonadaceae; g__Polaromonas; s__
Animal corpus	0.9942438886989788	1031	k__Bacteria; p__Acidobacteria; c__AT-s54; o__; f__; g__; s__
Animal corpus	0.9942586074217897	1032	k__Bacteria; p__Proteobacteria; c__Alphaproteobacteria; o__Rhizobiales; f__Bradyrhizobiaceae; g__Balneimonas; s__
Animal corpus	0.9942731238279308	1033	k__Bacteria; p__Firmicutes; c__Clostridia; o__Clostridiales; f__Ruminococcaceae; g__Butyricicoccus; s__pullicaecorum
Animal corpus	0.994287539075737	1034	k__Bacteria; p__Proteobacteria; c__Gammaproteobacteria; o__Pseudomonadales; f__Moraxellaceae; g__; s__
Animal corpus	0.9943019037443757	1035	k__Bacteria; p__Firmicutes; c__Clostridia; o__Clostridiales; f__Lachnospiraceae; g__Oribacterium; s__
Animal corpus	0.9943162684130143	1036	k__Bacteria; p__Spirochaetes; c__Spirochaetes; o__Spirochaetales; f__Spirochaetaceae; g__Treponema; s__
Animal corpus	0.9943305825024856	1037	k__Bacteria; p__Bacteroidetes; c__[Saprospirae]; o__[Saprospirales]; f__Chitinophagaceae; g__Segetibacter; s__
Animal corpus	0.9943448965919569	1038	k__Bacteria; p__Proteobacteria; c__Epsilonproteobacteria; o__Campylobacterales; f__Helicobacteraceae; g__Helicobacter; s__ganmani
Animal corpus	0.9943592106814282	1039	k__Bacteria; p__Proteobacteria; c__Gammaproteobacteria; o__Pseudomonadales; f__Moraxellaceae; g__Acinetobacter; s__schindleri
Animal corpus	0.9943735247708995	1040	k__Bacteria; p__Firmicutes; c__Clostridia; o__Clostridiales; f__Clostridiaceae; g__Clostridium; s__paraputrificum
Animal corpus	0.9943878388603707	1041	k__Bacteria; p__Proteobacteria; c__Alphaproteobacteria; o__Sphingomonadales; f__Sphingomonadaceae; g__Blastomonas; s__
Animal corpus	0.9944020517915071	1042	k__Bacteria; p__Proteobacteria; c__Alphaproteobacteria; o__Rhodobacterales; f__Rhodobacteraceae; g__Haematobacter; s__massiliensis
Animal corpus	0.9944162647226434	1043	k__Bacteria; p__Proteobacteria; c__Deltaproteobacteria; o__[Entotheonellales]; f__; g__; s__
Animal corpus	0.9944304270746124	1044	k__Bacteria; p__Proteobacteria; c__Alphaproteobacteria; o__Ellin329; f__; g__; s__
Animal corpus	0.9944445388474138	1045	k__Bacteria; p__Proteobacteria; c__Gammaproteobacteria; o__Legionellales; f__Legionellaceae; g__Legionella; s__pneumophila
Animal corpus	0.9944586000410478	1046	k__Bacteria; p__Proteobacteria; c__Gammaproteobacteria; o__Alteromonadales; f__Colwelliaceae; g__; s__
Animal corpus	0.9944725600763469	1047	k__Bacteria; p__Actinobacteria; c__Actinobacteria; o__Actinomycetales; f__Dermabacteraceae; g__Brachybacterium; s__conglomeratum
Animal corpus	0.994486418953311	1048	k__Bacteria; p__Actinobacteria; c__Actinobacteria; o__Actinomycetales; f__ACK-M1; g__; s__
Animal corpus	0.9945002778302752	1049	k__Bacteria; p__TM7; c__SC3; o__; f__; g__; s__
Animal corpus	0.9945140861280719	1050	k__Bacteria; p__Proteobacteria; c__Deltaproteobacteria; o__Desulfobacterales; f__Desulfobacteraceae; g__Desulfospira; s__joergensenii
Animal corpus	0.9945277932675337	1051	k__Bacteria; p__Proteobacteria; c__Betaproteobacteria; o__Neisseriales; f__Neisseriaceae; g__Eikenella; s__
Animal corpus	0.9945415004069955	1052	k__Bacteria; p__Proteobacteria; c__Alphaproteobacteria; o__Rhizobiales; f__Brucellaceae; g__Ochrobactrum; s__
Animal corpus	0.9945552075464573	1053	k__Bacteria; p__Actinobacteria; c__Thermoleophilia; o__Solirubrobacterales; f__Patulibacteraceae; g__; s__
Animal corpus	0.9945688135275842	1054	k__Bacteria; p__Proteobacteria; c__Betaproteobacteria; o__SC-I-84; f__; g__; s__
Animal corpus	0.9945823689295437	1055	k__Archaea; p__Euryarchaeota; c__Halobacteria; o__Halobacteriales; f__Halobacteriaceae; g__; s__
Animal corpus	0.9945959243315031	1056	k__Bacteria; p__Firmicutes; c__Erysipelotrichi; o__Erysipelotrichales; f__Erysipelotrichaceae; g__Coprobacillus; s__
Animal corpus	0.9946094797334626	1057	k__Bacteria; p__Cyanobacteria; c__Synechococcophycideae; o__Pseudanabaenales; f__Pseudanabaenaceae; g__Halomicronema; s__hongdechloris
Animal corpus	0.994623035135422	1058	k__Bacteria; p__Verrucomicrobia; c__[Spartobacteria]; o__[Chthoniobacterales]; f__01D2Z36; g__; s__
Animal corpus	0.9946365905373815	1059	k__Bacteria; p__Bacteroidetes; c__Flavobacteriia; o__Flavobacteriales; f__Flavobacteriaceae; g__Leeuwenhoekiella; s__
Animal corpus	0.994650145939341	1060	k__Bacteria; p__Bacteroidetes; c__Bacteroidia; o__Bacteroidales; f__Rikenellaceae; g__Alistipes; s__putredinis
Animal corpus	0.9946637013413004	1061	k__Bacteria; p__OD1; c__SM2F11; o__; f__; g__; s__
Animal corpus	0.9946772061640925	1062	k__Bacteria; p__Actinobacteria; c__Actinobacteria; o__Actinomycetales; f__Pseudonocardiaceae; g__; s__
Animal corpus	0.994690660407717	1063	k__Bacteria; p__Proteobacteria; c__Gammaproteobacteria; o__Pseudomonadales; f__Moraxellaceae; g__Psychrobacter; s__
Animal corpus	0.9947040640721742	1064	k__Bacteria; p__Actinobacteria; c__Actinobacteria; o__Actinomycetales; f__Intrasporangiaceae; g__Kytococcus; s__
Animal corpus	0.9947174677366313	1065	k__Bacteria; p__Proteobacteria; c__Deltaproteobacteria; o__Desulfobacterales; f__Desulfobacteraceae; g__Desulfosarcina; s__
Animal corpus	0.994730820821921	1066	k__Bacteria; p__Acidobacteria; c__Acidobacteriia; o__Acidobacteriales; f__Acidobacteriaceae; g__; s__
Animal corpus	0.9947440727488758	1067	k__Bacteria; p__Proteobacteria; c__Betaproteobacteria; o__IS-44; f__; g__; s__
Animal corpus	0.9947572235174956	1068	k__Bacteria; p__Acidobacteria; c__Acidobacteriia; o__Acidobacteriales; f__Acidobacteriaceae; g__Telmatobacter; s__bradus
Animal corpus	0.9947703742861155	1069	k__Bacteria; p__Cyanobacteria; c__Oscillatoriophycideae; o__Chroococcales; f__Xenococcaceae; g__Stanieria; s__cyanosphaera
Animal corpus	0.9947835250547353	1070	k__Bacteria; p__Proteobacteria; c__Gammaproteobacteria; o__Methylococcales; f__; g__; s__
Animal corpus	0.9947966758233552	1071	k__Bacteria; p__Proteobacteria; c__Deltaproteobacteria; o__Myxococcales; f__0319-6G20; g__; s__
Animal corpus	0.9948097760128076	1072	k__Bacteria; p__WS3; c__PRR-12; o__wb1_H11; f__; g__; s__
Animal corpus	0.9948228256230925	1073	k__Bacteria; p__Planctomycetes; c__Phycisphaerae; o__SHA-43; f__; g__; s__
Animal corpus	0.99483582465421	1074	k__Bacteria; p__Bacteroidetes; c__SM1A07; o__; f__; g__; s__
Animal corpus	0.9948487731061602	1075	k__Bacteria; p__Actinobacteria; c__Thermoleophilia; o__Solirubrobacterales; f__Conexibacteraceae; g__; s__
Animal corpus	0.9948616709789427	1076	k__Bacteria; p__Proteobacteria; c__Alphaproteobacteria; o__Rhizobiales; f__Phyllobacteriaceae; g__Aminobacter; s__
Animal corpus	0.9948745182725579	1077	k__Bacteria; p__Proteobacteria; c__Gammaproteobacteria; o__Legionellales; f__Francisellaceae; g__Francisella; s__cantonensis
Animal corpus	0.9948873149870056	1078	k__Bacteria; p__Fusobacteria; c__Fusobacteriia; o__Fusobacteriales; f__Leptotrichiaceae; g__Streptobacillus; s__moniliformis
Animal corpus	0.9949001117014532	1079	k__Bacteria; p__Fibrobacteres; c__Fibrobacteria; o__Ucp1540; f__; g__; s__
Animal corpus	0.9949128578367334	1080	k__Bacteria; p__[Thermi]; c__Deinococci; o__Deinococcales; f__Trueperaceae; g__Truepera; s__
Animal corpus	0.9949256039720137	1081	k__Bacteria; p__Bacteroidetes; c__VC2_1_Bac22; o__; f__; g__; s__
Animal corpus	0.9949381983697916	1082	k__Bacteria; p__Bacteroidetes; c__Flavobacteriia; o__Flavobacteriales; f__Flavobacteriaceae; g__Sufflavibacter; s__maritimus
Animal corpus	0.9949507927675695	1083	k__Bacteria; p__Proteobacteria; c__Alphaproteobacteria; o__Rhodobacterales; f__Rhodobacteraceae; g__Paracoccus; s__kawasakiensis
Animal corpus	0.99496333658618	1084	k__Bacteria; p__Proteobacteria; c__Alphaproteobacteria; o__Rickettsiales; f__mitochondria; g__Bigelowiella; s__natans
Animal corpus	0.9949758804047905	1085	k__Bacteria; p__Acidobacteria; c__[Chloracidobacteria]; o__PK29; f__; g__; s__
Animal corpus	0.994988424223401	1086	k__Bacteria; p__Proteobacteria; c__Gammaproteobacteria; o__Oceanospirillales; f__Oceanospirillaceae; g__Balneatrix; s__alpica
Animal corpus	0.9950009174628439	1087	k__Bacteria; p__Cyanobacteria; c__Oscillatoriophycideae; o__Oscillatoriales; f__Oscillatoriaceae; g__Lyngbya; s__
Animal corpus	0.9950134107022869	1088	k__Bacteria; p__Deferribacteres; c__Deferribacteres; o__Deferribacterales; f__Deferribacteraceae; g__Mucispirillum; s__schaedleri
Animal corpus	0.9950259039417299	1089	k__Bacteria; p__Proteobacteria; c__Alphaproteobacteria; o__Rhodobacterales; f__Rhodobacteraceae; g__Roseovarius; s__mucosus
Animal corpus	0.9950382960228379	1090	k__Bacteria; p__Proteobacteria; c__Zetaproteobacteria; o__Mariprofundales; f__Mariprofundaceae; g__; s__
Animal corpus	0.9950506881039459	1091	k__Bacteria; p__Proteobacteria; c__Alphaproteobacteria; o__Rhodospirillales; f__Acetobacteraceae; g__Roseomonas; s__frigidaquae
Animal corpus	0.9950630296058866	1092	k__Bacteria; p__Bacteroidetes; c__Flavobacteriia; o__Flavobacteriales; f__Flavobacteriaceae; g__Winogradskyella; s__thalassocola
Animal corpus	0.9950753711078272	1093	k__Bacteria; p__Proteobacteria; c__Alphaproteobacteria; o__Rhizobiales; f__Aurantimonadaceae; g__; s__
Animal corpus	0.9950876620306004	1094	k__Bacteria; p__Proteobacteria; c__Alphaproteobacteria; o__Rhodobacterales; f__Rhodobacteraceae; g__Albimonas; s__donghaensis
Animal corpus	0.9950998012158712	1095	k__Bacteria; p__Chloroflexi; c__Chloroflexi; o__[Roseiflexales]; f__; g__; s__
Animal corpus	0.9951119404011419	1096	k__Bacteria; p__Acidobacteria; c__Acidobacteria-6; o__iii1-15; f__RB40; g__; s__
Animal corpus	0.9951240290072453	1097	k__Bacteria; p__Proteobacteria; c__Gammaproteobacteria; o__Alteromonadales; f__Alteromonadaceae; g__Glaciecola; s__agarilytica
Animal corpus	0.9951360670341812	1098	k__Bacteria; p__Cyanobacteria; c__Synechococcophycideae; o__Pseudanabaenales; f__Pseudanabaenaceae; g__Phormidium; s__priestleyi
Animal corpus	0.9951481050611172	1099	k__Bacteria; p__Proteobacteria; c__Betaproteobacteria; o__Burkholderiales; f__Oxalobacteraceae; g__; s__
Animal corpus	0.9951600925088856	1100	k__Bacteria; p__Proteobacteria; c__Betaproteobacteria; o__Burkholderiales; f__Comamonadaceae; g__Leptothrix; s__
Animal corpus	0.995172079956654	1101	k__Bacteria; p__Firmicutes; c__Clostridia; o__Clostridiales; f__Veillonellaceae; g__Selenomonas; s__noxia
Animal corpus	0.9951839662460876	1102	k__Bacteria; p__Proteobacteria; c__Betaproteobacteria; o__Burkholderiales; f__Comamonadaceae; g__Tepidimonas; s__
Animal corpus	0.9951957513771863	1103	k__Bacteria; p__Proteobacteria; c__Gammaproteobacteria; o__Enterobacteriales; f__Enterobacteriaceae; g__Morganella; s__morganii
Animal corpus	0.9952074859291175	1104	k__Bacteria; p__Firmicutes; c__Bacilli; o__Lactobacillales; f__Carnobacteriaceae; g__; s__
Animal corpus	0.9952192204810486	1105	k__Bacteria; p__Proteobacteria; c__Gammaproteobacteria; o__Vibrionales; f__Vibrionaceae; g__Enterovibrio; s__
Animal corpus	0.9952309044538123	1106	k__Bacteria; p__Spirochaetes; c__GN05; o__; f__; g__; s__
Animal corpus	0.9952425884265761	1107	k__Bacteria; p__Actinobacteria; c__Actinobacteria; o__Actinomycetales; f__Mycobacteriaceae; g__Mycobacterium; s__vaccae
Animal corpus	0.9952541712410049	1108	k__Bacteria; p__Chloroflexi; c__; o__; f__; g__; s__
Animal corpus	0.9952656023179314	1109	k__Bacteria; p__Proteobacteria; c__Gammaproteobacteria; o__Vibrionales; f__Vibrionaceae; g__Photobacterium; s__damselae
Animal corpus	0.9952769828156904	1110	k__Bacteria; p__Bacteroidetes; c__Flavobacteriia; o__Flavobacteriales; f__Flavobacteriaceae; g__Zhouia; s__amylolytica
Animal corpus	0.995288312734282	1111	k__Bacteria; p__Firmicutes; c__Clostridia; o__Clostridiales; f__Peptococcaceae; g__rc4-4; s__
Animal corpus	0.9952996426528735	1112	k__Bacteria; p__Bacteroidetes; c__Flavobacteriia; o__Flavobacteriales; f__Flavobacteriaceae; g__Croceimarina; s__litoralis
Animal corpus	0.9953109725714651	1113	k__Bacteria; p__Proteobacteria; c__Betaproteobacteria; o__Burkholderiales; f__Comamonadaceae; g__Rubrivivax; s__
Animal corpus	0.9953223024900566	1114	k__Bacteria; p__Actinobacteria; c__Actinobacteria; o__Bifidobacteriales; f__Bifidobacteriaceae; g__Alloscardovia; s__
Animal corpus	0.9953335312503133	1115	k__Bacteria; p__Firmicutes; c__Clostridia; o__Clostridiales; f__Dehalobacteriaceae; g__Dehalobacterium; s__
Animal corpus	0.99534476001057	1116	k__Bacteria; p__Proteobacteria; c__Gammaproteobacteria; o__Alteromonadales; f__Alteromonadaceae; g__Cellvibrio; s__
Animal corpus	0.9953559887708268	1117	k__Bacteria; p__Proteobacteria; c__Betaproteobacteria; o__Burkholderiales; f__Alcaligenaceae; g__; s__
Animal corpus	0.995367166951916	1118	k__Bacteria; p__Proteobacteria; c__Alphaproteobacteria; o__Sphingomonadales; f__Sphingomonadaceae; g__Sandaracinobacter; s__sibiricus
Animal corpus	0.9953783451330052	1119	k__Bacteria; p__Proteobacteria; c__Alphaproteobacteria; o__Rhodobacterales; f__Rhodobacteraceae; g__Citreimonas; s__salinaria
Animal corpus	0.9953895233140944	1120	k__Bacteria; p__Proteobacteria; c__Gammaproteobacteria; o__Alteromonadales; f__Alteromonadaceae; g__Alteromonas; s__macleodii
Animal corpus	0.9954007014951836	1121	k__Bacteria; p__Firmicutes; c__Clostridia; o__Clostridiales; f__Lachnospiraceae; g__Clostridium; s__citroniae
Animal corpus	0.9954118290971053	1122	k__Bacteria; p__Chloroflexi; c__Anaerolineae; o__CFB-26; f__; g__; s__
Animal corpus	0.9954229566990271	1123	k__Bacteria; p__Proteobacteria; c__Betaproteobacteria; o__Burkholderiales; f__Burkholderiaceae; g__Burkholderia; s__bryophila
Animal corpus	0.9954340843009489	1124	k__Bacteria; p__Firmicutes; c__Bacilli; o__Haloplasmatales; f__Haloplasmataceae; g__Haloplasma; s__contractile
Animal corpus	0.9954452119028707	1125	k__Bacteria; p__Cyanobacteria; c__Oscillatoriophycideae; o__Oscillatoriales; f__Phormidiaceae; g__Arthrospira; s__platensis
Animal corpus	0.9954563395047925	1126	k__Bacteria; p__Actinobacteria; c__Actinobacteria; o__Actinomycetales; f__Geodermatophilaceae; g__Modestobacter; s__
Animal corpus	0.9954674671067143	1127	k__Bacteria; p__Proteobacteria; c__Betaproteobacteria; o__Rhodocyclales; f__Rhodocyclaceae; g__Methyloversatilis; s__
Animal corpus	0.9954785441294687	1128	k__Bacteria; p__Bacteroidetes; c__Flavobacteriia; o__Flavobacteriales; f__Flavobacteriaceae; g__Fulvibacter; s__tottoriensis
Animal corpus	0.9954895705730555	1129	k__Bacteria; p__Proteobacteria; c__Alphaproteobacteria; o__Sphingomonadales; f__Sphingomonadaceae; g__Novosphingobium; s__stygium
Animal corpus	0.9955005970166424	1130	k__Bacteria; p__Acidobacteria; c__Acidobacteriia; o__Acidobacteriales; f__Acidobacteriaceae; g__Terriglobus; s__
Animal corpus	0.9955115728810618	1131	k__Bacteria; p__Chloroflexi; c__Ktedonobacteria; o__Thermogemmatisporales; f__Thermogemmatisporaceae; g__; s__
Animal corpus	0.9955225487454813	1132	k__Bacteria; p__Bacteroidetes; c__Sphingobacteriia; o__Sphingobacteriales; f__Sphingobacteriaceae; g__Sphingobacterium; s__multivorum
Animal corpus	0.9955334234515658	1133	k__Bacteria; p__Proteobacteria; c__Alphaproteobacteria; o__Rhodobacterales; f__Rhodobacteraceae; g__Roseovarius; s__pacificus
Animal corpus	0.9955442981576503	1134	k__Bacteria; p__Proteobacteria; c__Betaproteobacteria; o__EC94; f__; g__; s__
Animal corpus	0.9955551728637348	1135	k__Bacteria; p__Chlamydiae; c__Chlamydiia; o__Chlamydiales; f__Parachlamydiaceae; g__Neochlamydia; s__hartmannellae
Animal corpus	0.995565996990652	1136	k__Bacteria; p__Firmicutes; c__Clostridia; o__Clostridiales; f__Ruminococcaceae; g__Ruminococcus; s__bromii
Animal corpus	0.9955767705384015	1137	k__Bacteria; p__Proteobacteria; c__Betaproteobacteria; o__Burkholderiales; f__Comamonadaceae; g__Pelomonas; s__puraquae
Animal corpus	0.9955874935069837	1138	k__Bacteria; p__Cyanobacteria; c__Chloroplast; o__Chlorophyta; f__Chlamydomonadaceae; g__; s__
Animal corpus	0.9955982164755659	1139	k__Bacteria; p__Chloroflexi; c__Chloroflexi; o__Chloroflexales; f__Chloroflexaceae; g__; s__
Animal corpus	0.9956088888649807	1140	k__Bacteria; p__Actinobacteria; c__Actinobacteria; o__Actinomycetales; f__Mycobacteriaceae; g__Mycobacterium; s__gordonae
Animal corpus	0.9956195612543954	1141	k__Bacteria; p__Actinobacteria; c__Actinobacteria; o__Actinomycetales; f__Micromonosporaceae; g__Actinoplanes; s__brasiliensis
Animal corpus	0.9956301830646427	1142	k__Bacteria; p__Proteobacteria; c__Betaproteobacteria; o__Burkholderiales; f__Oxalobacteraceae; g__Massilia; s__niastensis
Animal corpus	0.9956408048748899	1143	k__Bacteria; p__Acidobacteria; c__Acidobacteria-6; o__; f__; g__; s__
Animal corpus	0.9956514266851372	1144	k__Bacteria; p__Proteobacteria; c__Gammaproteobacteria; o__Acidithiobacillales; f__Acidithiobacillaceae; g__; s__
Animal corpus	0.9956620484953844	1145	k__Bacteria; p__Verrucomicrobia; c__Verrucomicrobiae; o__Verrucomicrobiales; f__Verrucomicrobiaceae; g__Roseibacillus; s__ponti
Animal corpus	0.9956725691472967	1146	k__Bacteria; p__Proteobacteria; c__Gammaproteobacteria; o__Alteromonadales; f__Colwelliaceae; g__Colwellia; s__aestuarii
Animal corpus	0.9956830392200416	1147	k__Bacteria; p__Planctomycetes; c__Planctomycetia; o__Pirellulales; f__Pirellulaceae; g__planctomycete; s__MS30D8
Animal corpus	0.9956935092927865	1148	k__Bacteria; p__Firmicutes; c__Clostridia; o__Clostridiales; f__Clostridiaceae; g__Caloramator; s__
Animal corpus	0.9957039793655315	1149	k__Bacteria; p__Proteobacteria; c__Alphaproteobacteria; o__Rhizobiales; f__Methylobacteriaceae; g__Methylobacterium; s__komagatae
Animal corpus	0.995714398859109	1150	k__Bacteria; p__Actinobacteria; c__Actinobacteria; o__Actinomycetales; f__Pseudonocardiaceae; g__Actinomycetospora; s__
Animal corpus	0.9957248183526864	1151	k__Bacteria; p__Gemmatimonadetes; c__Gemmatimonadetes; o__Gemmatimonadales; f__Gemmatimonadaceae; g__Gemmatimonas; s__
Animal corpus	0.9957351872670964	1152	k__Bacteria; p__Bacteroidetes; c__Bacteroidia; o__Bacteroidales; f__Porphyromonadaceae; g__Porphyromonas; s__endodontalis
Animal corpus	0.995745505602339	1153	k__Bacteria; p__Bacteroidetes; c__Cytophagia; o__Cytophagales; f__Cyclobacteriaceae; g__Algoriphagus; s__vanfongensis
Animal corpus	0.9957558239375816	1154	k__Bacteria; p__Acidobacteria; c__Acidobacteriia; o__Acidobacteriales; f__Koribacteraceae; g__Candidatus Koribacter; s__
Animal corpus	0.9957661422728241	1155	k__Bacteria; p__Firmicutes; c__Clostridia; o__Clostridiales; f__Lachnospiraceae; g__Clostridium; s__symbiosum
Animal corpus	0.9957764100288992	1156	k__Bacteria; p__Bacteroidetes; c__Bacteroidia; o__Bacteroidales; f__Porphyromonadaceae; g__Paludibacter; s__
Animal corpus	0.9957866272058068	1157	k__Bacteria; p__Proteobacteria; c__Betaproteobacteria; o__Neisseriales; f__Neisseriaceae; g__Kingella; s__
Animal corpus	0.995796793803547	1158	k__Bacteria; p__Proteobacteria; c__Alphaproteobacteria; o__Rhodobacterales; f__Rhodobacteraceae; g__Roseobacter; s__litoralis
Animal corpus	0.9958068592429523	1159	k__Bacteria; p__Firmicutes; c__Bacilli; o__Bacillales; f__Staphylococcaceae; g__Staphylococcus; s__pettenkoferi
Animal corpus	0.9958169246823576	1160	k__Bacteria; p__Proteobacteria; c__Deltaproteobacteria; o__Syntrophobacterales; f__Syntrophaceae; g__Desulfomonile; s__
Animal corpus	0.9958269901217629	1161	k__Bacteria; p__Proteobacteria; c__Gammaproteobacteria; o__Pseudomonadales; f__Pseudomonadaceae; g__Azotobacter; s__armeniacus
Animal corpus	0.9958370555611682	1162	k__Bacteria; p__Proteobacteria; c__Gammaproteobacteria; o__Oceanospirillales; f__Halomonadaceae; g__Modicisalibacter; s__tunisiensis
Animal corpus	0.9958470704214061	1163	k__Bacteria; p__Proteobacteria; c__Gammaproteobacteria; o__Alteromonadales; f__Alteromonadaceae; g__ND137; s__
Animal corpus	0.995857085281644	1164	k__Bacteria; p__Proteobacteria; c__Deltaproteobacteria; o__Desulfobacterales; f__Desulfobulbaceae; g__Desulfotalea; s__
Animal corpus	0.9958670495627143	1165	k__Bacteria; p__Proteobacteria; c__Betaproteobacteria; o__Burkholderiales; f__Comamonadaceae; g__Acidovorax; s__delafieldii
Animal corpus	0.9958770138437847	1166	k__Bacteria; p__Verrucomicrobia; c__Verrucomicrobiae; o__Verrucomicrobiales; f__Verrucomicrobiaceae; g__Prosthecobacter; s__
Animal corpus	0.9958869275456876	1167	k__Bacteria; p__Actinobacteria; c__Actinobacteria; o__Actinomycetales; f__Nocardioidaceae; g__Nocardioides; s__
Animal corpus	0.9958967906684231	1168	k__Bacteria; p__Proteobacteria; c__Alphaproteobacteria; o__Rhizobiales; f__Hyphomicrobiaceae; g__Pseudovibrio; s__japonicus
Animal corpus	0.9959066537911585	1169	k__Bacteria; p__Proteobacteria; c__Gammaproteobacteria; o__Enterobacteriales; f__Enterobacteriaceae; g__Enterobacter; s__ludwigii
Animal corpus	0.9959164663347265	1170	k__Bacteria; p__Actinobacteria; c__Acidimicrobiia; o__Acidimicrobiales; f__Microthrixaceae; g__; s__
Animal corpus	0.9959262788782945	1171	k__Bacteria; p__Proteobacteria; c__Gammaproteobacteria; o__Xanthomonadales; f__Xanthomonadaceae; g__Thermomonas; s__
Animal corpus	0.9959360914218626	1172	k__Bacteria; p__Tenericutes; c__Mollicutes; o__; f__; g__; s__
Animal corpus	0.9959458533862632	1173	k__Bacteria; p__Bacteroidetes; c__[Saprospirae]; o__[Saprospirales]; f__Saprospiraceae; g__Rubidimonas; s__crustatorum
Animal corpus	0.9959556153506638	1174	k__Bacteria; p__Bacteroidetes; c__Flavobacteriia; o__Flavobacteriales; f__Flavobacteriaceae; g__Salegentibacter; s__
Animal corpus	0.9959653267358969	1175	k__Bacteria; p__Planctomycetes; c__vadinHA49; o__PeHg47; f__; g__; s__
Animal corpus	0.99597503812113	1176	k__Bacteria; p__Firmicutes; c__Bacilli; o__Bacillales; f__Bacillaceae; g__Bacillus; s__horikoshii
Animal corpus	0.9959846989271957	1177	k__Bacteria; p__Bacteroidetes; c__Flavobacteriia; o__Flavobacteriales; f__Flavobacteriaceae; g__Poriferibacter; s__numazuense
Animal corpus	0.9959943597332613	1178	k__Bacteria; p__Proteobacteria; c__Gammaproteobacteria; o__Oceanospirillales; f__Halomonadaceae; g__Candidatus Portiera; s__aleyrodidarum
Animal corpus	0.996004020539327	1179	k__Bacteria; p__Bacteroidetes; c__Cytophagia; o__Cytophagales; f__Cytophagaceae; g__Rhodocytophaga; s__
Animal corpus	0.9960136813453927	1180	k__Bacteria; p__Firmicutes; c__Clostridia; o__Clostridiales; f__Lachnospiraceae; g__Defluviitalea; s__saccharophila
Animal corpus	0.9960233421514584	1181	k__Bacteria; p__Proteobacteria; c__Gammaproteobacteria; o__Aeromonadales; f__Aeromonadaceae; g__Zobellella; s__aerophila
Animal corpus	0.9960329523783567	1182	k__Bacteria; p__Proteobacteria; c__Gammaproteobacteria; o__Aeromonadales; f__Aeromonadaceae; g__; s__
Animal corpus	0.9960425626052549	1183	k__Bacteria; p__Bacteroidetes; c__Flavobacteriia; o__Flavobacteriales; f__NS9; g__; s__
Animal corpus	0.9960521728321532	1184	k__Bacteria; p__Chloroflexi; c__Anaerolineae; o__WCHB1-50; f__; g__; s__
Animal corpus	0.9960617324798839	1185	k__Bacteria; p__Cyanobacteria; c__Oscillatoriophycideae; o__Chroococcales; f__Cyanobacteriaceae; g__Rubidibacter; s__lacunae
Animal corpus	0.9960712921276147	1186	k__Bacteria; p__Proteobacteria; c__Alphaproteobacteria; o__Rhodobacterales; f__Rhodobacteraceae; g__Thalassococcus; s__halodurans
Animal corpus	0.9960808517753454	1187	k__Bacteria; p__Firmicutes; c__Clostridia; o__Clostridiales; f__Clostridiaceae; g__Clostridium; s__colicanis
Animal corpus	0.9960903608439088	1188	k__Bacteria; p__Verrucomicrobia; c__Verruco-5; o__LD1-PB3; f__; g__; s__
Animal corpus	0.9960998699124721	1189	k__Bacteria; p__Proteobacteria; c__Gammaproteobacteria; o__Vibrionales; f__Vibrionaceae; g__Listonella; s__anguillarum
Animal corpus	0.9961093789810355	1190	k__Bacteria; p__Actinobacteria; c__Actinobacteria; o__Actinomycetales; f__Micrococcaceae; g__Rothia; s__dentocariosa
Animal corpus	0.9961188880495988	1191	k__Bacteria; p__Proteobacteria; c__Epsilonproteobacteria; o__Campylobacterales; f__Campylobacteraceae; g__Campylobacter; s__rectus
Animal corpus	0.9961283971181621	1192	k__Bacteria; p__Proteobacteria; c__Gammaproteobacteria; o__Pasteurellales; f__Pasteurellaceae; g__Haemophilus; s__
Animal corpus	0.996137855607558	1193	k__Bacteria; p__Chlamydiae; c__Chlamydiia; o__Chlamydiales; f__Simkaniaceae; g__Simkania; s__negevensis Z
Animal corpus	0.9961473140969538	1194	k__Bacteria; p__Actinobacteria; c__Actinobacteria; o__Actinomycetales; f__Geodermatophilaceae; g__Blastococcus; s__saxobsidens
Animal corpus	0.9961567725863496	1195	k__Bacteria; p__Bacteroidetes; c__[Saprospirae]; o__[Saprospirales]; f__Saprospiraceae; g__Haliscomenobacter; s__
Animal corpus	0.9961662310757454	1196	k__Bacteria; p__Firmicutes; c__Clostridia; o__Clostridiales; f__Lachnospiraceae; g__Lactonifactor; s__longoviformis
Animal corpus	0.9961756389859738	1197	k__Archaea; p__Euryarchaeota; c__ANME-1; o__; f__; g__; s__
Animal corpus	0.9961850468962022	1198	k__Bacteria; p__Proteobacteria; c__Gammaproteobacteria; o__Xanthomonadales; f__Xanthomonadaceae; g__Stenotrophomonas; s__maltophilia
Animal corpus	0.9961944042272632	1199	k__Bacteria; p__Proteobacteria; c__Gammaproteobacteria; o__Vibrionales; f__Vibrionaceae; g__Vibrio; s__ichthyoenteri
Animal corpus	0.9962037109791567	1200	k__Bacteria; p__Poribacteria; c__; o__; f__; g__; s__
Animal corpus	0.9962129671518828	1201	k__Bacteria; p__Proteobacteria; c__Alphaproteobacteria; o__Kordiimonadales; f__Kordiimonadaceae; g__Kordiimonas; s__gwangyangensis
Animal corpus	0.9962221727454414	1202	k__Bacteria; p__Actinobacteria; c__Actinobacteria; o__Actinomycetales; f__Pseudonocardiaceae; g__Pseudonocardia; s__halophobica
Animal corpus	0.9962313277598326	1203	k__Bacteria; p__Firmicutes; c__Bacilli; o__Bacillales; f__Planococcaceae; g__Paenisporosarcina; s__
Animal corpus	0.9962404827742237	1204	k__Bacteria; p__[Caldithrix]; c__KSB1; o__Ucn15732; f__; g__; s__
Animal corpus	0.9962496377886149	1205	k__Bacteria; p__Firmicutes; c__Bacilli; o__Bacillales; f__Listeriaceae; g__Brochothrix; s__campestris
Animal corpus	0.996258792803006	1206	k__Bacteria; p__Proteobacteria; c__Betaproteobacteria; o__Burkholderiales; f__Comamonadaceae; g__Hydrogenophaga; s__
Animal corpus	0.9962678972382297	1207	k__Bacteria; p__Proteobacteria; c__Alphaproteobacteria; o__Rhizobiales; f__Aurantimonadaceae; g__Aurantimonas; s__altamirensis
Animal corpus	0.9962770016734535	1208	k__Bacteria; p__CD12; c__; o__; f__; g__; s__
Animal corpus	0.9962860049503423	1209	k__Bacteria; p__Chloroflexi; c__TK17; o__mle1-48; f__; g__; s__
Animal corpus	0.996295008227231	1210	k__Bacteria; p__Acidobacteria; c__iii1-8; o__DS-18; f__; g__; s__
Animal corpus	0.9963040115041198	1211	k__Bacteria; p__Bacteroidetes; c__Bacteroidia; o__Bacteroidales; f__Porphyromonadaceae; g__Tannerella; s__
Animal corpus	0.9963129642018412	1212	k__Bacteria; p__Proteobacteria; c__Gammaproteobacteria; o__Pseudomonadales; f__Pseudomonadaceae; g__Pseudomonas; s__alcaligenes
Animal corpus	0.9963219168995626	1213	k__Bacteria; p__Proteobacteria; c__Alphaproteobacteria; o__Rhizobiales; f__Brucellaceae; g__Paenochrobactrum; s__glaciei
Animal corpus	0.996330869597284	1214	k__Bacteria; p__Proteobacteria; c__Betaproteobacteria; o__MND1; f__; g__; s__
Animal corpus	0.9963398222950054	1215	k__Bacteria; p__Firmicutes; c__Bacilli; o__Lactobacillales; f__Lactobacillaceae; g__Lactobacillus; s__delbrueckii
Animal corpus	0.9963487749927268	1216	k__Bacteria; p__Cyanobacteria; c__Synechococcophycideae; o__Pseudanabaenales; f__Pseudanabaenaceae; g__Oscillatoria; s__neglecta
Animal corpus	0.9963576771112806	1217	k__Bacteria; p__Proteobacteria; c__Gammaproteobacteria; o__Pasteurellales; f__Pasteurellaceae; g__Aggregatibacter; s__segnis
Animal corpus	0.9963665792298345	1218	k__Bacteria; p__Proteobacteria; c__Deltaproteobacteria; o__Desulfobacterales; f__Nitrospinaceae; g__Nitrospina; s__
Animal corpus	0.996375430769221	1219	k__Bacteria; p__Firmicutes; c__Bacilli; o__Bacillales; f__Staphylococcaceae; g__Staphylococcus; s__equorum
Animal corpus	0.99638423172944	1220	k__Bacteria; p__Acidobacteria; c__Acidobacteria-5; o__; f__; g__; s__
Animal corpus	0.9963930326896591	1221	k__Bacteria; p__Actinobacteria; c__Actinobacteria; o__Actinomycetales; f__Microbacteriaceae; g__Cryocola; s__
Animal corpus	0.9964018336498781	1222	k__Bacteria; p__Actinobacteria; c__Actinobacteria; o__Actinomycetales; f__Corynebacteriaceae; g__Corynebacterium; s__durum
Animal corpus	0.9964105840309296	1223	k__Bacteria; p__Actinobacteria; c__Actinobacteria; o__Actinomycetales; f__Actinomycetaceae; g__Mobiluncus; s__
Animal corpus	0.9964193344119812	1224	k__Bacteria; p__Bacteroidetes; c__Flavobacteriia; o__Flavobacteriales; f__Cryomorphaceae; g__Owenweeksia; s__hongkongensis
Animal corpus	0.9964280342138653	1225	k__Bacteria; p__Proteobacteria; c__Epsilonproteobacteria; o__Campylobacterales; f__Helicobacteraceae; g__Helicobacter; s__hepaticus
Animal corpus	0.9964367340157494	1226	k__Bacteria; p__Bacteroidetes; c__Flavobacteriia; o__Flavobacteriales; f__Flavobacteriaceae; g__Aquimarina; s__intermedia
Animal corpus	0.996445383238466	1227	k__Bacteria; p__Firmicutes; c__Bacilli; o__Lactobacillales; f__Enterococcaceae; g__Tetragenococcus; s__halophilus
Animal corpus	0.9964540324611826	1228	k__Bacteria; p__Elusimicrobia; c__Elusimicrobia; o__MVP-88; f__; g__; s__
Animal corpus	0.9964626816838992	1229	k__Bacteria; p__Firmicutes; c__Bacilli; o__Bacillales; f__Planococcaceae; g__Chryseomicrobium; s__imtechense
Animal corpus	0.9964712803274484	1230	k__Bacteria; p__OP8; c__OP8_1; o__; f__; g__; s__
Animal corpus	0.9964798789709975	1231	k__Bacteria; p__Actinobacteria; c__Actinobacteria; o__Actinomycetales; f__Micrococcaceae; g__Arthrobacter; s__agilis
Animal corpus	0.9964884776145467	1232	k__Bacteria; p__Proteobacteria; c__Alphaproteobacteria; o__Rhizobiales; f__Rhizobiaceae; g__Rhizobium; s__multihospitium
Animal corpus	0.9964970256789285	1233	k__Bacteria; p__Verrucomicrobia; c__Opitutae; o__HA64; f__; g__; s__
Animal corpus	0.9965055737433103	1234	k__Bacteria; p__FCPU426; c__; o__; f__; g__; s__
Animal corpus	0.9965140712285245	1235	k__Bacteria; p__Proteobacteria; c__Alphaproteobacteria; o__Rhizobiales; f__Bradyrhizobiaceae; g__Afipia; s__
Animal corpus	0.9965225687137388	1236	k__Bacteria; p__Firmicutes; c__Clostridia; o__Clostridiales; f__Lachnospiraceae; g__[Ruminococcus]; s__torques
Animal corpus	0.996531066198953	1237	k__Bacteria; p__Firmicutes; c__Clostridia; o__Clostridiales; f__Clostridiaceae; g__Clostridium; s__baratii
Animal corpus	0.9965395636841673	1238	k__Bacteria; p__Firmicutes; c__Erysipelotrichi; o__Erysipelotrichales; f__Erysipelotrichaceae; g__Clostridium; s__cocleatum
Animal corpus	0.9965480105902141	1239	k__Bacteria; p__Proteobacteria; c__Gammaproteobacteria; o__Alteromonadales; f__Alteromonadaceae; g__Marinobacter; s__zhejiangensis
Animal corpus	0.996556457496261	1240	k__Bacteria; p__Proteobacteria; c__Betaproteobacteria; o__Burkholderiales; f__Oxalobacteraceae; g__Herminiimonas; s__arsenicoxydans
Animal corpus	0.9965648538231404	1241	k__Bacteria; p__Proteobacteria; c__Alphaproteobacteria; o__Rhodospirillales; f__Acetobacteraceae; g__Roseomonas; s__aerilata
Animal corpus	0.9965732501500199	1242	k__Bacteria; p__Bacteroidetes; c__Flavobacteriia; o__Flavobacteriales; f__Flavobacteriaceae; g__Ulvibacter; s__
Animal corpus	0.9965816464768993	1243	k__Bacteria; p__Bacteroidetes; c__Flavobacteriia; o__Flavobacteriales; f__Cryomorphaceae; g__Coccinistipes; s__vermicola
Animal corpus	0.9965899922246112	1244	k__Bacteria; p__Armatimonadetes; c__[Fimbriimonadia]; o__[Fimbriimonadales]; f__; g__; s__
Animal corpus	0.9965982873931557	1245	k__Bacteria; p__Proteobacteria; c__Gammaproteobacteria; o__Oceanospirillales; f__Hahellaceae; g__Hahella; s__
Animal corpus	0.9966065825617002	1246	k__Bacteria; p__Proteobacteria; c__Betaproteobacteria; o__Burkholderiales; f__Comamonadaceae; g__Ramlibacter; s__
Animal corpus	0.9966148777302447	1247	k__Bacteria; p__WS3; c__PRR-12; o__Sediment-1; f__PRR-10; g__; s__
Animal corpus	0.9966231728987892	1248	k__Bacteria; p__Proteobacteria; c__Alphaproteobacteria; o__Rhizobiales; f__Hyphomicrobiaceae; g__Pseudovibrio; s__denitrificans
Animal corpus	0.9966314174881662	1249	k__Bacteria; p__Actinobacteria; c__Actinobacteria; o__Actinomycetales; f__Microbacteriaceae; g__Rathayibacter; s__
Animal corpus	0.9966396620775432	1250	k__Bacteria; p__Proteobacteria; c__Gammaproteobacteria; o__Alteromonadales; f__Alteromonadaceae; g__Marinimicrobium; s__
Animal corpus	0.9966478560877527	1251	k__Bacteria; p__Cyanobacteria; c__Synechococcophycideae; o__Pseudanabaenales; f__Pseudanabaenaceae; g__Pseudanabaena; s__
Animal corpus	0.9966560500979623	1252	k__Bacteria; p__Cyanobacteria; c__Synechococcophycideae; o__Synechococcales; f__Acaryochloridaceae; g__Aphanocapsa; s__muscicola
Animal corpus	0.9966642441081719	1253	k__Bacteria; p__Proteobacteria; c__Alphaproteobacteria; o__Rhodobacterales; f__Rhodobacteraceae; g__Sulfitobacter; s__pontiacus
Animal corpus	0.996672387539214	1254	k__Bacteria; p__Actinobacteria; c__Actinobacteria; o__Actinomycetales; f__Microbacteriaceae; g__Frigoribacterium; s__
Animal corpus	0.9966804803910887	1255	k__Bacteria; p__Actinobacteria; c__Actinobacteria; o__Actinomycetales; f__Cellulomonadaceae; g__Cellulomonas; s__
Animal corpus	0.9966885732429633	1256	k__Bacteria; p__Actinobacteria; c__Actinobacteria; o__Actinomycetales; f__Mycobacteriaceae; g__Mycobacterium; s__llatzerense
Animal corpus	0.996696666094838	1257	k__Bacteria; p__Chlorobi; c__Chlorobia; o__Chlorobiales; f__Chlorobiaceae; g__Chlorobium; s__phaeobacteroides
Animal corpus	0.9967047083675452	1258	k__Bacteria; p__Proteobacteria; c__Alphaproteobacteria; o__Rhodobacterales; f__Rhodobacteraceae; g__Sulfitobacter; s__donghicola
Animal corpus	0.9967127506402524	1259	k__Bacteria; p__Firmicutes; c__Clostridia; o__Clostridiales; f__Veillonellaceae; g__Megasphaera; s__
Animal corpus	0.9967207929129597	1260	k__Bacteria; p__Firmicutes; c__Bacilli; o__Gemellales; f__Gemellaceae; g__Gemella; s__
Animal corpus	0.9967287846064994	1261	k__Bacteria; p__FBP; c__; o__; f__; g__; s__
Animal corpus	0.9967367763000391	1262	k__Bacteria; p__Proteobacteria; c__Gammaproteobacteria; o__Xanthomonadales; f__Xanthomonadaceae; g__Luteimonas; s__
Animal corpus	0.9967447679935788	1263	k__Bacteria; p__Bacteroidetes; c__Flavobacteriia; o__Flavobacteriales; f__Flavobacteriaceae; g__Salinimicrobium; s__catena
Animal corpus	0.9967527091079511	1264	k__Bacteria; p__Actinobacteria; c__Acidimicrobiia; o__Acidimicrobiales; f__EB1017; g__; s__
Animal corpus	0.9967606502223234	1265	k__Archaea; p__Crenarchaeota; c__Thaumarchaeota; o__Nitrososphaerales; f__Nitrososphaeraceae; g__Candidatus Nitrososphaera; s__
Animal corpus	0.9967685407575283	1266	k__Bacteria; p__Proteobacteria; c__Gammaproteobacteria; o__Enterobacteriales; f__Enterobacteriaceae; g__Rahnella; s__aquatilis
Animal corpus	0.9967764312927332	1267	k__Bacteria; p__AncK6; c__; o__; f__; g__; s__
Animal corpus	0.9967843218279381	1268	k__Bacteria; p__Proteobacteria; c__Deltaproteobacteria; o__Myxococcales; f__Polyangiaceae; g__; s__
Animal corpus	0.996792212363143	1269	k__Bacteria; p__Actinobacteria; c__Actinobacteria; o__Actinomycetales; f__Brevibacteriaceae; g__Brevibacterium; s__casei
Animal corpus	0.9968000523191803	1270	k__Bacteria; p__Firmicutes; c__Bacilli; o__Lactobacillales; f__Aerococcaceae; g__Abiotrophia; s__
Animal corpus	0.9968078922752177	1271	k__Bacteria; p__Proteobacteria; c__Gammaproteobacteria; o__Oceanospirillales; f__Saccharospirillaceae; g__Saccharospirillum; s__salsuginis
Animal corpus	0.9968156816520877	1272	k__Bacteria; p__Proteobacteria; c__Deltaproteobacteria; o__Desulfarculales; f__Desulfarculaceae; g__; s__
Animal corpus	0.9968234710289576	1273	k__Bacteria; p__Proteobacteria; c__Gammaproteobacteria; o__Chromatiales; f__Chromatiaceae; g__Thiorhodovibrio; s__winogradskyi
Animal corpus	0.9968312604058276	1274	k__Bacteria; p__Bacteroidetes; c__Cytophagia; o__Cytophagales; f__Cytophagaceae; g__Hymenobacter; s__
Animal corpus	0.9968390497826976	1275	k__Bacteria; p__Chlamydiae; c__Chlamydiia; o__Chlamydiales; f__Criblamydiaceae; g__Estrella; s__lausannensis
Animal corpus	0.9968467885804001	1276	k__Bacteria; p__Planctomycetes; c__Planctomycetia; o__Pirellulales; f__Pirellulaceae; g__A17; s__
Animal corpus	0.9968545273781027	1277	k__Bacteria; p__Proteobacteria; c__Betaproteobacteria; o__Burkholderiales; f__Comamonadaceae; g__Schlegelella; s__
Animal corpus	0.9968622155966377	1278	k__Bacteria; p__Bacteroidetes; c__Flavobacteriia; o__Flavobacteriales; f__Flavobacteriaceae; g__Flavobacterium; s__succinicans
Animal corpus	0.9968699038151727	1279	k__Bacteria; p__Actinobacteria; c__Actinobacteria; o__Actinomycetales; f__Brevibacteriaceae; g__Brevibacterium; s__
Animal corpus	0.9968775414545403	1280	k__Bacteria; p__Proteobacteria; c__Betaproteobacteria; o__Burkholderiales; f__Comamonadaceae; g__Sphaerotilus; s__montanus
Animal corpus	0.996885179093908	1281	k__Archaea; p__Euryarchaeota; c__Thermoplasmata; o__E2; f__Marine group II; g__; s__
Animal corpus	0.9968928167332756	1282	k__Bacteria; p__Firmicutes; c__Bacilli; o__Bacillales; f__Planococcaceae; g__Aeribacillus; s__pallidus
Animal corpus	0.9969004543726432	1283	k__Bacteria; p__Synergistetes; c__Synergistia; o__Synergistales; f__Dethiosulfovibrionaceae; g__TG5; s__
Animal corpus	0.9969080920120108	1284	k__Bacteria; p__Proteobacteria; c__Gammaproteobacteria; o__Alteromonadales; f__211ds20; g__; s__
Animal corpus	0.9969156790722109	1285	k__Bacteria; p__Bacteroidetes; c__Flavobacteriia; o__Flavobacteriales; f__Flavobacteriaceae; g__Algibacter; s__lectus
Animal corpus	0.9969232155532436	1286	k__Bacteria; p__Planctomycetes; c__Planctomycetia; o__B97; f__; g__; s__
Animal corpus	0.9969307520342763	1287	k__Bacteria; p__Proteobacteria; c__Gammaproteobacteria; o__Oceanospirillales; f__Endozoicimonaceae; g__Spongiobacter; s__nickelotolerans
Animal corpus	0.996938288515309	1288	k__Bacteria; p__Verrucomicrobia; c__[Pedosphaerae]; o__[Pedosphaerales]; f__Ellin517; g__; s__
Animal corpus	0.9969458249963417	1289	k__Bacteria; p__Firmicutes; c__Clostridia; o__Clostridiales; f__Clostridiaceae; g__Natronincola_Anaerovirgula; s__
Animal corpus	0.9969533614773743	1290	k__Bacteria; p__Bacteroidetes; c__Flavobacteriia; o__Flavobacteriales; f__Flavobacteriaceae; g__Psychroflexus; s__
Animal corpus	0.9969608473792396	1291	k__Bacteria; p__Actinobacteria; c__Nitriliruptoria; o__Euzebyales; f__Euzebyaceae; g__Euzebya; s__
Animal corpus	0.9969683332811049	1292	k__Bacteria; p__Cyanobacteria; c__Chloroplast; o__Cercozoa; f__Chlorarachniophyceae; g__; s__
Animal corpus	0.9969758191829702	1293	k__Bacteria; p__WS3; c__PRR-12; o__GN03; f__KSB4; g__; s__
Animal corpus	0.9969832545056679	1294	k__Bacteria; p__Firmicutes; c__Bacilli; o__Bacillales; f__Sporolactobacillaceae; g__Bacillus; s__racemilacticus
Animal corpus	0.9969906898283657	1295	k__Bacteria; p__Spirochaetes; c__Spirochaetes; o__M2PT2-76; f__; g__; s__
Animal corpus	0.996998074571896	1296	k__Bacteria; p__Proteobacteria; c__Alphaproteobacteria; o__Sphingomonadales; f__Erythrobacteraceae; g__Erythromicrobium; s__
Animal corpus	0.9970054593154264	1297	k__Bacteria; p__Bacteroidetes; c__Flavobacteriia; o__Flavobacteriales; f__Flavobacteriaceae; g__Robiginitalea; s__
Animal corpus	0.9970128440589567	1298	k__Bacteria; p__Acidobacteria; c__PAUC37f; o__; f__; g__; s__
Animal corpus	0.9970202288024871	1299	k__Bacteria; p__Actinobacteria; c__Actinobacteria; o__Actinomycetales; f__Micromonosporaceae; g__Actinoplanes; s__
Animal corpus	0.9970276135460174	1300	k__Bacteria; p__Proteobacteria; c__Alphaproteobacteria; o__Rhodobacterales; f__Rhodobacteraceae; g__Shimia; s__marina
Animal corpus	0.9970349982895478	1301	k__Bacteria; p__Proteobacteria; c__Alphaproteobacteria; o__Rhodospirillales; f__Rhodospirillaceae; g__Skermanella; s__
Animal corpus	0.9970423324539107	1302	k__Bacteria; p__Firmicutes; c__Erysipelotrichi; o__Erysipelotrichales; f__Erysipelotrichaceae; g__Erysipelothrix; s__
Animal corpus	0.9970496666182737	1303	k__Bacteria; p__Actinobacteria; c__Actinobacteria; o__Actinomycetales; f__Dietziaceae; g__Dietzia; s__
Animal corpus	0.9970569502034691	1304	k__Bacteria; p__Actinobacteria; c__Actinobacteria; o__Actinomycetales; f__Micrococcaceae; g__Rothia; s__aeria
Animal corpus	0.9970642337886645	1305	k__Bacteria; p__Firmicutes; c__Erysipelotrichi; o__Erysipelotrichales; f__Erysipelotrichaceae; g__Bulleidia; s__moorei
Animal corpus	0.9970714667946925	1306	k__Bacteria; p__Actinobacteria; c__Actinobacteria; o__Actinomycetales; f__Nocardioidaceae; g__Aeromicrobium; s__
Animal corpus	0.9970786998007205	1307	k__Bacteria; p__Proteobacteria; c__Alphaproteobacteria; o__Rhodobacterales; f__Hyphomonadaceae; g__Hirschia; s__baltica
Animal corpus	0.9970859328067485	1308	k__Bacteria; p__Proteobacteria; c__Alphaproteobacteria; o__Rhodobacterales; f__Rhodobacteraceae; g__Loktanella; s__vestfoldensis
Animal corpus	0.9970931658127765	1309	k__Archaea; p__Euryarchaeota; c__Halobacteria; o__Halobacteriales; f__Halobacteriaceae; g__Halococcus; s__hamelinensis
Animal corpus	0.9971003988188045	1310	k__Bacteria; p__Cyanobacteria; c__Oscillatoriophycideae; o__Chroococcales; f__Prochloraceae; g__; s__
Animal corpus	0.9971076318248325	1311	k__Bacteria; p__Acidobacteria; c__[Chloracidobacteria]; o__DS-100; f__; g__; s__
Animal corpus	0.997114814251693	1312	k__Bacteria; p__Verrucomicrobia; c__[Spartobacteria]; o__[Chthoniobacterales]; f__[Chthoniobacteraceae]; g__Chthoniobacter; s__
Animal corpus	0.9971219966785535	1313	k__Bacteria; p__Proteobacteria; c__Epsilonproteobacteria; o__Campylobacterales; f__Campylobacteraceae; g__; s__
Animal corpus	0.9971291285262466	1314	k__Bacteria; p__Proteobacteria; c__Deltaproteobacteria; o__Myxococcales; f__Nannocystaceae; g__Nannocystis; s__
Animal corpus	0.9971362603739397	1315	k__Bacteria; p__Bacteroidetes; c__Bacteroidia; o__Bacteroidales; f__[Paraprevotellaceae]; g__[Prevotella]; s__tannerae
Animal corpus	0.9971433922216327	1316	k__Bacteria; p__Firmicutes; c__Bacilli; o__Lactobacillales; f__Carnobacteriaceae; g__Carnobacterium; s__viridans
Animal corpus	0.9971504734901584	1317	k__Bacteria; p__Firmicutes; c__Bacilli; o__Bacillales; f__[Exiguobacteraceae]; g__; s__
Animal corpus	0.9971575547586841	1318	k__Bacteria; p__Proteobacteria; c__Deltaproteobacteria; o__Desulfuromonadales; f__Desulfuromonadaceae; g__Malonomonas; s__rubra
Animal corpus	0.9971646360272097	1319	k__Bacteria; p__Firmicutes; c__Bacilli; o__Lactobacillales; f__Leuconostocaceae; g__Leuconostoc; s__mesenteroides
Animal corpus	0.9971717172957354	1320	k__Bacteria; p__Firmicutes; c__Bacilli; o__Bacillales; f__Paenibacillaceae; g__Brevibacillus; s__
Animal corpus	0.9971787479850935	1321	k__Bacteria; p__Firmicutes; c__Bacilli; o__Bacillales; f__Paenibacillaceae; g__Paenibacillus; s__edaphicus
Animal corpus	0.9971857786744517	1322	k__Bacteria; p__Firmicutes; c__Bacilli; o__Bacillales; f__Staphylococcaceae; g__Jeotgalicoccus; s__psychrophilus
Animal corpus	0.9971928093638098	1323	k__Bacteria; p__Proteobacteria; c__Gammaproteobacteria; o__Vibrionales; f__Pseudoalteromonadaceae; g__Pseudoalteromonas; s__tunicata
Animal corpus	0.997199840053168	1324	k__Bacteria; p__Firmicutes; c__Bacilli; o__Bacillales; f__Planococcaceae; g__; s__
Animal corpus	0.9972068707425261	1325	k__Bacteria; p__Cyanobacteria; c__Synechococcophycideae; o__Pseudanabaenales; f__; g__; s__
Animal corpus	0.9972138508527169	1326	k__Bacteria; p__Firmicutes; c__Clostridia; o__Clostridiales; f__Lachnospiraceae; g__Dorea; s__formicigenerans
Animal corpus	0.9972208309629076	1327	k__Bacteria; p__Proteobacteria; c__Gammaproteobacteria; o__Alteromonadales; f__[Chromatiaceae]; g__Alishewanella; s__
Animal corpus	0.9972277604939309	1328	k__Bacteria; p__Proteobacteria; c__Gammaproteobacteria; o__Xanthomonadales; f__Xanthomonadaceae; g__Dokdonella; s__
Animal corpus	0.9972346900249542	1329	k__Bacteria; p__Proteobacteria; c__Deltaproteobacteria; o__Desulfuromonadales; f__Geobacteraceae; g__Geobacter; s__
Animal corpus	0.9972416195559776	1330	k__Bacteria; p__Fibrobacteres; c__TG3; o__TG3-2; f__; g__; s__
Animal corpus	0.9972485490870009	1331	k__Bacteria; p__Bacteroidetes; c__Flavobacteriia; o__Flavobacteriales; f__Flavobacteriaceae; g__Sediminicola; s__
Animal corpus	0.9972554786180242	1332	k__Bacteria; p__Chloroflexi; c__S085; o__; f__; g__; s__
Animal corpus	0.99726235756988	1333	k__Bacteria; p__Verrucomicrobia; c__Verruco-5; o__WCHB1-41; f__RFP12; g__; s__
Animal corpus	0.9972692365217358	1334	k__Bacteria; p__Proteobacteria; c__Alphaproteobacteria; o__Sphingomonadales; f__Sphingomonadaceae; g__Sphingobium; s__xenophagum
Animal corpus	0.9972761154735916	1335	k__Bacteria; p__Firmicutes; c__Clostridia; o__Clostridiales; f__Lachnospiraceae; g__Lachnospira; s__pectinoschiza
Animal corpus	0.99728294384628	1336	k__Bacteria; p__Proteobacteria; c__Gammaproteobacteria; o__Alteromonadales; f__Alteromonadaceae; g__Marinobacter; s__bryozoorum
Animal corpus	0.9972897722189684	1337	k__Bacteria; p__Bacteroidetes; c__Flavobacteriia; o__Flavobacteriales; f__Flavobacteriaceae; g__Gramella; s__
Animal corpus	0.9972966005916568	1338	k__Bacteria; p__Proteobacteria; c__Alphaproteobacteria; o__Rhodobacterales; f__Rhodobacteraceae; g__Celeribacter; s__neptunius
Animal corpus	0.9973033783851777	1339	k__Bacteria; p__Proteobacteria; c__Alphaproteobacteria; o__Rhodobacterales; f__Rhodobacteraceae; g__Phaeobacter; s__caeruleus
Animal corpus	0.9973101055995311	1340	k__Bacteria; p__Proteobacteria; c__Gammaproteobacteria; o__Vibrionales; f__Vibrionaceae; g__Vibrio; s__aestuarianus
Animal corpus	0.9973168328138846	1341	k__Bacteria; p__Proteobacteria; c__Alphaproteobacteria; o__Sphingomonadales; f__Sphingomonadaceae; g__Novosphingobium; s__acidiphilum
Animal corpus	0.9973235600282381	1342	k__Bacteria; p__Proteobacteria; c__Alphaproteobacteria; o__Sphingomonadales; f__Erythrobacteraceae; g__Porphyrobacter; s__cryptus
Animal corpus	0.9973302872425915	1343	k__Bacteria; p__TM7; c__TM7-3; o__; f__; g__; s__
Animal corpus	0.9973369638777776	1344	k__Bacteria; p__Cyanobacteria; c__Oscillatoriophycideae; o__Chroococcales; f__Chroococcaceae; g__; s__
Animal corpus	0.9973436405129636	1345	k__Bacteria; p__Proteobacteria; c__Gammaproteobacteria; o__Thiotrichales; f__; g__; s__
Animal corpus	0.9973502665689822	1346	k__Bacteria; p__Bacteroidetes; c__Flavobacteriia; o__Flavobacteriales; f__Flavobacteriaceae; g__Lacinutrix; s__
Animal corpus	0.9973568926250007	1347	k__Bacteria; p__Proteobacteria; c__Alphaproteobacteria; o__Rhodospirillales; f__Acetobacteraceae; g__Roseomonas; s__lacus
Animal corpus	0.9973634681018518	1348	k__Bacteria; p__Proteobacteria; c__Gammaproteobacteria; o__Enterobacteriales; f__Enterobacteriaceae; g__Cronobacter; s__sakazakii
Animal corpus	0.997370043578703	1349	k__Bacteria; p__Actinobacteria; c__Actinobacteria; o__Actinomycetales; f__Geodermatophilaceae; g__Geodermatophilus; s__
Animal corpus	0.9973765684763867	1350	k__Bacteria; p__Actinobacteria; c__Actinobacteria; o__Micrococcales; f__; g__; s__
Animal corpus	0.9973830933740704	1351	k__Bacteria; p__Proteobacteria; c__Betaproteobacteria; o__Burkholderiales; f__Comamonadaceae; g__Paucibacter; s__
Animal corpus	0.9973896182717541	1352	k__Bacteria; p__Cyanobacteria; c__Nostocophycideae; o__Nostocales; f__Nostocaceae; g__; s__
Animal corpus	0.9973961431694378	1353	k__Archaea; p__Crenarchaeota; c__Thaumarchaeota; o__Cenarchaeales; f__Cenarchaeaceae; g__; s__
Animal corpus	0.9974026680671215	1354	k__Bacteria; p__Proteobacteria; c__Gammaproteobacteria; o__Enterobacteriales; f__Enterobacteriaceae; g__Arsenophonus; s__
Animal corpus	0.9974091423856377	1355	k__Bacteria; p__Spirochaetes; c__[Brachyspirae]; o__[Brachyspirales]; f__Brachyspiraceae; g__; s__
Animal corpus	0.9974155661249865	1356	k__Bacteria; p__Actinobacteria; c__Actinobacteria; o__Actinomycetales; f__Microbacteriaceae; g__Yonghaparkia; s__
Animal corpus	0.9974219898643353	1357	k__Bacteria; p__Actinobacteria; c__Actinobacteria; o__Actinomycetales; f__Propionibacteriaceae; g__Propionibacterium; s__acnes
Animal corpus	0.9974284136036841	1358	k__Bacteria; p__Planctomycetes; c__Planctomycetia; o__Pirellulales; f__Pirellulaceae; g__planctomycete; s__MS3071
Animal corpus	0.9974348373430328	1359	k__Bacteria; p__Proteobacteria; c__Alphaproteobacteria; o__Rhizobiales; f__Rhizobiaceae; g__; s__
Animal corpus	0.9974412610823816	1360	k__Bacteria; p__Proteobacteria; c__Gammaproteobacteria; o__Pseudomonadales; f__Pseudomonadaceae; g__Azomonas; s__agilis
Animal corpus	0.9974476848217304	1361	k__Bacteria; p__Proteobacteria; c__Alphaproteobacteria; o__Rhodobacterales; f__Rhodobacteraceae; g__Paracoccus; s__zeaxanthinifaciens
Animal corpus	0.9974541085610792	1362	k__Bacteria; p__Proteobacteria; c__Gammaproteobacteria; o__Alteromonadales; f__Colwelliaceae; g__Thalassomonas; s__actiniarum
Animal corpus	0.9974604817212605	1363	k__Bacteria; p__Proteobacteria; c__Betaproteobacteria; o__Burkholderiales; f__Comamonadaceae; g__Limnohabitans; s__
Animal corpus	0.9974668548814417	1364	k__Bacteria; p__Proteobacteria; c__Deltaproteobacteria; o__Desulfovibrionales; f__Desulfovibrionaceae; g__Bilophila; s__
Animal corpus	0.997473228041623	1365	k__Bacteria; p__Cyanobacteria; c__Synechococcophycideae; o__Pseudanabaenales; f__Pseudanabaenaceae; g__Prochlorothrix; s__
Animal corpus	0.9974796012018042	1366	k__Bacteria; p__Firmicutes; c__Clostridia; o__Clostridiales; f__Peptococcaceae; g__Peptococcus; s__
Animal corpus	0.9974859237828181	1367	k__Bacteria; p__Firmicutes; c__Clostridia; o__Clostridiales; f__Peptostreptococcaceae; g__[Clostridium]; s__irregulare
Animal corpus	0.9974922463638319	1368	k__Bacteria; p__Firmicutes; c__Clostridia; o__Clostridiales; f__Peptostreptococcaceae; g__Tepidibacter; s__
Animal corpus	0.9974985689448458	1369	k__Bacteria; p__Proteobacteria; c__Alphaproteobacteria; o__Rhodobacterales; f__Rhodobacteraceae; g__Marinovum; s__algicola
Animal corpus	0.9975048915258596	1370	k__Bacteria; p__Firmicutes; c__Clostridia; o__Clostridiales; f__[Tissierellaceae]; g__Helcococcus; s__
Animal corpus	0.9975112141068735	1371	k__Bacteria; p__Proteobacteria; c__Gammaproteobacteria; o__Legionellales; f__Francisellaceae; g__Caedibacter; s__taeniospiralis
Animal corpus	0.9975174861087199	1372	k__Bacteria; p__Proteobacteria; c__Betaproteobacteria; o__Burkholderiales; f__Comamonadaceae; g__Azohydromonas; s__
Animal corpus	0.9975237581105664	1373	k__Bacteria; p__Cyanobacteria; c__Nostocophycideae; o__Nostocales; f__Scytonemataceae; g__Brasilonema; s__terrestre
Animal corpus	0.9975299795332453	1374	k__Bacteria; p__Firmicutes; c__Bacilli; o__Bacillales; f__Thermoactinomycetaceae; g__Desmospora; s__activa
Animal corpus	0.9975362009559242	1375	k__Bacteria; p__Proteobacteria; c__Gammaproteobacteria; o__Legionellales; f__Legionellaceae; g__Legionella; s__
Animal corpus	0.9975424223786031	1376	k__Bacteria; p__Firmicutes; c__Clostridia; o__Clostridiales; f__Clostridiaceae; g__Clostridium; s__tyrobutyricum
Animal corpus	0.997548643801282	1377	k__Bacteria; p__Proteobacteria; c__Betaproteobacteria; o__Burkholderiales; f__Oxalobacteraceae; g__Herbaspirillum; s__seropedicae
Animal corpus	0.9975548146447936	1378	k__Bacteria; p__Bacteroidetes; c__Sphingobacteriia; o__Sphingobacteriales; f__Sphingobacteriaceae; g__Sphingobacterium; s__faecium
Animal corpus	0.9975609854883051	1379	k__Bacteria; p__Proteobacteria; c__Deltaproteobacteria; o__Desulfobacterales; f__Desulfobulbaceae; g__Desulfopila; s__aestuarii
Animal corpus	0.9975671563318166	1380	k__Bacteria; p__Bacteroidetes; c__Sphingobacteriia; o__Sphingobacteriales; f__Sphingobacteriaceae; g__Solitalea; s__koreensis
Animal corpus	0.9975733271753281	1381	k__Bacteria; p__Actinobacteria; c__Actinobacteria; o__Actinomycetales; f__Microbacteriaceae; g__Pseudoclavibacter; s__bifida
Animal corpus	0.9975794980188396	1382	k__Bacteria; p__Proteobacteria; c__Betaproteobacteria; o__Burkholderiales; f__Burkholderiaceae; g__Burkholderia; s__andropogonis
Animal corpus	0.9975856688623511	1383	k__Bacteria; p__Proteobacteria; c__Alphaproteobacteria; o__Rhodospirillales; f__Rhodospirillaceae; g__marine; s__magnetic spirillum
Animal corpus	0.9975917891266951	1384	k__Bacteria; p__Actinobacteria; c__Actinobacteria; o__Actinomycetales; f__Actinomycetaceae; g__Actinomyces; s__hyovaginalis
Animal corpus	0.9975979093910391	1385	k__Bacteria; p__Nitrospirae; c__Nitrospira; o__Nitrospirales; f__0319-6A21; g__; s__
Animal corpus	0.9976040296553831	1386	k__Bacteria; p__Firmicutes; c__Bacilli; o__Bacillales; f__Planococcaceae; g__Sporosarcina; s__
Animal corpus	0.9976101499197271	1387	k__Bacteria; p__BRC1; c__NPL-UPA2; o__; f__; g__; s__
Animal corpus	0.9976162196049037	1388	k__Bacteria; p__Actinobacteria; c__Actinobacteria; o__Actinomycetales; f__Intrasporangiaceae; g__Terracoccus; s__
Animal corpus	0.9976222387109128	1389	k__Bacteria; p__Bacteroidetes; c__Cytophagia; o__Cytophagales; f__Cyclobacteriaceae; g__Algoriphagus; s__locisalis
Animal corpus	0.997628257816922	1390	k__Bacteria; p__Bacteroidetes; c__Bacteroidia; o__Bacteroidales; f__[Paraprevotellaceae]; g__Paraprevotella; s__
Animal corpus	0.9976342769229312	1391	k__Bacteria; p__Bacteroidetes; c__Bacteroidia; o__Bacteroidales; f__Porphyromonadaceae; g__Parabacteroides; s__gordonii
Animal corpus	0.9976402960289403	1392	k__Bacteria; p__Proteobacteria; c__Alphaproteobacteria; o__Rhodobacterales; f__Rhodobacteraceae; g__Tropicibacter; s__phthalicus
Animal corpus	0.9976463151349495	1393	k__Bacteria; p__Verrucomicrobia; c__; o__; f__; g__; s__
Animal corpus	0.9976523342409587	1394	k__Bacteria; p__Firmicutes; c__Bacilli; o__Lactobacillales; f__Lactobacillaceae; g__Lactobacillus; s__zeae
Animal corpus	0.9976583533469678	1395	k__Bacteria; p__Planctomycetes; c__Planctomycetia; o__Pirellulales; f__Pirellulaceae; g__Pirellula; s__
Animal corpus	0.9976643218738095	1396	k__Bacteria; p__BRC1; c__; o__; f__; g__; s__
Animal corpus	0.9976702904006511	1397	k__Bacteria; p__Chloroflexi; c__Anaerolineae; o__Anaerolineales; f__Anaerolinaceae; g__Leptolinea; s__tardivitalis
Animal corpus	0.9976762589274928	1398	k__Bacteria; p__Verrucomicrobia; c__Verrucomicrobiae; o__Verrucomicrobiales; f__Verrucomicrobiaceae; g__Akkermansia; s__
Animal corpus	0.9976822274543344	1399	k__Bacteria; p__Fusobacteria; c__Fusobacteriia; o__Fusobacteriales; f__Fusobacteriaceae; g__; s__
Animal corpus	0.9976881959811761	1400	k__Bacteria; p__Proteobacteria; c__Gammaproteobacteria; o__Xanthomonadales; f__Xanthomonadaceae; g__Luteibacter; s__rhizovicinus
Animal corpus	0.9976941645080177	1401	k__Bacteria; p__Proteobacteria; c__Gammaproteobacteria; o__Alteromonadales; f__Shewanellaceae; g__Shewanella; s__pacifica
Animal corpus	0.9977001330348594	1402	k__Bacteria; p__Proteobacteria; c__Deltaproteobacteria; o__Desulfobacterales; f__Desulfobacteraceae; g__Desulfobacter; s__
Animal corpus	0.9977060509825336	1403	k__Bacteria; p__Proteobacteria; c__Alphaproteobacteria; o__Rhodospirillales; f__Rhodospirillaceae; g__Defluviicoccus; s__vanus
Animal corpus	0.9977119689302079	1404	k__Bacteria; p__Bacteroidetes; c__Cytophagia; o__Cytophagales; f__Cytophagaceae; g__Adhaeribacter; s__
Animal corpus	0.9977178362987147	1405	k__Bacteria; p__Chloroflexi; c__Ktedonobacteria; o__TK10; f__; g__; s__
Animal corpus	0.9977237036672215	1406	k__Bacteria; p__Proteobacteria; c__Gammaproteobacteria; o__Methylococcales; f__Methylococcaceae; g__Methylosarcina; s__fibrata
Animal corpus	0.9977295710357283	1407	k__Bacteria; p__Proteobacteria; c__Betaproteobacteria; o__MWH-UniP1; f__; g__; s__
Animal corpus	0.9977354384042352	1408	k__Bacteria; p__Proteobacteria; c__Betaproteobacteria; o__Procabacteriales; f__Procabacteriaceae; g__; s__
Animal corpus	0.9977412551935745	1409	k__Bacteria; p__Proteobacteria; c__Betaproteobacteria; o__Methylophilales; f__Methylophilaceae; g__Methylotenera; s__versatilis
Animal corpus	0.9977470719829138	1410	k__Bacteria; p__Firmicutes; c__Clostridia; o__Clostridiales; f__Peptococcaceae; g__WCHB1-84; s__
Animal corpus	0.9977528887722531	1411	k__Bacteria; p__Firmicutes; c__Bacilli; o__Lactobacillales; f__Lactobacillaceae; g__Lactobacillus; s__hamsteri
Animal corpus	0.997758654982425	1412	k__Bacteria; p__Firmicutes; c__Bacilli; o__Bacillales; f__; g__; s__
Animal corpus	0.9977643706134294	1413	k__Bacteria; p__Proteobacteria; c__Betaproteobacteria; o__Burkholderiales; f__Comamonadaceae; g__Acidovorax; s__caeni
Animal corpus	0.9977700356652663	1414	k__Bacteria; p__Proteobacteria; c__Betaproteobacteria; o__Ellin6067; f__; g__; s__
Animal corpus	0.9977757007171033	1415	k__Bacteria; p__Proteobacteria; c__Gammaproteobacteria; o__Vibrionales; f__Pseudoalteromonadaceae; g__Pseudoalteromonas; s__luteoviolacea
Animal corpus	0.9977813657689403	1416	k__Archaea; p__Euryarchaeota; c__DSEG; o__ArcA07; f__; g__; s__
Animal corpus	0.9977870308207772	1417	k__Bacteria; p__Bacteroidetes; c__Flavobacteriia; o__Flavobacteriales; f__[Weeksellaceae]; g__Elizabethkingia; s__meningoseptica
Animal corpus	0.9977926452934468	1418	k__Bacteria; p__Bacteroidetes; c__Flavobacteriia; o__Flavobacteriales; f__Blattabacteriaceae; g__Sulcia; s__muelleri
Animal corpus	0.9977982091869488	1419	k__Bacteria; p__Bacteroidetes; c__Flavobacteriia; o__Flavobacteriales; f__Flavobacteriaceae; g__Stenothermobacter; s__spongiae
Animal corpus	0.9978037730804509	1420	k__Bacteria; p__Bacteroidetes; c__Bacteroidia; o__Bacteroidales; f__[Odoribacteraceae]; g__Odoribacter; s__
Animal corpus	0.9978092863947855	1421	k__Bacteria; p__Firmicutes; c__Bacilli; o__Lactobacillales; f__Enterococcaceae; g__Enterococcus; s__
Animal corpus	0.9978147997091201	1422	k__Bacteria; p__Proteobacteria; c__Deltaproteobacteria; o__Desulfobacterales; f__Desulfobulbaceae; g__Desulfobulbus; s__
Animal corpus	0.9978203130234548	1423	k__Bacteria; p__Acidobacteria; c__Acidobacteriia; o__Acidobacteriales; f__Acidobacteriaceae; g__Edaphobacter; s__
Animal corpus	0.997825775758622	1424	k__Bacteria; p__Bacteroidetes; c__Flavobacteriia; o__Flavobacteriales; f__Flavobacteriaceae; g__Yeosuana; s__aromativorans
Animal corpus	0.9978312384937892	1425	k__Bacteria; p__Acidobacteria; c__S035; o__; f__; g__; s__
Animal corpus	0.9978366506497889	1426	k__Bacteria; p__Bacteroidetes; c__Flavobacteriia; o__Flavobacteriales; f__Flavobacteriaceae; g__Flavivirga; s__amylovorans
Animal corpus	0.9978420628057886	1427	k__Bacteria; p__Proteobacteria; c__Gammaproteobacteria; o__Enterobacteriales; f__Enterobacteriaceae; g__Shigella; s__sonnei
Animal corpus	0.9978474243826209	1428	k__Bacteria; p__Bacteroidetes; c__Bacteroidia; o__Bacteroidales; f__Bacteroidaceae; g__; s__
Animal corpus	0.9978527859594531	1429	k__Bacteria; p__Proteobacteria; c__Alphaproteobacteria; o__Rickettsiales; f__mitochondria; g__Nicotiana; s__tabacum
Animal corpus	0.9978581475362854	1430	k__Bacteria; p__Firmicutes; c__Erysipelotrichi; o__Erysipelotrichales; f__Erysipelotrichaceae; g__[Eubacterium]; s__dolichum
Animal corpus	0.9978635091131177	1431	k__Bacteria; p__Bacteroidetes; c__Flavobacteriia; o__Flavobacteriales; f__Flavobacteriaceae; g__Xanthobacillum; s__maris
Animal corpus	0.9978688201107825	1432	k__Bacteria; p__Proteobacteria; c__Alphaproteobacteria; o__Rhodobacterales; f__Hyphomonadaceae; g__Woodsholea; s__maritima
Animal corpus	0.9978741311084472	1433	k__Bacteria; p__GN04; c__; o__; f__; g__; s__
Animal corpus	0.997879442106112	1434	k__Bacteria; p__Cyanobacteria; c__Nostocophycideae; o__Nostocales; f__Nostocaceae; g__Cylindrospermum; s__stagnale
Animal corpus	0.9978847025246094	1435	k__Bacteria; p__Cyanobacteria; c__Oscillatoriophycideae; o__Chroococcales; f__Xenococcaceae; g__Gloeocapsopsis; s__crepidinum
Animal corpus	0.9978899629431067	1436	k__Bacteria; p__Proteobacteria; c__Alphaproteobacteria; o__Rhodobacterales; f__Rhodobacteraceae; g__Rhodovulum; s__imhoffii
Animal corpus	0.9978952233616041	1437	k__Bacteria; p__Bacteroidetes; c__Flavobacteriia; o__Flavobacteriales; f__Cryomorphaceae; g__Wandonia; s__
Animal corpus	0.997900433200934	1438	k__Bacteria; p__Proteobacteria; c__Gammaproteobacteria; o__Xanthomonadales; f__Xanthomonadaceae; g__Stenotrophomonas; s__acidaminiphila
Animal corpus	0.997905643040264	1439	k__Bacteria; p__Fibrobacteres; c__TG3; o__; f__; g__; s__
Animal corpus	0.9979108023004264	1440	k__Bacteria; p__Proteobacteria; c__Alphaproteobacteria; o__Rhizobiales; f__Hyphomicrobiaceae; g__Roseibium; s__denhamense
Animal corpus	0.9979159615605888	1441	k__Bacteria; p__Planctomycetes; c__Phycisphaerae; o__AKAU3564; f__; g__; s__
Animal corpus	0.9979210702415838	1442	k__Bacteria; p__Planctomycetes; c__Planctomycetia; o__Pirellulales; f__Pirellulaceae; g__Rhodopirellula; s__baltica
Animal corpus	0.9979261789225788	1443	k__Bacteria; p__Proteobacteria; c__Alphaproteobacteria; o__Sphingomonadales; f__Sphingomonadaceae; g__Sphingopyxis; s__
Animal corpus	0.9979312876035739	1444	k__Bacteria; p__Proteobacteria; c__Gammaproteobacteria; o__Vibrionales; f__Vibrionaceae; g__Photobacterium; s__angustum
Animal corpus	0.9979363457054015	1445	k__Bacteria; p__Proteobacteria; c__Alphaproteobacteria; o__Rhodobacterales; f__Rhodobacteraceae; g__Roseovarius; s__tolerans
Animal corpus	0.9979414038072291	1446	k__Bacteria; p__Firmicutes; c__Clostridia; o__Clostridiales; f__Peptostreptococcaceae; g__Clostridium; s__sticklandii
Animal corpus	0.9979464619090567	1447	k__Bacteria; p__Firmicutes; c__Clostridia; o__Clostridiales; f__Peptococcaceae; g__; s__
Animal corpus	0.9979515200108843	1448	k__Bacteria; p__Firmicutes; c__Clostridia; o__Clostridiales; f__Clostridiaceae; g__Thermoanaerobacterium; s__
Animal corpus	0.997956476954377	1449	k__Bacteria; p__Verrucomicrobia; c__[Pedosphaerae]; o__[Pedosphaerales]; f__R4-41B; g__; s__
Animal corpus	0.9979614338978696	1450	k__Bacteria; p__Verrucomicrobia; c__[Pedosphaerae]; o__Arctic97B-4; f__; g__; s__
Animal corpus	0.9979663908413623	1451	k__Bacteria; p__Chloroflexi; c__Chloroflexi; o__Chloroflexales; f__Oscillochloridaceae; g__Oscillochloris; s__
Animal corpus	0.997971347784855	1452	k__Bacteria; p__Actinobacteria; c__Actinobacteria; o__Actinomycetales; f__Micromonosporaceae; g__Couchioplanes; s__
Animal corpus	0.9979763047283476	1453	k__Bacteria; p__Actinobacteria; c__Actinobacteria; o__Actinomycetales; f__Nocardioidaceae; g__Nocardioides; s__fulvus
Animal corpus	0.9979812616718403	1454	k__Bacteria; p__Firmicutes; c__Bacilli; o__Lactobacillales; f__Leuconostocaceae; g__; s__
Animal corpus	0.9979861680361655	1455	k__Bacteria; p__Actinobacteria; c__Actinobacteria; o__Actinomycetales; f__Corynebacteriaceae; g__Corynebacterium; s__stationis
Animal corpus	0.9979910744004906	1456	k__Bacteria; p__Proteobacteria; c__Betaproteobacteria; o__Burkholderiales; f__Comamonadaceae; g__Rhodoferax; s__
Animal corpus	0.9979959807648158	1457	k__Bacteria; p__Tenericutes; c__Mollicutes; o__Anaeroplasmatales; f__Anaeroplasmataceae; g__Anaeroplasma; s__
Animal corpus	0.9980008871291409	1458	k__Bacteria; p__Bacteroidetes; c__Flavobacteriia; o__Flavobacteriales; f__Flavobacteriaceae; g__Jejuia; s__pallidilutea
Animal corpus	0.9980057934934661	1459	k__Bacteria; p__Bacteroidetes; c__Flavobacteriia; o__Flavobacteriales; f__Flavobacteriaceae; g__Flagellimonas; s__eckloniae
Animal corpus	0.9980106998577912	1460	k__Bacteria; p__Proteobacteria; c__Deltaproteobacteria; o__FAC87; f__; g__; s__
Animal corpus	0.998015555642949	1461	k__Bacteria; p__Proteobacteria; c__Alphaproteobacteria; o__Rhizobiales; f__Beijerinckiaceae; g__Beijerinckia; s__
Animal corpus	0.9980204114281067	1462	k__Bacteria; p__Spirochaetes; c__GN05; o__IF025; f__; g__; s__
Animal corpus	0.9980252672132645	1463	k__Bacteria; p__Proteobacteria; c__Alphaproteobacteria; o__Rickettsiales; f__mitochondria; g__Saccharina; s__longipedalis
Animal corpus	0.9980301229984222	1464	k__Bacteria; p__Chloroflexi; c__Anaerolineae; o__Caldilineales; f__Caldilineaceae; g__Caldilinea; s__
Animal corpus	0.9980349787835799	1465	k__Bacteria; p__Elusimicrobia; c__Elusimicrobia; o__Elusimicrobiales; f__; g__; s__
Animal corpus	0.9980397839895703	1466	k__Bacteria; p__Bacteroidetes; c__Flavobacteriia; o__Flavobacteriales; f__Flavobacteriaceae; g__Tenacibaculum; s__maritimum
Animal corpus	0.9980445891955606	1467	k__Bacteria; p__Bacteroidetes; c__[Saprospirae]; o__[Saprospirales]; f__Chitinophagaceae; g__Ferruginibacter; s__lapsinanis
Animal corpus	0.9980493944015509	1468	k__Bacteria; p__Firmicutes; c__Clostridia; o__Clostridiales; f__Peptostreptococcaceae; g__Peptostreptococcus; s__
Animal corpus	0.9980541996075413	1469	k__Bacteria; p__Proteobacteria; c__Gammaproteobacteria; o__Alteromonadales; f__Alteromonadaceae; g__Microbulbifer; s__halotolerans
Animal corpus	0.9980590048135316	1470	k__Bacteria; p__Actinobacteria; c__Acidimicrobiia; o__Acidimicrobiales; f__AKIW874; g__; s__
Animal corpus	0.9980638100195219	1471	k__Bacteria; p__Firmicutes; c__Clostridia; o__Thermoanaerobacterales; f__Thermoanaerobacteraceae; g__Caldanaerobacter; s__
Animal corpus	0.9980685646463447	1472	k__Bacteria; p__Proteobacteria; c__Alphaproteobacteria; o__Rickettsiales; f__mitochondria; g__Malus; s__x domestica
Animal corpus	0.9980733192731676	1473	k__Bacteria; p__Proteobacteria; c__Gammaproteobacteria; o__Alteromonadales; f__Alteromonadaceae; g__Umboniibacter; s__
Animal corpus	0.9980780738999904	1474	k__Bacteria; p__Proteobacteria; c__Gammaproteobacteria; o__Oceanospirillales; f__SUP05; g__Vesicomyosocius; s__okutanii
Animal corpus	0.9980828285268132	1475	k__Bacteria; p__Proteobacteria; c__Alphaproteobacteria; o__Rhodobacterales; f__Rhodobacteraceae; g__Paracoccus; s__marcusii
Animal corpus	0.998087583153636	1476	k__Bacteria; p__Proteobacteria; c__Betaproteobacteria; o__Rhodocyclales; f__Rhodocyclaceae; g__Tepidiphilus; s__margaritifer
Animal corpus	0.9980923377804588	1477	k__Bacteria; p__Proteobacteria; c__Alphaproteobacteria; o__Rhodobacterales; f__Rhodobacteraceae; g__Sulfitobacter; s__brevis
Animal corpus	0.9980970924072816	1478	k__Bacteria; p__Proteobacteria; c__Epsilonproteobacteria; o__Campylobacterales; f__Helicobacteraceae; g__Helicobacter; s__mesocricetorum
Animal corpus	0.9981018470341044	1479	k__Bacteria; p__Proteobacteria; c__Gammaproteobacteria; o__Xanthomonadales; f__Xanthomonadaceae; g__Stenotrophomonas; s__rhizophila
Animal corpus	0.9981066016609272	1480	k__Bacteria; p__Proteobacteria; c__Gammaproteobacteria; o__Alteromonadales; f__Colwelliaceae; g__Thalassomonas; s__sediminis
Animal corpus	0.9981113057085826	1481	k__Bacteria; p__Proteobacteria; c__Deltaproteobacteria; o__Desulfovibrionales; f__Desulfovibrionaceae; g__Desulfovibrio; s__cuneatus
Animal corpus	0.998116009756238	1482	k__Bacteria; p__Proteobacteria; c__Alphaproteobacteria; o__Rhizobiales; f__Phyllobacteriaceae; g__Pseudaminobacter; s__defluvii
Animal corpus	0.9981207138038934	1483	k__Bacteria; p__Chloroflexi; c__TK10; o__; f__; g__; s__
Animal corpus	0.9981254178515488	1484	k__Bacteria; p__Actinobacteria; c__Actinobacteria; o__Actinomycetales; f__Micrococcaceae; g__Kocuria; s__halotolerans
Animal corpus	0.9981301218992042	1485	k__Bacteria; p__Actinobacteria; c__Actinobacteria; o__Bifidobacteriales; f__Bifidobacteriaceae; g__Bifidobacterium; s__bifidum
Animal corpus	0.9981347753676922	1486	k__Bacteria; p__Firmicutes; c__Clostridia; o__Clostridiales; f__Lachnospiraceae; g__Coprococcus; s__catus
Animal corpus	0.9981394288361802	1487	k__Bacteria; p__Chloroflexi; c__Dehalococcoidetes; o__Dehalococcoidales; f__Dehalococcoidaceae; g__; s__
Animal corpus	0.9981440823046682	1488	k__Bacteria; p__Actinobacteria; c__Actinobacteria; o__Actinomycetales; f__Cellulomonadaceae; g__Actinotalea; s__
Animal corpus	0.9981487357731562	1489	k__Bacteria; p__OD1; c__Mb-NB09; o__; f__; g__; s__
Animal corpus	0.9981533892416442	1490	k__Bacteria; p__Proteobacteria; c__Alphaproteobacteria; o__Rhodobacterales; f__Rhodobacteraceae; g__Sediminimonas; s__qiaohouensis
Animal corpus	0.9981580427101322	1491	k__Bacteria; p__OP11; c__OP11-3; o__; f__; g__; s__
Animal corpus	0.9981626455994527	1492	k__Bacteria; p__Verrucomicrobia; c__Verrucomicrobiae; o__Verrucomicrobiales; f__Verrucomicrobiaceae; g__Prosthecobacter; s__debontii
Animal corpus	0.9981672484887731	1493	k__Bacteria; p__Proteobacteria; c__Gammaproteobacteria; o__Enterobacteriales; f__Enterobacteriaceae; g__Budvicia; s__aquatica
Animal corpus	0.9981718513780936	1494	k__Bacteria; p__Actinobacteria; c__Actinobacteria; o__Actinomycetales; f__Actinosynnemataceae; g__Alloactinosynnema; s__alba
Animal corpus	0.9981764542674141	1495	k__Bacteria; p__Firmicutes; c__Bacilli; o__Bacillales; f__Planococcaceae; g__Lysinibacillus; s__boronitolerans
Animal corpus	0.9981810065775671	1496	k__Bacteria; p__Proteobacteria; c__Alphaproteobacteria; o__Rickettsiales; f__Rickettsiaceae; g__Wolbachia; s__
Animal corpus	0.9981855588877202	1497	k__Bacteria; p__Firmicutes; c__Bacilli; o__Lactobacillales; f__Carnobacteriaceae; g__Carnobacterium; s__
Animal corpus	0.9981901111978733	1498	k__Bacteria; p__Firmicutes; c__Bacilli; o__Bacillales; f__Planococcaceae; g__Bacillus; s__psychrodurans
Animal corpus	0.9981946635080263	1499	k__Bacteria; p__Cyanobacteria; c__Oscillatoriophycideae; o__Chroococcales; f__Cyanobacteriaceae; g__Rhopalodia; s__gibba
Animal corpus	0.9981992158181794	1500	k__Bacteria; p__Armatimonadetes; c__Armatimonadia; o__Armatimonadales; f__Armatimonadaceae; g__; s__
Animal corpus	0.9982037681283324	1501	k__Archaea; p__Euryarchaeota; c__Thermoplasmata; o__E2; f__DHVEG-1; g__; s__
Animal corpus	0.998208269859318	1502	k__Bacteria; p__Bacteroidetes; c__Cytophagia; o__Cytophagales; f__Flammeovirgaceae; g__Persicobacter; s__
Animal corpus	0.9982127715903035	1503	k__Bacteria; p__Cyanobacteria; c__Synechococcophycideae; o__Synechococcales; f__Acaryochloridaceae; g__; s__
Animal corpus	0.9982172733212891	1504	k__Bacteria; p__Proteobacteria; c__Gammaproteobacteria; o__Oceanospirillales; f__Halomonadaceae; g__Halomonas; s__xianhensis
Animal corpus	0.9982217750522746	1505	k__Bacteria; p__Bacteroidetes; c__Cytophagia; o__Cytophagales; f__Cytophagaceae; g__Flexibacter; s__elegans
Animal corpus	0.9982262767832601	1506	k__Bacteria; p__Proteobacteria; c__Gammaproteobacteria; o__Alteromonadales; f__Shewanellaceae; g__Shewanella; s__benthica
Animal corpus	0.9982307785142457	1507	k__Bacteria; p__Cyanobacteria; c__Synechococcophycideae; o__Pseudanabaenales; f__Pseudanabaenaceae; g__Arthronema; s__
Animal corpus	0.9982352802452312	1508	k__Bacteria; p__Actinobacteria; c__Actinobacteria; o__WCHB1-81; f__At425_EubF1; g__; s__
Animal corpus	0.9982397819762168	1509	k__Bacteria; p__Proteobacteria; c__Betaproteobacteria; o__Rhodocyclales; f__Rhodocyclaceae; g__Petrobacter; s__succinatimandens
Animal corpus	0.9982442331280349	1510	k__Bacteria; p__Planctomycetes; c__ODP123; o__; f__; g__; s__
Animal corpus	0.998248684279853	1511	k__Bacteria; p__Firmicutes; c__Bacilli; o__Bacillales; f__Staphylococcaceae; g__Staphylococcus; s__haemolyticus
Animal corpus	0.9982531354316712	1512	k__Bacteria; p__SAR406; c__AB16; o__Arctic96B-7; f__A714017; g__SargSea-WGS; s__
Animal corpus	0.9982575865834893	1513	k__Bacteria; p__Chloroflexi; c__TK10; o__AKYG885; f__; g__; s__
Animal corpus	0.9982620377353074	1514	k__Bacteria; p__Proteobacteria; c__Deltaproteobacteria; o__Desulfobacterales; f__Desulfobacteraceae; g__Desulfobacula; s__toluolica
Animal corpus	0.9982664888871255	1515	k__Bacteria; p__Chloroflexi; c__Anaerolineae; o__SJA-15; f__; g__; s__
Animal corpus	0.9982709400389437	1516	k__Bacteria; p__Caldithrix; c__Caldithrixae; o__Caldithrixales; f__Caldithrixaceae; g__; s__
Animal corpus	0.9982753406115944	1517	k__Bacteria; p__Proteobacteria; c__Alphaproteobacteria; o__Sphingomonadales; f__Erythrobacteraceae; g__Erythrobacter; s__aquimaris
Animal corpus	0.9982796906050776	1518	k__Bacteria; p__Actinobacteria; c__Thermoleophilia; o__Solirubrobacterales; f__Solirubrobacteraceae; g__Solirubrobacter; s__
Animal corpus	0.9982840405985608	1519	k__Bacteria; p__Proteobacteria; c__Gammaproteobacteria; o__Vibrionales; f__Pseudoalteromonadaceae; g__Aliivibrio; s__fischeri
Animal corpus	0.9982883400128766	1520	k__Bacteria; p__Proteobacteria; c__Betaproteobacteria; o__Burkholderiales; f__Alcaligenaceae; g__Oligella; s__
Animal corpus	0.9982926394271924	1521	k__Bacteria; p__Actinobacteria; c__Thermoleophilia; o__Solirubrobacterales; f__Conexibacteraceae; g__Conexibacter; s__
Animal corpus	0.9982969388415082	1522	k__Bacteria; p__Actinobacteria; c__Actinobacteria; o__Actinomycetales; f__Intrasporangiaceae; g__; s__
Animal corpus	0.998301238255824	1523	k__Bacteria; p__Firmicutes; c__Bacilli; o__Bacillales; f__Planococcaceae; g__Planomicrobium; s__
Animal corpus	0.9983055376701397	1524	k__Bacteria; p__Firmicutes; c__Clostridia; o__Clostridiales; f__Clostridiaceae; g__Sarcina; s__
Animal corpus	0.9983098370844555	1525	k__Bacteria; p__Cyanobacteria; c__Oscillatoriophycideae; o__Chroococcales; f__Xenococcaceae; g__Synechococcus; s__elongatus
Animal corpus	0.9983141364987713	1526	k__Bacteria; p__Spirochaetes; c__Spirochaetes; o__Spirochaetales; f__Spirochaetaceae; g__Treponema; s__socranskii
Animal corpus	0.9983184359130871	1527	k__Bacteria; p__Bacteroidetes; c__Bacteroidia; o__Bacteroidales; f__VC21_Bac22; g__; s__
Animal corpus	0.9983226847482354	1528	k__Bacteria; p__Proteobacteria; c__Gammaproteobacteria; o__Chromatiales; f__Chromatiaceae; g__Thiocystis; s__violacea
Animal corpus	0.9983269335833836	1529	k__Bacteria; p__Actinobacteria; c__Actinobacteria; o__Actinomycetales; f__Dermabacteraceae; g__Dermabacter; s__
Animal corpus	0.9983311824185319	1530	k__Bacteria; p__Proteobacteria; c__Gammaproteobacteria; o__Cardiobacteriales; f__; g__; s__
Animal corpus	0.9983354312536802	1531	k__Bacteria; p__Chloroflexi; c__Chloroflexi; o__Chloroflexales; f__[Chlorothrixaceae]; g__Candidatus Chlorothrix; s__
Animal corpus	0.9983396800888285	1532	k__Bacteria; p__Proteobacteria; c__Gammaproteobacteria; o__Enterobacteriales; f__Enterobacteriaceae; g__Arsenophonus; s__arthropodicus
Animal corpus	0.9983438783448093	1533	k__Bacteria; p__Proteobacteria; c__Gammaproteobacteria; o__Xanthomonadales; f__Xanthomonadaceae; g__Thermomonas; s__dokdonensis
Animal corpus	0.9983480766007902	1534	k__Bacteria; p__Firmicutes; c__Bacilli; o__Bacillales; f__Bacillaceae; g__Bacillus; s__selenatarsenatis
Animal corpus	0.998352274856771	1535	k__Bacteria; p__Proteobacteria; c__Betaproteobacteria; o__Rhodocyclales; f__Rhodocyclaceae; g__; s__
Animal corpus	0.9983564731127519	1536	k__Bacteria; p__Synergistetes; c__Synergistia; o__Synergistales; f__Dethiosulfovibrionaceae; g__Jonquetella; s__anthropi
Animal corpus	0.9983606713687327	1537	k__Bacteria; p__Firmicutes; c__Clostridia; o__Clostridiales; f__Veillonellaceae; g__Schwartzia; s__
Animal corpus	0.9983648696247136	1538	k__Bacteria; p__Chloroflexi; c__Thermomicrobia; o__; f__; g__; s__
Animal corpus	0.998369017301527	1539	k__Bacteria; p__Planctomycetes; c__Phycisphaerae; o__Pla1; f__; g__; s__
Animal corpus	0.9983731649783405	1540	k__Bacteria; p__Proteobacteria; c__Gammaproteobacteria; o__Oceanospirillales; f__Halomonadaceae; g__Halomonas; s__taeanensis
Animal corpus	0.998377312655154	1541	k__Bacteria; p__Spirochaetes; c__[Leptospirae]; o__[Leptospirales]; f__Sediment-4; g__SJA-88; s__
Animal corpus	0.9983814603319674	1542	k__Bacteria; p__Gemmatimonadetes; c__Gemmatimonadetes; o__Gemmatimonadales; f__Ellin5301; g__; s__
Animal corpus	0.9983855574296133	1543	k__Bacteria; p__Proteobacteria; c__Gammaproteobacteria; o__Oceanospirillales; f__Alcanivoracaceae; g__Alcanivorax; s__dieselolei
Animal corpus	0.9983896545272593	1544	k__Bacteria; p__Proteobacteria; c__Alphaproteobacteria; o__Rickettsiales; f__mitochondria; g__Cucumis; s__melo
Animal corpus	0.9983937516249052	1545	k__Bacteria; p__Proteobacteria; c__Alphaproteobacteria; o__Rhizobiales; f__Methylocystaceae; g__Methylosinus; s__
Animal corpus	0.9983978487225511	1546	k__Bacteria; p__Firmicutes; c__Bacilli; o__Bacillales; f__Staphylococcaceae; g__Staphylococcus; s__epidermidis
Animal corpus	0.998401945820197	1547	k__Bacteria; p__Bacteroidetes; c__Flavobacteriia; o__Flavobacteriales; f__Flavobacteriaceae; g__Pibocella; s__ponti
Animal corpus	0.998406042917843	1548	k__Bacteria; p__Proteobacteria; c__Gammaproteobacteria; o__Enterobacteriales; f__Enterobacteriaceae; g__Proteus; s__myxofaciens
Animal corpus	0.9984101400154889	1549	k__Archaea; p__Crenarchaeota; c__MBGB; o__; f__; g__; s__
Animal corpus	0.9984141865339674	1550	k__Bacteria; p__Proteobacteria; c__Alphaproteobacteria; o__Rhizobiales; f__Phyllobacteriaceae; g__Nitratireductor; s__pacificus
Animal corpus	0.9984182330524459	1551	k__Bacteria; p__Bacteroidetes; c__Cytophagia; o__Cytophagales; f__Cyclobacteriaceae; g__Algoriphagus; s__boritolerans
Animal corpus	0.998422228991757	1552	k__Bacteria; p__Proteobacteria; c__Alphaproteobacteria; o__Rhodobacterales; f__Rhodobacteraceae; g__Marinosulfonomonas; s__methylotropha
Animal corpus	0.9984262249310681	1553	k__Bacteria; p__Bacteroidetes; c__Bacteroidia; o__Bacteroidales; f__Prevotellaceae; g__Prevotella; s__intermedia
Animal corpus	0.9984302208703792	1554	k__Bacteria; p__Proteobacteria; c__Betaproteobacteria; o__Nitrosomonadales; f__Nitrosomonadaceae; g__; s__
Animal corpus	0.9984342168096904	1555	k__Bacteria; p__Firmicutes; c__Bacilli; o__Bacillales; f__Staphylococcaceae; g__Staphylococcus; s__lugdunensis
Animal corpus	0.9984382127490015	1556	k__Bacteria; p__Bacteroidetes; c__Flavobacteriia; o__Flavobacteriales; f__Flavobacteriaceae; g__Croceitalea; s__eckloniae
Animal corpus	0.9984422086883126	1557	k__Bacteria; p__Proteobacteria; c__Gammaproteobacteria; o__Xanthomonadales; f__Xanthomonadaceae; g__Dyella; s__soli
Animal corpus	0.9984462046276237	1558	k__Bacteria; p__Firmicutes; c__Bacilli; o__Lactobacillales; f__Lactobacillaceae; g__Lactobacillus; s__acidipiscis
Animal corpus	0.9984501499877673	1559	k__Bacteria; p__Proteobacteria; c__Gammaproteobacteria; o__Pseudomonadales; f__Moraxellaceae; g__Alkanindiges; s__
Animal corpus	0.9984540953479109	1560	k__Bacteria; p__Proteobacteria; c__Alphaproteobacteria; o__Rhodobacterales; f__Rhodobacteraceae; g__Rhodobacter; s__vinaykumarii
Animal corpus	0.9984580407080544	1561	k__Bacteria; p__Proteobacteria; c__Gammaproteobacteria; o__Alteromonadales; f__Alteromonadaceae; g__Porticoccus; s__litoralis
Animal corpus	0.9984619354890306	1562	k__Bacteria; p__Proteobacteria; c__Alphaproteobacteria; o__Rickettsiales; f__mitochondria; g__Geranium; s__macrorrhizum
Animal corpus	0.9984658302700068	1563	k__Bacteria; p__Proteobacteria; c__Gammaproteobacteria; o__Enterobacteriales; f__Enterobacteriaceae; g__Erwinia; s__
Animal corpus	0.998469725050983	1564	k__Bacteria; p__Acidobacteria; c__Solibacteres; o__Solibacterales; f__Solibacteraceae; g__Candidatus Solibacter; s__
Animal corpus	0.9984736198319591	1565	k__Bacteria; p__SAR406; c__AB16; o__Arctic96B-7; f__A714017; g__so4B24; s__
Animal corpus	0.9984774640337678	1566	k__Bacteria; p__Proteobacteria; c__Gammaproteobacteria; o__Legionellales; f__Legionellaceae; g__Legionella; s__quinlivanii
Animal corpus	0.9984813082355765	1567	k__Bacteria; p__Proteobacteria; c__Gammaproteobacteria; o__Methylococcales; f__Methylococcaceae; g__Methylocaldum; s__
Animal corpus	0.9984851524373851	1568	k__Bacteria; p__Proteobacteria; c__Gammaproteobacteria; o__Oceanospirillales; f__Oceanospirillaceae; g__Oceaniserpentilla; s__haliotis
Animal corpus	0.9984889460600264	1569	k__Bacteria; p__Firmicutes; c__Bacilli; o__Lactobacillales; f__Enterococcaceae; g__Enterococcus; s__cecorum
Animal corpus	0.9984927396826676	1570	k__Bacteria; p__Proteobacteria; c__Betaproteobacteria; o__Burkholderiales; f__Comamonadaceae; g__Rubrivivax; s__gelatinosus
Animal corpus	0.9984965333053089	1571	k__Bacteria; p__Proteobacteria; c__Alphaproteobacteria; o__Rhodospirillales; f__Rhodospirillaceae; g__magnetite-containing; s__magnetic vibrio
Animal corpus	0.9985003269279501	1572	k__Bacteria; p__Firmicutes; c__Clostridia; o__Clostridiales; f__Peptostreptococcaceae; g__[Clostridium]; s__bifermentans
Animal corpus	0.9985040699714239	1573	k__Bacteria; p__Proteobacteria; c__Alphaproteobacteria; o__Rickettsiales; f__mitochondria; g__Canella; s__winterana
Animal corpus	0.9985078130148978	1574	k__Bacteria; p__H-178; c__; o__; f__; g__; s__
Animal corpus	0.9985115560583716	1575	k__Bacteria; p__Proteobacteria; c__Gammaproteobacteria; o__Oceanospirillales; f__HOC21; g__; s__
Animal corpus	0.9985152991018454	1576	k__Bacteria; p__Fusobacteria; c__Fusobacteriia; o__Fusobacteriales; f__Leptotrichiaceae; g__Streptobacillus; s__
Animal corpus	0.9985190421453193	1577	k__Bacteria; p__Actinobacteria; c__Actinobacteria; o__Actinomycetales; f__Actinosynnemataceae; g__Kibdelosporangium; s__
Animal corpus	0.9985227851887931	1578	k__Bacteria; p__Actinobacteria; c__Actinobacteria; o__Actinomycetales; f__Corynebacteriaceae; g__Corynebacterium; s__mastitidis
Animal corpus	0.998526528232267	1579	k__Bacteria; p__Proteobacteria; c__Gammaproteobacteria; o__Chromatiales; f__Chromatiaceae; g__Isochromatium; s__buderi
Animal corpus	0.9985302712757408	1580	k__Bacteria; p__Firmicutes; c__Clostridia; o__Clostridiales; f__Lachnospiraceae; g__Coprococcus; s__eutactus
Animal corpus	0.9985340143192146	1581	k__Bacteria; p__Proteobacteria; c__Gammaproteobacteria; o__Pseudomonadales; f__Moraxellaceae; g__Psychrobacter; s__pulmonis
Animal corpus	0.9985377573626885	1582	k__Bacteria; p__Proteobacteria; c__Gammaproteobacteria; o__Enterobacteriales; f__Enterobacteriaceae; g__Enterobacter; s__aerogenes
Animal corpus	0.9985415004061623	1583	k__Bacteria; p__Bacteroidetes; c__[Rhodothermi]; o__[Rhodothermales]; f__[Balneolaceae]; g__KSA1; s__
Animal corpus	0.9985451928704686	1584	k__Bacteria; p__Proteobacteria; c__Betaproteobacteria; o__Burkholderiales; f__Oxalobacteraceae; g__Massilia; s__haematophila
Animal corpus	0.9985488853347749	1585	k__Bacteria; p__TM6; c__; o__; f__; g__; s__
Animal corpus	0.9985525777990812	1586	k__Bacteria; p__Firmicutes; c__Bacilli; o__Bacillales; f__Sporolactobacillaceae; g__Sporolactobacillus; s__
Animal corpus	0.9985562196842201	1587	k__Bacteria; p__Chloroflexi; c__Anaerolineae; o__SHA-20; f__; g__; s__
Animal corpus	0.998559861569359	1588	k__Bacteria; p__Firmicutes; c__Clostridia; o__Clostridiales; f__Veillonellaceae; g__; s__
Animal corpus	0.998563503454498	1589	k__Bacteria; p__WS3; c__PRR-12; o__LD1-PA13; f__; g__; s__
Animal corpus	0.9985671453396369	1590	k__Bacteria; p__Proteobacteria; c__Alphaproteobacteria; o__Rhodobacterales; f__Rhodobacteraceae; g__Roseovarius; s__pelophilus
Animal corpus	0.9985707872247758	1591	k__Bacteria; p__Firmicutes; c__Clostridia; o__Clostridiales; f__Lachnospiraceae; g__Ruminococcus; s__lactaris
Animal corpus	0.9985744291099147	1592	k__Bacteria; p__Cyanobacteria; c__Oscillatoriophycideae; o__Chroococcales; f__Xenococcaceae; g__Chroococcidiopsis; s__
Animal corpus	0.9985780709950536	1593	k__Bacteria; p__Proteobacteria; c__Gammaproteobacteria; o__Oceanospirillales; f__Oceanospirillaceae; g__Pseudospirillum; s__japonicum
Animal corpus	0.9985817128801925	1594	k__Bacteria; p__Proteobacteria; c__Gammaproteobacteria; o__Alteromonadales; f__Moritellaceae; g__; s__
Animal corpus	0.9985853547653314	1595	k__Bacteria; p__Proteobacteria; c__Alphaproteobacteria; o__Rhizobiales; f__Aurantimonadaceae; g__Fulvimarina; s__
Animal corpus	0.9985889966504703	1596	k__Bacteria; p__Proteobacteria; c__Gammaproteobacteria; o__Enterobacteriales; f__Enterobacteriaceae; g__Escherichia; s__vulneris
Animal corpus	0.9985926385356092	1597	k__Bacteria; p__Proteobacteria; c__Deltaproteobacteria; o__Desulfovibrionales; f__Desulfomicrobiaceae; g__Desulfomicrobium; s__thermophilum
Animal corpus	0.9985962298415807	1598	k__Bacteria; p__Proteobacteria; c__Gammaproteobacteria; o__Enterobacteriales; f__Enterobacteriaceae; g__Shigella; s__flexneri
Animal corpus	0.9985998211475522	1599	k__Bacteria; p__Tenericutes; c__Mollicutes; o__Acholeplasmatales; f__; g__; s__
Animal corpus	0.9986034124535237	1600	k__Bacteria; p__Actinobacteria; c__Actinobacteria; o__Bifidobacteriales; f__Bifidobacteriaceae; g__Bifidobacterium; s__animalis
Animal corpus	0.9986070037594952	1601	k__Bacteria; p__Bacteroidetes; c__Bacteroidia; o__Bacteroidales; f__Prevotellaceae; g__Prevotella; s__stercorea
Animal corpus	0.9986105950654667	1602	k__Bacteria; p__Proteobacteria; c__Alphaproteobacteria; o__Rhizobiales; f__Phyllobacteriaceae; g__Aquamicrobium; s__aerolatum
Animal corpus	0.9986141863714382	1603	k__Bacteria; p__Actinobacteria; c__Actinobacteria; o__Actinomycetales; f__Promicromonosporaceae; g__; s__
Animal corpus	0.9986177776774097	1604	k__Bacteria; p__Proteobacteria; c__Gammaproteobacteria; o__Enterobacteriales; f__Enterobacteriaceae; g__Citrobacter; s__freundii
Animal corpus	0.9986213689833812	1605	k__Bacteria; p__Cyanobacteria; c__Nostocophycideae; o__Nostocales; f__Nostocaceae; g__Dolichospermum; s__
Animal corpus	0.9986249602893527	1606	k__Bacteria; p__Firmicutes; c__Clostridia; o__Clostridiales; f__[Acidaminobacteraceae]; g__; s__
Animal corpus	0.9986285010161566	1607	k__Bacteria; p__Firmicutes; c__Bacilli; o__Bacillales; f__Paenibacillaceae; g__Ammoniphilus; s__
Animal corpus	0.9986320417429606	1608	k__Bacteria; p__Firmicutes; c__Bacilli; o__Lactobacillales; f__Aerococcaceae; g__Granulicatella; s__balaenopterae
Animal corpus	0.9986355824697646	1609	k__Bacteria; p__Actinobacteria; c__Actinobacteria; o__Actinomycetales; f__Nocardioidaceae; g__Nocardioides; s__aestuarii
Animal corpus	0.9986391231965686	1610	k__Bacteria; p__Firmicutes; c__Bacilli; o__Lactobacillales; f__Lactobacillaceae; g__Pediococcus; s__cellicola
Animal corpus	0.9986426639233725	1611	k__Bacteria; p__Bacteroidetes; c__Bacteroidia; o__Bacteroidales; f__Rikenellaceae; g__Alistipes; s__onderdonkii
Animal corpus	0.9986462046501765	1612	k__Bacteria; p__Proteobacteria; c__Alphaproteobacteria; o__Rhodobacterales; f__Rhodobacteraceae; g__Oceaniovalibus; s__guishaninsula
Animal corpus	0.9986496947978131	1613	k__Bacteria; p__Proteobacteria; c__Alphaproteobacteria; o__Rickettsiales; f__mitochondria; g__Oenothera; s__berteroana
Animal corpus	0.9986531849454496	1614	k__Bacteria; p__Proteobacteria; c__Epsilonproteobacteria; o__Campylobacterales; f__Helicobacteraceae; g__Sulfurovum; s__lithotrophicum
Animal corpus	0.9986566750930862	1615	k__Bacteria; p__Proteobacteria; c__Deltaproteobacteria; o__Myxococcales; f__Polyangiaceae; g__Phaselicystis; s__flava
Animal corpus	0.9986601146615552	1616	k__Archaea; p__Euryarchaeota; c__Methanomicrobia; o__Methanosarcinales; f__Methermicoccaceae; g__Methermicoccus; s__shengliensis
Animal corpus	0.9986635542300243	1617	k__Bacteria; p__Proteobacteria; c__Alphaproteobacteria; o__Sphingomonadales; f__Sphingomonadaceae; g__Sandarakinorhabdus; s__limnophila
Animal corpus	0.9986669937984933	1618	k__Bacteria; p__Bacteroidetes; c__Flavobacteriia; o__Flavobacteriales; f__Flavobacteriaceae; g__Cellulophaga; s__tyrosinoxydans
Animal corpus	0.9986704333669624	1619	k__Bacteria; p__Bacteroidetes; c__Flavobacteriia; o__Flavobacteriales; f__[Weeksellaceae]; g__Elizabethkingia; s__
Animal corpus	0.9986738729354314	1620	k__Bacteria; p__Proteobacteria; c__Alphaproteobacteria; o__Rhizobiales; f__Methylocystaceae; g__Pleomorphomonas; s__oryzae
Animal corpus	0.9986773125039005	1621	k__Bacteria; p__Proteobacteria; c__Alphaproteobacteria; o__Sphingomonadales; f__Erythrobacteraceae; g__Erythrobacter; s__gaetbuli
Animal corpus	0.9986807014932021	1622	k__Bacteria; p__Proteobacteria; c__Betaproteobacteria; o__Burkholderiales; f__Comamonadaceae; g__Comamonas; s__terrigena
Animal corpus	0.9986840904825037	1623	k__Bacteria; p__Chloroflexi; c__Anaerolineae; o__SBR1031; f__; g__; s__
Animal corpus	0.9986874794718054	1624	k__Bacteria; p__Firmicutes; c__Clostridia; o__Clostridiales; f__[Tissierellaceae]; g__ph2; s__
Animal corpus	0.998690868461107	1625	k__Bacteria; p__Bacteroidetes; c__Cytophagia; o__Cytophagales; f__Cytophagaceae; g__Larkinella; s__
Animal corpus	0.9986942574504086	1626	k__Bacteria; p__Firmicutes; c__Bacilli; o__Bacillales; f__Bacillaceae; g__; s__
Animal corpus	0.9986976464397103	1627	k__Bacteria; p__Verrucomicrobia; c__[Methylacidiphilae]; o__S-BQ2-57; f__; g__; s__
Animal corpus	0.9987010354290119	1628	k__Bacteria; p__Proteobacteria; c__Alphaproteobacteria; o__Rhizobiales; f__Methylocystaceae; g__Methylosinus; s__sporium
Animal corpus	0.9987044244183135	1629	k__Bacteria; p__Cyanobacteria; c__Synechococcophycideae; o__Pseudanabaenales; f__Pseudanabaenaceae; g__Synechococcus; s__elongatus
Animal corpus	0.9987078134076152	1630	k__Bacteria; p__Chloroflexi; c__Anaerolineae; o__SB-34; f__; g__; s__
Animal corpus	0.9987111518177494	1631	k__Bacteria; p__NKB19; c__SHAB590; o__; f__; g__; s__
Animal corpus	0.9987144902278836	1632	k__Bacteria; p__Proteobacteria; c__Gammaproteobacteria; o__Pseudomonadales; f__Moraxellaceae; g__Agitococcus; s__lubricus
Animal corpus	0.9987178286380178	1633	k__Bacteria; p__Actinobacteria; c__Coriobacteriia; o__Coriobacteriales; f__Coriobacteriaceae; g__Collinsella; s__aerofaciens
Animal corpus	0.9987211670481521	1634	k__Bacteria; p__Proteobacteria; c__Alphaproteobacteria; o__Rhizobiales; f__Methylobacteriaceae; g__Methylobacterium; s__
Animal corpus	0.9987245054582863	1635	k__Bacteria; p__Cyanobacteria; c__Nostocophycideae; o__; f__; g__; s__
Animal corpus	0.9987278438684205	1636	k__Bacteria; p__[Thermi]; c__Deinococci; o__Deinococcales; f__Trueperaceae; g__B-42; s__
Animal corpus	0.9987311316993872	1637	k__Bacteria; p__Spirochaetes; c__[Leptospirae]; o__[Leptospirales]; f__Leptospiraceae; g__Leptospira; s__
Animal corpus	0.9987344195303539	1638	k__Bacteria; p__Bacteroidetes; c__At12OctB3; o__; f__; g__; s__
Animal corpus	0.9987377073613206	1639	k__Bacteria; p__Actinobacteria; c__Actinobacteria; o__Actinomycetales; f__Dermacoccaceae; g__Dermacoccus; s__
Animal corpus	0.9987409446131199	1640	k__Bacteria; p__Cyanobacteria; c__Chloroplast; o__Cercozoa; f__; g__; s__
Animal corpus	0.9987441818649192	1641	k__Bacteria; p__Proteobacteria; c__Gammaproteobacteria; o__Enterobacteriales; f__Enterobacteriaceae; g__Serratia; s__rubidaea
Animal corpus	0.9987474191167185	1642	k__Bacteria; p__Proteobacteria; c__Gammaproteobacteria; o__Alteromonadales; f__Alteromonadaceae; g__HTCC2207; s__
Animal corpus	0.9987506563685178	1643	k__Bacteria; p__Firmicutes; c__Clostridia; o__Clostridiales; f__[Tissierellaceae]; g__Gallicola; s__
Animal corpus	0.9987538936203171	1644	k__Bacteria; p__Chloroflexi; c__Chloroflexi; o__Chloroflexales; f__[Chlorothrixaceae]; g__; s__
Animal corpus	0.9987571308721164	1645	k__Bacteria; p__Proteobacteria; c__Gammaproteobacteria; o__Alteromonadales; f__[Chromatiaceae]; g__Rheinheimera; s__
Animal corpus	0.9987603175447483	1646	k__Bacteria; p__Actinobacteria; c__Actinobacteria; o__Actinomycetales; f__Micrococcaceae; g__Kocuria; s__kristinae
Animal corpus	0.9987635042173801	1647	k__Bacteria; p__Proteobacteria; c__Betaproteobacteria; o__Burkholderiales; f__Comamonadaceae; g__Acidovorax; s__
Animal corpus	0.998766690890012	1648	k__Bacteria; p__Proteobacteria; c__Alphaproteobacteria; o__Rhizobiales; f__Rhizobiaceae; g__Shinella; s__granuli
Animal corpus	0.9987698269834764	1649	k__Bacteria; p__OP8; c__OP8_1; o__HMMVPog-54; f__; g__; s__
Animal corpus	0.9987729630769407	1650	k__Bacteria; p__Bacteroidetes; c__Flavobacteriia; o__Flavobacteriales; f__Flavobacteriaceae; g__Kriegella; s__aquimaris
Animal corpus	0.9987760991704051	1651	k__Bacteria; p__Actinobacteria; c__Actinobacteria; o__Actinomycetales; f__Frankiaceae; g__; s__
Animal corpus	0.9987792352638695	1652	k__Bacteria; p__Proteobacteria; c__Alphaproteobacteria; o__Rickettsiales; f__mitochondria; g__Reclinomonas; s__americana
Animal corpus	0.9987823713573338	1653	k__Bacteria; p__Actinobacteria; c__Actinobacteria; o__Actinomycetales; f__Corynebacteriaceae; g__Corynebacterium; s__simulans
Animal corpus	0.9987854568716308	1654	k__Bacteria; p__Proteobacteria; c__Alphaproteobacteria; o__Rickettsiales; f__Rickettsiaceae; g__Rickettsia; s__Rickettsia endosymbiont of Deronectes platynotus
Animal corpus	0.9987885423859277	1655	k__Bacteria; p__Firmicutes; c__Bacilli; o__Lactobacillales; f__Leuconostocaceae; g__Weissella; s__cibaria
Animal corpus	0.9987916279002247	1656	k__Bacteria; p__Actinobacteria; c__Actinobacteria; o__Actinomycetales; f__Nocardioidaceae; g__Nocardioides; s__pyridinolyticus
Animal corpus	0.9987947134145216	1657	k__Bacteria; p__Actinobacteria; c__Actinobacteria; o__Actinomycetales; f__Microbacteriaceae; g__Salinibacterium; s__
Animal corpus	0.9987977989288186	1658	k__Bacteria; p__Bacteroidetes; c__Cytophagia; o__Cytophagales; f__Cytophagaceae; g__Dyadobacter; s__
Animal corpus	0.9988008844431155	1659	k__Bacteria; p__Proteobacteria; c__Alphaproteobacteria; o__Caulobacterales; f__Caulobacteraceae; g__Asticcacaulis; s__biprosthecium
Animal corpus	0.9988039699574125	1660	k__Bacteria; p__Firmicutes; c__Clostridia; o__Clostridiales; f__Lachnospiraceae; g__Clostridium; s__saccharolyticum
Animal corpus	0.9988070048925419	1661	k__Bacteria; p__Chloroflexi; c__Gitt-GS-136; o__; f__; g__; s__
Animal corpus	0.9988100398276714	1662	k__Bacteria; p__Armatimonadetes; c__0319-6E2; o__; f__; g__; s__
Animal corpus	0.9988130747628008	1663	k__Bacteria; p__Proteobacteria; c__Gammaproteobacteria; o__Oceanospirillales; f__Oceanospirillaceae; g__Bermanella; s__marisrubri
Animal corpus	0.9988161096979302	1664	k__Bacteria; p__Proteobacteria; c__Alphaproteobacteria; o__Rhizobiales; f__Hyphomicrobiaceae; g__Roseibium; s__hamelinense
Animal corpus	0.9988191446330597	1665	k__Bacteria; p__Cyanobacteria; c__Chloroplast; o__Chlorophyta; f__Trebouxiophyceae; g__; s__
Animal corpus	0.9988221795681891	1666	k__Bacteria; p__Actinobacteria; c__Actinobacteria; o__Actinomycetales; f__Actinomycetaceae; g__Arcanobacterium; s__
Animal corpus	0.9988252145033185	1667	k__Bacteria; p__Proteobacteria; c__Alphaproteobacteria; o__Rhizobiales; f__Hyphomicrobiaceae; g__Rhodoplanes; s__elegans
Animal corpus	0.998828249438448	1668	k__Bacteria; p__Actinobacteria; c__Actinobacteria; o__Actinomycetales; f__Nocardiaceae; g__Rhodococcus; s__fascians
Animal corpus	0.9988312843735774	1669	k__Bacteria; p__Proteobacteria; c__Gammaproteobacteria; o__Pseudomonadales; f__Moraxellaceae; g__Psychrobacter; s__sanguinis
Animal corpus	0.9988343193087068	1670	k__Bacteria; p__TM6; c__SJA-4; o__S1198; f__; g__; s__
Animal corpus	0.9988373036646688	1671	k__Bacteria; p__Firmicutes; c__Bacilli; o__Bacillales; f__Paenibacillaceae; g__Aneurinibacillus; s__migulanus
Animal corpus	0.9988402880206309	1672	k__Bacteria; p__Proteobacteria; c__Alphaproteobacteria; o__Rhizobiales; f__Aurantimonadaceae; g__Aurantimonas; s__ureilytica
Animal corpus	0.9988432723765929	1673	k__Bacteria; p__Bacteroidetes; c__Cytophagia; o__Cytophagales; f__Flammeovirgaceae; g__Marivirga; s__tractuosa
Animal corpus	0.9988462567325549	1674	k__Bacteria; p__Firmicutes; c__Clostridia; o__Clostridiales; f__Lachnospiraceae; g__Clostridium; s__aldenense
Animal corpus	0.9988492410885169	1675	k__Bacteria; p__Proteobacteria; c__Alphaproteobacteria; o__Rickettsiales; f__mitochondria; g__Saprolegnia; s__ferax
Animal corpus	0.9988522254444789	1676	k__Bacteria; p__OP8; c__OP8_2; o__; f__; g__; s__
Animal corpus	0.998855209800441	1677	k__Bacteria; p__Proteobacteria; c__Gammaproteobacteria; o__Vibrionales; f__Vibrionaceae; g__Salinivibrio; s__costicola
Animal corpus	0.998858194156403	1678	k__Bacteria; p__Proteobacteria; c__Gammaproteobacteria; o__Acidithiobacillales; f__Acidithiobacillaceae; g__Thermithiobacillus; s__tepidarius
Animal corpus	0.998861178512365	1679	k__Bacteria; p__Proteobacteria; c__Betaproteobacteria; o__Burkholderiales; f__Oxalobacteraceae; g__Duganella; s__nigrescens
Animal corpus	0.998864162868327	1680	k__Bacteria; p__Actinobacteria; c__Actinobacteria; o__Actinomycetales; f__Micromonosporaceae; g__Actinoplanes; s__globisporus
Animal corpus	0.998867147224289	1681	k__Bacteria; p__Chloroflexi; c__Anaerolineae; o__Anaerolineales; f__Anaerolinaceae; g__Anaerolinea; s__
Animal corpus	0.9988701315802511	1682	k__Bacteria; p__Bacteroidetes; c__Flavobacteriia; o__Flavobacteriales; f__Flavobacteriaceae; g__Tamlana; s__crocina
Animal corpus	0.9988730653570457	1683	k__Bacteria; p__Actinobacteria; c__Actinobacteria; o__Actinomycetales; f__Cryptosporangiaceae; g__Cryptosporangium; s__
Animal corpus	0.9988759991338403	1684	k__Bacteria; p__Bacteroidetes; c__Bacteroidia; o__Bacteroidales; f__Marinilabiaceae; g__Cytophaga; s__fermentans
Animal corpus	0.9988789329106349	1685	k__Bacteria; p__Proteobacteria; c__Deltaproteobacteria; o__Syntrophobacterales; f__Syntrophaceae; g__; s__
Animal corpus	0.9988818666874295	1686	k__Bacteria; p__Bacteroidetes; c__Flavobacteriia; o__Flavobacteriales; f__Cryomorphaceae; g__Lishizhenia; s__caseinilytica
Animal corpus	0.9988848004642241	1687	k__Bacteria; p__Bacteroidetes; c__Bacteroidia; o__Bacteroidales; f__Prevotellaceae; g__Prevotella; s__pallens
Animal corpus	0.9988877342410187	1688	k__Bacteria; p__Proteobacteria; c__Alphaproteobacteria; o__Rhizobiales; f__Brucellaceae; g__Ochrobactrum; s__grignonense
Animal corpus	0.9988906680178133	1689	k__Bacteria; p__Planctomycetes; c__Planctomycetia; o__Pirellulales; f__Pirellulaceae; g__planctomycete; s__DDSW3008
Animal corpus	0.9988935512154404	1690	k__Bacteria; p__Firmicutes; c__Bacilli; o__Lactobacillales; f__Lactobacillaceae; g__; s__
Animal corpus	0.9988964344130675	1691	k__Bacteria; p__Proteobacteria; c__Gammaproteobacteria; o__Xanthomonadales; f__Xanthomonadaceae; g__Rhodanobacter; s__terrae
Animal corpus	0.9988993176106946	1692	k__Bacteria; p__Proteobacteria; c__Gammaproteobacteria; o__Oceanospirillales; f__Hahellaceae; g__; s__
Animal corpus	0.9989022008083217	1693	k__Archaea; p__Crenarchaeota; c__Thaumarchaeota; o__Cenarchaeales; f__Cenarchaeaceae; g__Cenarchaeum; s__symbiosum
Animal corpus	0.9989050840059488	1694	k__Bacteria; p__Proteobacteria; c__Gammaproteobacteria; o__Enterobacteriales; f__Enterobacteriaceae; g__Enterobacter; s__radicincitans
Animal corpus	0.9989079672035759	1695	k__Bacteria; p__Actinobacteria; c__Actinobacteria; o__Actinomycetales; f__Streptomycetaceae; g__Streptomyces; s__mirabilis
Animal corpus	0.998910850401203	1696	k__Bacteria; p__Proteobacteria; c__Gammaproteobacteria; o__Xanthomonadales; f__Xanthomonadaceae; g__Stenotrophomonas; s__retroflexus
Animal corpus	0.9989136830196627	1697	k__Bacteria; p__Proteobacteria; c__Gammaproteobacteria; o__Enterobacteriales; f__Enterobacteriaceae; g__Pantoea; s__anthophila
Animal corpus	0.9989165156381223	1698	k__Bacteria; p__Bacteroidetes; c__Sphingobacteriia; o__Sphingobacteriales; f__Sphingobacteriaceae; g__Pedobacter; s__oryzae
Animal corpus	0.998919348256582	1699	k__Archaea; p__Euryarchaeota; c__Methanomicrobia; o__Methanosarcinales; f__Methanosarcinaceae; g__Methanosalsum; s__zhilinae
Animal corpus	0.9989221808750417	1700	k__Bacteria; p__Actinobacteria; c__Nitriliruptoria; o__Nitriliruptorales; f__Nitriliruptoraceae; g__; s__
Animal corpus	0.9989250134935014	1701	k__Bacteria; p__Chlamydiae; c__Chlamydiia; o__Chlamydiales; f__Waddliaceae; g__Waddlia; s__
Animal corpus	0.9989277955327936	1702	k__Bacteria; p__Firmicutes; c__Bacilli; o__Bacillales; f__Bacillaceae; g__Bacillus; s__coagulans
Animal corpus	0.9989305775720859	1703	k__Bacteria; p__Bacteroidetes; c__Flavobacteriia; o__Flavobacteriales; f__Flavobacteriaceae; g__Gelidibacter; s__
Animal corpus	0.9989333596113782	1704	k__Bacteria; p__Proteobacteria; c__Deltaproteobacteria; o__NKB15; f__; g__; s__
Animal corpus	0.9989361416506705	1705	k__Bacteria; p__Proteobacteria; c__Betaproteobacteria; o__Rhodocyclales; f__Rhodocyclaceae; g__Dechloromonas; s__
Animal corpus	0.9989389236899627	1706	k__Bacteria; p__Proteobacteria; c__Deltaproteobacteria; o__Myxococcales; f__Myxococcaceae; g__; s__
Animal corpus	0.998941705729255	1707	k__Bacteria; p__Bacteroidetes; c__Cytophagia; o__Cytophagales; f__Cyclobacteriaceae; g__Algoriphagus; s__halophilus
Animal corpus	0.9989444877685473	1708	k__Bacteria; p__Chloroflexi; c__Chloroflexi; o__[Roseiflexales]; f__[Kouleothrixaceae]; g__; s__
Animal corpus	0.998947219228672	1709	k__Bacteria; p__Cyanobacteria; c__Chloroplast; o__Chlorophyta; f__; g__; s__
Animal corpus	0.9989499506887968	1710	k__Bacteria; p__Proteobacteria; c__Alphaproteobacteria; o__Rickettsiales; f__mitochondria; g__Carludovica; s__palmata
Animal corpus	0.9989526821489215	1711	k__Bacteria; p__Proteobacteria; c__Alphaproteobacteria; o__Rhodospirillales; f__Rhodospirillaceae; g__Nisaea; s__
Animal corpus	0.9989554136090463	1712	k__Bacteria; p__Bacteroidetes; c__Bacteroidia; o__Bacteroidales; f__Rikenellaceae; g__PW3; s__
Animal corpus	0.998958145069171	1713	k__Bacteria; p__Proteobacteria; c__Alphaproteobacteria; o__Rhodospirillales; f__Acetobacteraceae; g__Gluconacetobacter; s__azotocaptans
Animal corpus	0.9989608765292958	1714	k__Bacteria; p__Actinobacteria; c__Actinobacteria; o__Actinomycetales; f__Brevibacteriaceae; g__Brevibacterium; s__paucivorans
Animal corpus	0.9989636079894205	1715	k__Bacteria; p__Actinobacteria; c__Actinobacteria; o__Actinomycetales; f__Kineosporiaceae; g__Quadrisphaera; s__granulorum
Animal corpus	0.9989663394495453	1716	k__Bacteria; p__Proteobacteria; c__Gammaproteobacteria; o__Thiotrichales; f__Thiotrichaceae; g__Thiothrix; s__eikelboomii
Animal corpus	0.9989690203305026	1717	k__Bacteria; p__Firmicutes; c__Bacilli; o__Lactobacillales; f__Lactobacillaceae; g__Lactobacillus; s__pontis
Animal corpus	0.99897170121146	1718	k__Bacteria; p__Bacteroidetes; c__Flavobacteriia; o__Flavobacteriales; f__Flavobacteriaceae; g__Lacinutrix; s__mariniflava
Animal corpus	0.9989743820924173	1719	k__Bacteria; p__Proteobacteria; c__Deltaproteobacteria; o__Desulfuromonadales; f__Desulfuromonadaceae; g__; s__
Animal corpus	0.9989770629733746	1720	k__Bacteria; p__Aquificae; c__Aquificae; o__Aquificales; f__Aquificaceae; g__Hydrogenobacter; s__thermophilus
Animal corpus	0.998979743854332	1721	k__Bacteria; p__Proteobacteria; c__Alphaproteobacteria; o__Rhizobiales; f__Hyphomicrobiaceae; g__Pedomicrobium; s__
Animal corpus	0.9989824247352893	1722	k__Bacteria; p__Proteobacteria; c__Gammaproteobacteria; o__Alteromonadales; f__Alteromonadaceae; g__HB2-32-21; s__
Animal corpus	0.9989850550370791	1723	k__Bacteria; p__Actinobacteria; c__Actinobacteria; o__Actinomycetales; f__Pseudonocardiaceae; g__Saccharopolyspora; s__
Animal corpus	0.998987685338869	1724	k__Bacteria; p__Proteobacteria; c__Alphaproteobacteria; o__Sphingomonadales; f__Sphingomonadaceae; g__Novosphingobium; s__naphthalenivorans
Animal corpus	0.9989903156406588	1725	k__Bacteria; p__Proteobacteria; c__Alphaproteobacteria; o__Rhodobacterales; f__Rhodobacteraceae; g__Roseobacter; s__denitrificans
Animal corpus	0.9989929459424486	1726	k__Bacteria; p__Actinobacteria; c__Actinobacteria; o__Actinomycetales; f__Nocardioidaceae; g__Marmoricola; s__bigeumensis
Animal corpus	0.9989955762442384	1727	k__Bacteria; p__Proteobacteria; c__Alphaproteobacteria; o__Rhodospirillales; f__Acetobacteraceae; g__Gluconacetobacter; s__xylinus
Animal corpus	0.9989982065460282	1728	k__Bacteria; p__Bacteroidetes; c__Bacteroidia; o__Bacteroidales; f__Bacteroidaceae; g__Bacteroides; s__acidifaciens
Animal corpus	0.999000836847818	1729	k__Bacteria; p__Bacteroidetes; c__Flavobacteriia; o__Flavobacteriales; f__Blattabacteriaceae; g__Blattabacterium; s__
Animal corpus	0.9990034671496079	1730	k__Bacteria; p__Proteobacteria; c__Epsilonproteobacteria; o__Campylobacterales; f__Helicobacteraceae; g__Wolinella; s__succinogenes
Animal corpus	0.9990060974513977	1731	k__Bacteria; p__Firmicutes; c__Bacilli; o__Bacillales; f__Paenibacillaceae; g__; s__
Animal corpus	0.9990087277531875	1732	k__Bacteria; p__Proteobacteria; c__Alphaproteobacteria; o__Rickettsiales; f__Holosporaceae; g__; s__
Animal corpus	0.9990113580549773	1733	k__Bacteria; p__Proteobacteria; c__Alphaproteobacteria; o__Rickettsiales; f__mitochondria; g__Chrysodidymus; s__synuroideus
Animal corpus	0.9990139883567671	1734	k__Archaea; p__Euryarchaeota; c__Thermoplasmata; o__E2; f__; g__; s__
Animal corpus	0.9990165680793895	1735	k__Bacteria; p__Proteobacteria; c__Alphaproteobacteria; o__Rhizobiales; f__Brucellaceae; g__Ochrobactrum; s__pseudintermedium
Animal corpus	0.999019147802012	1736	k__Bacteria; p__Spirochaetes; c__Spirochaetes; o__Sphaerochaetales; f__Sphaerochaetaceae; g__; s__
Animal corpus	0.9990217275246344	1737	k__Bacteria; p__Bacteroidetes; c__Sphingobacteriia; o__Sphingobacteriales; f__Sphingobacteriaceae; g__Mucilaginibacter; s__composti
Animal corpus	0.9990243072472568	1738	k__Bacteria; p__Proteobacteria; c__Gammaproteobacteria; o__Aeromonadales; f__Succinivibrionaceae; g__Succinivibrio; s__
Animal corpus	0.9990268869698792	1739	k__Bacteria; p__Proteobacteria; c__Gammaproteobacteria; o__Cardiobacteriales; f__Cardiobacteriaceae; g__; s__
Animal corpus	0.9990294666925016	1740	k__Bacteria; p__Proteobacteria; c__Alphaproteobacteria; o__Rhizobiales; f__Hyphomicrobiaceae; g__Parvibaculum; s__
Animal corpus	0.999032046415124	1741	k__Bacteria; p__Proteobacteria; c__Gammaproteobacteria; o__Enterobacteriales; f__Enterobacteriaceae; g__Enterobacter; s__kobei
Animal corpus	0.9990346261377464	1742	k__Bacteria; p__Firmicutes; c__Bacilli; o__Lactobacillales; f__Leuconostocaceae; g__Leuconostoc; s__fallax
Animal corpus	0.9990372058603688	1743	k__Bacteria; p__Proteobacteria; c__Gammaproteobacteria; o__Alteromonadales; f__Alteromonadaceae; g__Celerinatantimonas; s__diazotrophica
Animal corpus	0.9990397855829912	1744	k__Bacteria; p__Proteobacteria; c__Alphaproteobacteria; o__Rhodospirillales; f__Acetobacteraceae; g__Craurococcus; s__roseus
Animal corpus	0.9990423147264462	1745	k__Bacteria; p__Bacteroidetes; c__Flavobacteriia; o__Flavobacteriales; f__Flavobacteriaceae; g__Marinitalea; s__sucinacia
Animal corpus	0.9990448438699012	1746	k__Bacteria; p__Verrucomicrobia; c__Verruco-5; o__WCHB1-41; f__WCHB1-25; g__; s__
Animal corpus	0.9990473730133562	1747	k__Bacteria; p__Chloroflexi; c__Anaerolineae; o__OPB11; f__; g__; s__
Animal corpus	0.9990499021568112	1748	k__Bacteria; p__Actinobacteria; c__Actinobacteria; o__Actinomycetales; f__Microbacteriaceae; g__Clavibacter; s__
Animal corpus	0.9990524313002662	1749	k__Bacteria; p__Proteobacteria; c__Alphaproteobacteria; o__Sphingomonadales; f__Sphingomonadaceae; g__Sphingobium; s__estrogenivorans
Animal corpus	0.9990549604437212	1750	k__Bacteria; p__Proteobacteria; c__Gammaproteobacteria; o__Xanthomonadales; f__Xanthomonadaceae; g__Pseudoxanthomonas; s__taiwanensis
Animal corpus	0.9990574895871762	1751	k__Bacteria; p__Chloroflexi; c__Anaerolineae; o__H39; f__; g__; s__
Animal corpus	0.9990600187306312	1752	k__Bacteria; p__Proteobacteria; c__Deltaproteobacteria; o__Desulfobacterales; f__Desulfobacteraceae; g__Desulfococcus; s__multivorans
Animal corpus	0.9990625478740862	1753	k__Bacteria; p__Bacteroidetes; c__Flavobacteriia; o__Flavobacteriales; f__[Weeksellaceae]; g__Weeksella; s__
Animal corpus	0.9990650264383737	1754	k__Bacteria; p__Proteobacteria; c__Gammaproteobacteria; o__Pseudomonadales; f__Pseudomonadaceae; g__Pseudomonas; s__alcaliphila
Animal corpus	0.9990675050026612	1755	k__Bacteria; p__Firmicutes; c__Bacilli; o__Lactobacillales; f__Aerococcaceae; g__Alkalibacterium; s__
Animal corpus	0.9990699835669486	1756	k__Bacteria; p__Proteobacteria; c__Deltaproteobacteria; o__Sva0853; f__S25_1238; g__; s__
Animal corpus	0.9990724621312361	1757	k__Bacteria; p__Firmicutes; c__Erysipelotrichi; o__Erysipelotrichales; f__Erysipelotrichaceae; g__Clostridium; s__saccharogumia
Animal corpus	0.9990749406955236	1758	k__Bacteria; p__Proteobacteria; c__Gammaproteobacteria; o__Thiotrichales; f__Thiotrichaceae; g__Allobeggiatoa; s__halophila
Animal corpus	0.9990774192598111	1759	k__Bacteria; p__Actinobacteria; c__Actinobacteria; o__Bifidobacteriales; f__Bifidobacteriaceae; g__Bifidobacterium; s__breve
Animal corpus	0.9990798472449312	1760	k__Bacteria; p__Cyanobacteria; c__Oscillatoriophycideae; o__Oscillatoriales; f__Phormidiaceae; g__Planktothrix; s__
Animal corpus	0.9990822752300512	1761	k__Bacteria; p__Proteobacteria; c__Alphaproteobacteria; o__Rickettsiales; f__mitochondria; g__Xanthosoma; s__mafaffa
Animal corpus	0.9990847032151713	1762	k__Bacteria; p__Proteobacteria; c__Alphaproteobacteria; o__Rhodobacterales; f__Rhodobacteraceae; g__Antarcticicola; s__litoralis
Animal corpus	0.9990871312002914	1763	k__Bacteria; p__Firmicutes; c__Clostridia; o__Clostridiales; f__Clostridiaceae; g__Thermoanaerobacterium; s__saccharolyticum
Animal corpus	0.9990895591854114	1764	k__Bacteria; p__Firmicutes; c__Bacilli; o__Lactobacillales; f__Lactobacillaceae; g__Lactobacillus; s__paraplantarum
Animal corpus	0.9990919871705315	1765	k__Bacteria; p__Firmicutes; c__Bacilli; o__Bacillales; f__Staphylococcaceae; g__Jeotgalicoccus; s__
Animal corpus	0.9990944151556516	1766	k__Bacteria; p__SAR406; c__AB16; o__Arctic96B-7; f__A714017; g__SGSH944; s__
Animal corpus	0.9990967925616041	1767	k__Bacteria; p__Proteobacteria; c__Gammaproteobacteria; o__Alteromonadales; f__[Chromatiaceae]; g__Bacillus; s__firmus
Animal corpus	0.9990991699675567	1768	k__Bacteria; p__Verrucomicrobia; c__[Pedosphaerae]; o__[Pedosphaerales]; f__auto67_4W; g__; s__
Animal corpus	0.9991015473735092	1769	k__Bacteria; p__Proteobacteria; c__Alphaproteobacteria; o__Rickettsiales; f__mitochondria; g__Raphanus; s__sativus
Animal corpus	0.9991039247794617	1770	k__Bacteria; p__Proteobacteria; c__Alphaproteobacteria; o__Rhodobacterales; f__Rhodobacteraceae; g__Octadecabacter; s__orientus
Animal corpus	0.9991063021854143	1771	k__Bacteria; p__Verrucomicrobia; c__[Spartobacteria]; o__[Chthoniobacterales]; f__[Chthoniobacteraceae]; g__Ellin506; s__
Animal corpus	0.9991086795913668	1772	k__Bacteria; p__Firmicutes; c__Bacilli; o__Lactobacillales; f__Aerococcaceae; g__Alloiococcus; s__
Animal corpus	0.999111006418152	1773	k__Bacteria; p__Proteobacteria; c__Alphaproteobacteria; o__Rhodobacterales; f__Rhodobacteraceae; g__Sulfitobacter; s__mediterraneus
Animal corpus	0.9991133332449371	1774	k__Bacteria; p__Actinobacteria; c__Actinobacteria; o__Actinomycetales; f__Microbacteriaceae; g__Rathayibacter; s__caricis
Animal corpus	0.9991156600717223	1775	k__Bacteria; p__Proteobacteria; c__Alphaproteobacteria; o__Rhizobiales; f__Hyphomicrobiaceae; g__Pedomicrobium; s__australicum
Animal corpus	0.9991179868985074	1776	k__Bacteria; p__Actinobacteria; c__Actinobacteria; o__Actinomycetales; f__Actinomycetaceae; g__Actinomyces; s__europaeus
Animal corpus	0.9991203137252925	1777	k__Bacteria; p__Cyanobacteria; c__Nostocophycideae; o__Nostocales; f__Nostocaceae; g__Nostoc; s__calcicola
Animal corpus	0.9991226405520777	1778	k__Bacteria; p__Actinobacteria; c__Actinobacteria; o__Actinomycetales; f__Microbacteriaceae; g__Agromyces; s__
Animal corpus	0.9991249673788628	1779	k__Bacteria; p__Proteobacteria; c__Alphaproteobacteria; o__Rhodobacterales; f__Rhodobacteraceae; g__Rhodovulum; s__marinum
Animal corpus	0.9991272942056479	1780	k__Bacteria; p__Proteobacteria; c__Alphaproteobacteria; o__Rhodobacterales; f__Rhodobacteraceae; g__Albidovulum; s__inexpectatum
Animal corpus	0.9991295704532657	1781	k__Bacteria; p__Proteobacteria; c__Alphaproteobacteria; o__Rhizobiales; f__Aurantimonadaceae; g__Aurantimonas; s__kwangyangensis
Animal corpus	0.9991318467008834	1782	k__Bacteria; p__Bacteroidetes; c__Bacteroidia; o__Bacteroidales; f__Rikenellaceae; g__Alistipes; s__finegoldii
Animal corpus	0.9991341229485011	1783	k__Bacteria; p__Bacteroidetes; c__Flavobacteriia; o__Flavobacteriales; f__Flavobacteriaceae; g__Myroides; s__
Animal corpus	0.9991363991961189	1784	k__Bacteria; p__Chlamydiae; c__Chlamydiia; o__Chlamydiales; f__Waddliaceae; g__; s__
Animal corpus	0.9991386754437366	1785	k__Bacteria; p__Firmicutes; c__Bacilli; o__Lactobacillales; f__Lactobacillaceae; g__Pediococcus; s__
Animal corpus	0.9991409516913543	1786	k__Archaea; p__Crenarchaeota; c__Thaumarchaeota; o__Cenarchaeales; f__Cenarchaeaceae; g__Nitrosopumilus; s__pIVWA5
Animal corpus	0.999143227938972	1787	k__Bacteria; p__Actinobacteria; c__Actinobacteria; o__Actinomycetales; f__Actinosynnemataceae; g__Umezawaea; s__tangerina
Animal corpus	0.9991455041865898	1788	k__Bacteria; p__Chloroflexi; c__Chloroflexi; o__Chloroflexales; f__; g__; s__
Animal corpus	0.9991477804342075	1789	k__Bacteria; p__Proteobacteria; c__Deltaproteobacteria; o__Desulfuromonadales; f__Desulfuromonadaceae; g__Desulfuromusa; s__kysingii
Animal corpus	0.9991500566818252	1790	k__Bacteria; p__Planctomycetes; c__C6; o__Ucm1571; f__; g__; s__
Animal corpus	0.9991523329294429	1791	k__Bacteria; p__Firmicutes; c__Clostridia; o__Clostridiales; f__Clostridiaceae; g__Clostridiisalibacter; s__
Animal corpus	0.9991545585978931	1792	k__Bacteria; p__Nitrospirae; c__Nitrospira; o__Nitrospirales; f__Nitrospiraceae; g__JG37-AG-70; s__
Animal corpus	0.9991567842663434	1793	k__Bacteria; p__Bacteroidetes; c__Cytophagia; o__Cytophagales; f__Cytophagaceae; g__Leadbetterella; s__
Animal corpus	0.9991590099347936	1794	k__Bacteria; p__Planctomycetes; c__Planctomycetia; o__Pirellulales; f__Pirellulaceae; g__Blastopirellula; s__marina
Animal corpus	0.9991612356032438	1795	k__Bacteria; p__Acidobacteria; c__[Chloracidobacteria]; o__11-24; f__; g__; s__
Animal corpus	0.999163461271694	1796	k__Bacteria; p__Actinobacteria; c__Actinobacteria; o__Bifidobacteriales; f__Bifidobacteriaceae; g__Aeriscardovia; s__aeriphila
Animal corpus	0.9991656869401442	1797	k__Bacteria; p__Proteobacteria; c__Alphaproteobacteria; o__Rhizobiales; f__Xanthobacteraceae; g__; s__
Animal corpus	0.9991679126085944	1798	k__Bacteria; p__Proteobacteria; c__Gammaproteobacteria; o__Cardiobacteriales; f__Cardiobacteriaceae; g__Cardiobacterium; s__valvarum
Animal corpus	0.9991700876978772	1799	k__Bacteria; p__Firmicutes; c__Bacilli; o__Bacillales; f__Bacillaceae; g__Bacillus; s__anthracis
Animal corpus	0.99917226278716	1800	k__Bacteria; p__Actinobacteria; c__Actinobacteria; o__Actinomycetales; f__Nocardioidaceae; g__Nocardioides; s__halotolerans
Animal corpus	0.9991744378764428	1801	k__Bacteria; p__Proteobacteria; c__Gammaproteobacteria; o__Xanthomonadales; f__Xanthomonadaceae; g__Lysobacter; s__niabensis
Animal corpus	0.9991766129657256	1802	k__Bacteria; p__Proteobacteria; c__Gammaproteobacteria; o__Enterobacteriales; f__Enterobacteriaceae; g__Tatumella; s__terrea
Animal corpus	0.9991787880550084	1803	k__Bacteria; p__Proteobacteria; c__Betaproteobacteria; o__Burkholderiales; f__Comamonadaceae; g__Acidovorax; s__facilis
Animal corpus	0.9991809631442912	1804	k__Bacteria; p__Firmicutes; c__Clostridia; o__Clostridiales; f__Lachnospiraceae; g__Clostridium; s__colinum
Animal corpus	0.999183138233574	1805	k__Bacteria; p__Firmicutes; c__Clostridia; o__Clostridiales; f__Symbiobacteriaceae; g__Symbiobacterium; s__
Animal corpus	0.9991853133228568	1806	k__Bacteria; p__Chloroflexi; c__TK10; o__B07_WMSP1; f__FFCH4570; g__; s__
Animal corpus	0.9991874884121396	1807	k__Bacteria; p__Chlamydiae; c__Chlamydiia; o__Chlamydiales; f__Chlamydiaceae; g__Chlamydophila; s__felis
Animal corpus	0.9991896129222549	1808	k__Bacteria; p__Bacteroidetes; c__[Saprospirae]; o__[Saprospirales]; f__Chitinophagaceae; g__Flavihumibacter; s__
Animal corpus	0.9991917374323703	1809	k__Bacteria; p__Spirochaetes; c__MVP-15; o__PL-11B10; f__; g__; s__
Animal corpus	0.9991938619424857	1810	k__Bacteria; p__Firmicutes; c__Clostridia; o__Clostridiales; f__Veillonellaceae; g__Anaerosinus; s__glycerini
Animal corpus	0.9991959864526011	1811	k__Bacteria; p__Proteobacteria; c__Alphaproteobacteria; o__Sphingomonadales; f__Erythrobacteraceae; g__Altererythrobacter; s__indicus
Animal corpus	0.9991981109627165	1812	k__Bacteria; p__Bacteroidetes; c__Bacteroidia; o__Bacteroidales; f__Rikenellaceae; g__human; s__gut metagenome
Animal corpus	0.9992001848936644	1813	k__Bacteria; p__Proteobacteria; c__Alphaproteobacteria; o__Rickettsiales; f__Anaplasmataceae; g__; s__
Animal corpus	0.9992022588246122	1814	k__Bacteria; p__Actinobacteria; c__Actinobacteria; o__Actinomycetales; f__Micrococcaceae; g__Kocuria; s__rhizophila
Animal corpus	0.9992043327555601	1815	k__Bacteria; p__Bacteroidetes; c__[Saprospirae]; o__[Saprospirales]; f__Chitinophagaceae; g__Niabella; s__
Animal corpus	0.999206406686508	1816	k__Bacteria; p__Proteobacteria; c__Betaproteobacteria; o__Burkholderiales; f__Comamonadaceae; g__Limnohabitans; s__curvus
Animal corpus	0.9992084806174558	1817	k__Bacteria; p__SBR1093; c__; o__; f__; g__; s__
Animal corpus	0.9992105545484037	1818	k__Bacteria; p__Proteobacteria; c__Gammaproteobacteria; o__Alteromonadales; f__Alteromonadaceae; g__Simiduia; s__agarivorans
Animal corpus	0.9992126284793516	1819	k__Bacteria; p__Proteobacteria; c__Gammaproteobacteria; o__Thiotrichales; f__Thiotrichaceae; g__E8; s__
Animal corpus	0.9992147024102994	1820	k__Bacteria; p__Proteobacteria; c__Alphaproteobacteria; o__Rhodobacterales; f__Rhodobacteraceae; g__Roseisalinus; s__antarcticus
Animal corpus	0.9992167257620799	1821	k__Bacteria; p__Actinobacteria; c__Coriobacteriia; o__Coriobacteriales; f__Coriobacteriaceae; g__Eggerthella; s__lenta
Animal corpus	0.9992187491138603	1822	k__Bacteria; p__Verrucomicrobia; c__Verrucomicrobiae; o__Verrucomicrobiales; f__Verrucomicrobiaceae; g__Persicirhabdus; s__sediminis
Animal corpus	0.9992207724656408	1823	k__Bacteria; p__Actinobacteria; c__Actinobacteria; o__Actinomycetales; f__Streptomycetaceae; g__Streptomyces; s__
Animal corpus	0.9992227958174212	1824	k__Bacteria; p__Proteobacteria; c__Gammaproteobacteria; o__Enterobacteriales; f__Enterobacteriaceae; g__Providencia; s__stuartii
Animal corpus	0.9992248191692017	1825	k__Bacteria; p__Proteobacteria; c__Alphaproteobacteria; o__Rhodospirillales; f__Acetobacteraceae; g__Acidisoma; s__
Animal corpus	0.9992268425209822	1826	k__Bacteria; p__Proteobacteria; c__Betaproteobacteria; o__Burkholderiales; f__Alcaligenaceae; g__Brackiella; s__oedipodis
Animal corpus	0.9992288658727626	1827	k__Bacteria; p__Armatimonadetes; c__[Fimbriimonadia]; o__[Fimbriimonadales]; f__[Fimbriimonadaceae]; g__; s__
Animal corpus	0.9992308892245431	1828	k__Bacteria; p__GN04; c__MSB-5A5; o__; f__; g__; s__
Animal corpus	0.9992329125763235	1829	k__Bacteria; p__Bacteroidetes; c__Flavobacteriia; o__Flavobacteriales; f__[Weeksellaceae]; g__Ornithobacterium; s__
Animal corpus	0.999234935928104	1830	k__Bacteria; p__Proteobacteria; c__Alphaproteobacteria; o__Sphingomonadales; f__Erythrobacteraceae; g__Erythrobacter; s__nanhaisediminis
Animal corpus	0.9992369087007169	1831	k__Bacteria; p__Firmicutes; c__Clostridia; o__Thermoanaerobacterales; f__Thermoanaerobacteraceae; g__Carboxydothermus; s__ferrireducens
Animal corpus	0.9992388814733298	1832	k__Bacteria; p__Proteobacteria; c__Betaproteobacteria; o__Burkholderiales; f__Burkholderiaceae; g__; s__
Animal corpus	0.9992408542459428	1833	k__Bacteria; p__Proteobacteria; c__Betaproteobacteria; o__Burkholderiales; f__Comamonadaceae; g__Hydrogenophaga; s__palleronii
Animal corpus	0.9992428270185557	1834	k__Bacteria; p__Actinobacteria; c__Actinobacteria; o__Actinomycetales; f__Streptomycetaceae; g__Streptomyces; s__atratus
Animal corpus	0.9992447997911686	1835	k__Bacteria; p__TM7; c__TM7-1; o__; f__; g__; s__
Animal corpus	0.9992467725637816	1836	k__Bacteria; p__Bacteroidetes; c__Cytophagia; o__Cytophagales; f__Cytophagaceae; g__Rudanella; s__
Animal corpus	0.9992487453363945	1837	k__Bacteria; p__OP11; c__WCHB1-64; o__; f__; g__; s__
Animal corpus	0.9992507181090075	1838	k__Bacteria; p__Proteobacteria; c__Gammaproteobacteria; o__Enterobacteriales; f__Enterobacteriaceae; g__Buttiauxella; s__agrestis
Animal corpus	0.9992526908816204	1839	k__Bacteria; p__Actinobacteria; c__Actinobacteria; o__Actinomycetales; f__Intrasporangiaceae; g__Knoellia; s__
Animal corpus	0.9992546636542333	1840	k__Bacteria; p__Planctomycetes; c__Pla4; o__; f__; g__; s__
Animal corpus	0.9992566364268463	1841	k__Bacteria; p__Firmicutes; c__Bacilli; o__Bacillales; f__Bacillaceae; g__Marinibacillus; s__
Animal corpus	0.9992585586202918	1842	k__Bacteria; p__Chlamydiae; c__Chlamydiia; o__; f__; g__; s__
Animal corpus	0.9992604808137373	1843	k__Bacteria; p__Cyanobacteria; c__Oscillatoriophycideae; o__Oscillatoriales; f__Oscillatoriaceae; g__; s__
Animal corpus	0.9992624030071828	1844	k__Bacteria; p__Bacteroidetes; c__Flavobacteriia; o__Flavobacteriales; f__Flavobacteriaceae; g__Siansivirga; s__zeaxanthinifaciens
Animal corpus	0.9992643252006284	1845	k__Bacteria; p__Actinobacteria; c__Actinobacteria; o__Actinomycetales; f__Micromonosporaceae; g__Dactylosporangium; s__
Animal corpus	0.9992662473940739	1846	k__Bacteria; p__Firmicutes; c__Bacilli; o__Bacillales; f__Listeriaceae; g__Listeria; s__ivanovii
Animal corpus	0.9992681695875194	1847	k__Bacteria; p__Proteobacteria; c__Gammaproteobacteria; o__Enterobacteriales; f__Enterobacteriaceae; g__Ishikawaella; s__capsulata
Animal corpus	0.9992700917809649	1848	k__Bacteria; p__Chloroflexi; c__Chloroflexi; o__Chloroflexales; f__FFCH7168; g__; s__
Animal corpus	0.9992720139744105	1849	k__Bacteria; p__Proteobacteria; c__Gammaproteobacteria; o__Legionellales; f__Coxiellaceae; g__Rickettsiella; s__
Animal corpus	0.999273936167856	1850	k__Bacteria; p__Proteobacteria; c__Deltaproteobacteria; o__Myxococcales; f__Nannocystaceae; g__Nannocystis; s__exedens
Animal corpus	0.9992758583613015	1851	k__Bacteria; p__Actinobacteria; c__Actinobacteria; o__Actinomycetales; f__Microbacteriaceae; g__Agromyces; s__mediolanus
Animal corpus	0.999277780554747	1852	k__Bacteria; p__Proteobacteria; c__Alphaproteobacteria; o__Rhizobiales; f__Xanthobacteraceae; g__Labrys; s__
Animal corpus	0.9992797027481926	1853	k__Bacteria; p__Proteobacteria; c__Alphaproteobacteria; o__Rickettsiales; f__mitochondria; g__Citrullus; s__lanatus
Animal corpus	0.9992816249416381	1854	k__Bacteria; p__Firmicutes; c__Clostridia; o__Clostridiales; f__Veillonellaceae; g__Phascolarctobacterium; s__
Animal corpus	0.9992835471350836	1855	k__Bacteria; p__Proteobacteria; c__Alphaproteobacteria; o__Rickettsiales; f__mitochondria; g__Ricinus; s__communis
Animal corpus	0.9992854693285291	1856	k__Bacteria; p__Proteobacteria; c__Alphaproteobacteria; o__Rhizobiales; f__Phyllobacteriaceae; g__Thermovum; s__composti
Animal corpus	0.9992873915219747	1857	k__Bacteria; p__Cyanobacteria; c__Synechococcophycideae; o__Pseudanabaenales; f__Pseudanabaenaceae; g__Leptolyngbya; s__halophila
Animal corpus	0.9992892631362528	1858	k__Bacteria; p__Firmicutes; c__Bacilli; o__Bacillales; f__[Exiguobacteraceae]; g__Exiguobacterium; s__
Animal corpus	0.9992911347505309	1859	k__Bacteria; p__Bacteroidetes; c__Sphingobacteriia; o__Sphingobacteriales; f__Sphingobacteriaceae; g__Solitalea; s__canadensis
Animal corpus	0.999293006364809	1860	k__Bacteria; p__Proteobacteria; c__Gammaproteobacteria; o__Thiotrichales; f__Piscirickettsiaceae; g__Thiomicrospira; s__chilensis
Animal corpus	0.9992948779790871	1861	k__Bacteria; p__Proteobacteria; c__Alphaproteobacteria; o__Sphingomonadales; f__Erythrobacteraceae; g__Erythrobacter; s__mathurensis
Animal corpus	0.9992967495933652	1862	k__Bacteria; p__Cyanobacteria; c__Nostocophycideae; o__Nostocales; f__Nostocaceae; g__Stigonema; s__ocellatum
Animal corpus	0.9992986212076433	1863	k__Bacteria; p__Proteobacteria; c__Gammaproteobacteria; o__Thiotrichales; f__Piscirickettsiaceae; g__Piscirickettsia; s__salmonis
Animal corpus	0.9993004928219215	1864	k__Bacteria; p__Hyd24-12; c__WM88; o__; f__; g__; s__
Animal corpus	0.9993023644361996	1865	k__Bacteria; p__Actinobacteria; c__Actinobacteria; o__Actinomycetales; f__Gordoniaceae; g__Gordonia; s__
Animal corpus	0.9993042360504777	1866	k__Bacteria; p__Firmicutes; c__Clostridia; o__Clostridiales; f__Clostridiaceae; g__Clostridium; s__sartagoforme
Animal corpus	0.9993061076647558	1867	k__Bacteria; p__Proteobacteria; c__Betaproteobacteria; o__Burkholderiales; f__Burkholderiaceae; g__Burkholderia; s__gladioli
Animal corpus	0.9993079792790339	1868	k__Bacteria; p__Proteobacteria; c__Gammaproteobacteria; o__Xanthomonadales; f__Xanthomonadaceae; g__Ignatzschineria; s__
Animal corpus	0.999309850893312	1869	k__Bacteria; p__Actinobacteria; c__Actinobacteria; o__Actinomycetales; f__Nocardioidaceae; g__Marmoricola; s__aequoreus
Animal corpus	0.9993117225075901	1870	k__Bacteria; p__Proteobacteria; c__Alphaproteobacteria; o__Rhodobacterales; f__Rhodobacteraceae; g__Thioclava; s__VS-127
Animal corpus	0.9993135435427007	1871	k__Bacteria; p__Gemmatimonadetes; c__Gemmatimonadetes; o__KD8-87; f__; g__; s__
Animal corpus	0.9993153645778113	1872	k__Bacteria; p__Proteobacteria; c__Betaproteobacteria; o__Rhodocyclales; f__Rhodocyclaceae; g__Sulfuritalea; s__
Animal corpus	0.9993171856129219	1873	k__Bacteria; p__Proteobacteria; c__Alphaproteobacteria; o__Sphingomonadales; f__Sphingomonadaceae; g__Novosphingobium; s__nitrogenifigens
Animal corpus	0.9993190066480325	1874	k__Bacteria; p__Spirochaetes; c__Spirochaetes; o__Spirochaetales; f__Spirochaetaceae; g__Spirochaeta; s__asiatica
Animal corpus	0.9993208276831431	1875	k__Bacteria; p__Planctomycetes; c__Planctomycetia; o__Pirellulales; f__Pirellulaceae; g__planctomycete; s__FF4
Animal corpus	0.9993226487182537	1876	k__Bacteria; p__Actinobacteria; c__Actinobacteria; o__Bifidobacteriales; f__Bifidobacteriaceae; g__Scardovia; s__
Animal corpus	0.9993244191741969	1877	k__Archaea; p__Crenarchaeota; c__Thaumarchaeota; o__Nitrososphaerales; f__Nitrososphaeraceae; g__Candidatus Nitrososphaera; s__SCA1170
Animal corpus	0.9993261896301401	1878	k__Bacteria; p__Bacteroidetes; c__Cytophagia; o__Cytophagales; f__Cyclobacteriaceae; g__Belliella; s__pelovolcani
Animal corpus	0.9993279600860833	1879	k__Bacteria; p__Proteobacteria; c__Gammaproteobacteria; o__Aeromonadales; f__Aeromonadaceae; g__Zobellella; s__taiwanensis
Animal corpus	0.9993297305420265	1880	k__Bacteria; p__Firmicutes; c__Clostridia; o__Clostridiales; f__Peptostreptococcaceae; g__Clostridium; s__bartlettii
Animal corpus	0.9993315009979696	1881	k__Bacteria; p__Bacteroidetes; c__Bacteroidia; o__Bacteroidales; f__Bacteroidaceae; g__Bacteroides; s__plebeius
Animal corpus	0.9993332714539128	1882	k__Bacteria; p__Spirochaetes; c__Spirochaetes; o__; f__; g__; s__
Animal corpus	0.999335041909856	1883	k__Bacteria; p__Lentisphaerae; c__[Lentisphaeria]; o__Z20; f__; g__; s__
Animal corpus	0.9993368123657992	1884	k__Bacteria; p__Firmicutes; c__Bacilli; o__Bacillales; f__Paenibacillaceae; g__Brevibacillus; s__reuszeri
Animal corpus	0.9993385828217424	1885	k__Bacteria; p__Proteobacteria; c__Alphaproteobacteria; o__Rickettsiales; f__mitochondria; g__Dictyota; s__dichotoma
Animal corpus	0.9993403532776856	1886	k__Bacteria; p__Proteobacteria; c__Betaproteobacteria; o__Rhodocyclales; f__Rhodocyclaceae; g__Hydrogenophilus; s__
Animal corpus	0.9993421237336287	1887	k__Bacteria; p__Proteobacteria; c__Betaproteobacteria; o__Rhodocyclales; f__Rhodocyclaceae; g__Dechloromonas; s__fungiphilus
Animal corpus	0.9993438941895719	1888	k__Bacteria; p__Chloroflexi; c__C0119; o__; f__; g__; s__
Animal corpus	0.9993456646455151	1889	k__Bacteria; p__Proteobacteria; c__Gammaproteobacteria; o__Enterobacteriales; f__Enterobacteriaceae; g__Enterobacter; s__arachidis
Animal corpus	0.9993474351014583	1890	k__Bacteria; p__Proteobacteria; c__Gammaproteobacteria; o__Alteromonadales; f__Alteromonadaceae; g__Marinimicrobium; s__haloxylanilyticum
Animal corpus	0.9993491549782341	1891	k__Bacteria; p__Firmicutes; c__Clostridia; o__Clostridiales; f__Clostridiaceae; g__Clostridium; s__quinii
Animal corpus	0.9993508748550098	1892	k__Archaea; p__Euryarchaeota; c__Methanomicrobia; o__RCII; f__; g__; s__
Animal corpus	0.9993525947317856	1893	k__Bacteria; p__Spirochaetes; c__Spirochaetes; o__Spirochaetales; f__Spirochaetaceae; g__Spirochaeta; s__africana
Animal corpus	0.9993543146085614	1894	k__Bacteria; p__Proteobacteria; c__Gammaproteobacteria; o__Legionellales; f__Legionellaceae; g__Legionella; s__geestiana
Animal corpus	0.9993560344853372	1895	k__Archaea; p__Euryarchaeota; c__DSEG; o__104A5; f__; g__; s__
Animal corpus	0.9993577037829454	1896	k__Bacteria; p__Proteobacteria; c__Alphaproteobacteria; o__Rhizobiales; f__Beijerinckiaceae; g__Camelimonas; s__lactis
Animal corpus	0.9993593730805537	1897	k__Bacteria; p__Firmicutes; c__Bacilli; o__Bacillales; f__Bacillaceae; g__Bacillus; s__mannanilyticus
Animal corpus	0.9993610423781619	1898	k__Bacteria; p__Actinobacteria; c__Actinobacteria; o__Actinomycetales; f__Kineosporiaceae; g__Kineosporia; s__
Animal corpus	0.9993627116757702	1899	k__Bacteria; p__Firmicutes; c__Clostridia; o__Clostridiales; f__Clostridiaceae; g__Clostridium; s__pasteurianum
Animal corpus	0.9993643809733784	1900	k__Bacteria; p__Proteobacteria; c__Gammaproteobacteria; o__Alteromonadales; f__Shewanellaceae; g__; s__
Animal corpus	0.9993660502709867	1901	k__Bacteria; p__Cyanobacteria; c__Oscillatoriophycideae; o__Chroococcales; f__Prochloraceae; g__Prochloron; s__
Animal corpus	0.9993677195685949	1902	k__Bacteria; p__Bacteroidetes; c__Cytophagia; o__Cytophagales; f__Cytophagaceae; g__Flectobacillus; s__
Animal corpus	0.9993693888662032	1903	k__Bacteria; p__Actinobacteria; c__Actinobacteria; o__Actinomycetales; f__Dermabacteraceae; g__Brachybacterium; s__
Animal corpus	0.9993710581638114	1904	k__Bacteria; p__Planctomycetes; c__Planctomycetia; o__Gemmatales; f__Isosphaeraceae; g__Nostocoida; s__limicola
Animal corpus	0.9993727274614197	1905	k__Bacteria; p__Proteobacteria; c__Alphaproteobacteria; o__Rickettsiales; f__mitochondria; g__Adiantum; s__pedatum
Animal corpus	0.999374396759028	1906	k__Bacteria; p__Proteobacteria; c__Betaproteobacteria; o__Neisseriales; f__Neisseriaceae; g__Neisseria; s__cinerea
Animal corpus	0.9993760660566362	1907	k__Bacteria; p__Proteobacteria; c__Deltaproteobacteria; o__Desulfovibrionales; f__Desulfovibrionaceae; g__Desulfovibrio; s__alaskensis
Animal corpus	0.9993777353542445	1908	k__Bacteria; p__Firmicutes; c__Bacilli; o__Bacillales; f__Bacillaceae; g__Oceanobacillus; s__
Animal corpus	0.9993794046518527	1909	k__Bacteria; p__Proteobacteria; c__Alphaproteobacteria; o__Rhodospirillales; f__Acetobacteraceae; g__Roseococcus; s__
Animal corpus	0.9993810233702936	1910	k__Bacteria; p__Proteobacteria; c__Alphaproteobacteria; o__Rickettsiales; f__Rickettsiaceae; g__Cryptoprodotis; s__polytropus
Animal corpus	0.9993826420887344	1911	k__Bacteria; p__Chloroflexi; c__Ktedonobacteria; o__Ktedonobacterales; f__Ktedonobacteraceae; g__Ktedonobacter; s__racemifer
Animal corpus	0.9993842608071752	1912	k__Bacteria; p__Proteobacteria; c__Deltaproteobacteria; o__Sva0485; f__; g__; s__
Animal corpus	0.9993858795256161	1913	k__Bacteria; p__Tenericutes; c__Mollicutes; o__Mycoplasmatales; f__Mycoplasmataceae; g__Candidatus Hepatoplasma; s__
Animal corpus	0.9993874982440569	1914	k__Bacteria; p__Proteobacteria; c__Alphaproteobacteria; o__Rhodobacterales; f__Rhodobacteraceae; g__Roseovarius; s__aestuarii
Animal corpus	0.9993891169624978	1915	k__Bacteria; p__Firmicutes; c__Bacilli; o__Bacillales; f__Alicyclobacillaceae; g__Alicyclobacillus; s__macrosporangiidus
Animal corpus	0.9993907356809386	1916	k__Bacteria; p__Proteobacteria; c__Gammaproteobacteria; o__Chromatiales; f__Chromatiaceae; g__Thiorhodococcus; s__bheemlicus
Animal corpus	0.9993923543993795	1917	k__Bacteria; p__Firmicutes; c__Bacilli; o__Bacillales; f__Planococcaceae; g__Solibacillus; s__
Animal corpus	0.9993939731178203	1918	k__Bacteria; p__KSB3; c__; o__; f__; g__; s__
Animal corpus	0.9993955918362611	1919	k__Bacteria; p__Proteobacteria; c__Betaproteobacteria; o__Burkholderiales; f__Alcaligenaceae; g__Kerstersia; s__gyiorum
Animal corpus	0.999397210554702	1920	k__Bacteria; p__Firmicutes; c__Bacilli; o__Bacillales; f__Bacillaceae; g__Bacillus; s__firmus
Animal corpus	0.9993988292731428	1921	k__Bacteria; p__Chloroflexi; c__TK10; o__AKYG885; f__Dolo_23; g__; s__
Animal corpus	0.9994003974124162	1922	k__Bacteria; p__Firmicutes; c__Clostridia; o__Clostridiales; f__Ruminococcaceae; g__Clostridium; s__cellulolyticum
Animal corpus	0.9994019655516895	1923	k__Bacteria; p__Firmicutes; c__Bacilli; o__Bacillales; f__Planococcaceae; g__Planococcus; s__maitriensis
Animal corpus	0.9994035336909628	1924	k__Bacteria; p__Proteobacteria; c__Alphaproteobacteria; o__Rhodospirillales; f__Rhodospirillaceae; g__Telmatospirillum; s__
Animal corpus	0.9994051018302361	1925	k__Bacteria; p__Proteobacteria; c__Alphaproteobacteria; o__Rhizobiales; f__Phyllobacteriaceae; g__Chelativorans; s__multitrophicus
Animal corpus	0.9994066699695094	1926	k__Bacteria; p__Proteobacteria; c__Deltaproteobacteria; o__Myxococcales; f__Myxococcaceae; g__Anaeromyxobacter; s__
Animal corpus	0.9994082381087828	1927	k__Bacteria; p__Firmicutes; c__Bacilli; o__Bacillales; f__Paenibacillaceae; g__Paenibacillus; s__barengoltzii
Animal corpus	0.9994098062480561	1928	k__Bacteria; p__Proteobacteria; c__Alphaproteobacteria; o__Rhodospirillales; f__Acetobacteraceae; g__Paracraurococcus; s__ruber
Animal corpus	0.9994113743873294	1929	k__Bacteria; p__Firmicutes; c__Bacilli; o__Lactobacillales; f__Aerococcaceae; g__Marinilactibacillus; s__psychrotolerans
Animal corpus	0.9994129425266027	1930	k__Bacteria; p__Proteobacteria; c__Gammaproteobacteria; o__Xanthomonadales; f__Sinobacteraceae; g__Solimonas; s__soli
Animal corpus	0.9994144600867086	1931	k__Bacteria; p__Firmicutes; c__Bacilli; o__Bacillales; f__Listeriaceae; g__Brochothrix; s__
Animal corpus	0.9994159776468146	1932	k__Bacteria; p__Firmicutes; c__Bacilli; o__Lactobacillales; f__Aerococcaceae; g__Atopococcus; s__tabaci
Animal corpus	0.9994174952069205	1933	k__Bacteria; p__Proteobacteria; c__Gammaproteobacteria; o__Thiotrichales; f__Thiotrichaceae; g__Marithrix; s__sessilis
Animal corpus	0.9994190127670264	1934	k__Bacteria; p__Actinobacteria; c__KIST-JJY010; o__; f__; g__; s__
Animal corpus	0.9994205303271323	1935	k__Bacteria; p__Proteobacteria; c__Gammaproteobacteria; o__Alteromonadales; f__Colwelliaceae; g__Colwellia; s__piezophila
Animal corpus	0.9994220478872382	1936	k__Bacteria; p__Bacteroidetes; c__Bacteroidia; o__Bacteroidales; f__Rikenellaceae; g__Rikenella; s__
Animal corpus	0.9994235654473441	1937	k__Bacteria; p__Proteobacteria; c__Betaproteobacteria; o__Nitrosomonadales; f__Nitrosomonadaceae; g__Nitrosospira; s__multiformis
Animal corpus	0.99942508300745	1938	k__Bacteria; p__Actinobacteria; c__Actinobacteria; o__Actinomycetales; f__Nocardioidaceae; g__Kribbella; s__
Animal corpus	0.999426600567556	1939	k__Bacteria; p__Proteobacteria; c__Epsilonproteobacteria; o__Campylobacterales; f__Campylobacteraceae; g__Arcobacter; s__cryaerophilus
Animal corpus	0.9994281181276619	1940	k__Bacteria; p__Proteobacteria; c__Epsilonproteobacteria; o__Campylobacterales; f__Campylobacteraceae; g__Sulfurospirillum; s__
Animal corpus	0.9994296356877678	1941	k__Bacteria; p__Chloroflexi; c__Anaerolineae; o__A31; f__S47; g__; s__
Animal corpus	0.9994311532478737	1942	k__Bacteria; p__Cyanobacteria; c__Synechococcophycideae; o__Synechococcales; f__Acaryochloridaceae; g__Thermosynechococcus; s__
Animal corpus	0.9994326202288122	1943	k__Bacteria; p__[Caldithrix]; c__KSB1; o__GW-22; f__; g__; s__
Animal corpus	0.9994340872097507	1944	k__Bacteria; p__Proteobacteria; c__Alphaproteobacteria; o__Rhodospirillales; f__Acetobacteraceae; g__Roseomonas; s__cervicalis
Animal corpus	0.9994355541906892	1945	k__Bacteria; p__Proteobacteria; c__Alphaproteobacteria; o__Rhodospirillales; f__Acetobacteraceae; g__Roseomonas; s__
Animal corpus	0.9994370211716277	1946	k__Bacteria; p__Proteobacteria; c__Betaproteobacteria; o__Burkholderiales; f__Comamonadaceae; g__Pseudorhodoferax; s__soli
Animal corpus	0.9994384881525662	1947	k__Bacteria; p__Proteobacteria; c__Gammaproteobacteria; o__Enterobacteriales; f__Enterobacteriaceae; g__Enterobacter; s__helveticus
Animal corpus	0.9994399551335047	1948	k__Bacteria; p__Fibrobacteres; c__TG3; o__TG3-1; f__; g__; s__
Animal corpus	0.9994414221144432	1949	k__Bacteria; p__Actinobacteria; c__Actinobacteria; o__Actinomycetales; f__Nocardioidaceae; g__Nocardioides; s__lentus
Animal corpus	0.9994428890953817	1950	k__Bacteria; p__Firmicutes; c__Clostridia; o__Clostridiales; f__[Tissierellaceae]; g__; s__
Animal corpus	0.9994443560763202	1951	k__Bacteria; p__Cyanobacteria; c__Nostocophycideae; o__Nostocales; f__Nostocaceae; g__Nostoc; s__ellipsosporum
Animal corpus	0.9994458230572587	1952	k__Bacteria; p__OP1; c__MSBL6; o__; f__; g__; s__
Animal corpus	0.9994472900381972	1953	k__Bacteria; p__Firmicutes; c__Clostridia; o__Clostridiales; f__Lachnospiraceae; g__Blautia; s__obeum
Animal corpus	0.9994487064399682	1954	k__Bacteria; p__Proteobacteria; c__Alphaproteobacteria; o__Rhizobiales; f__Hyphomicrobiaceae; g__Filomicrobium; s__fusiforme
Animal corpus	0.9994501228417392	1955	k__Bacteria; p__[Thermi]; c__Deinococci; o__Deinococcales; f__Deinococcaceae; g__Deinococcus; s__murrayi
Animal corpus	0.9994515392435102	1956	k__Bacteria; p__Actinobacteria; c__Actinobacteria; o__Actinomycetales; f__Intrasporangiaceae; g__Serinicoccus; s__
Animal corpus	0.9994529556452811	1957	k__Bacteria; p__Proteobacteria; c__Gammaproteobacteria; o__Aeromonadales; f__Succinivibrionaceae; g__Anaerobiospirillum; s__thomasii
Animal corpus	0.9994543720470521	1958	k__Bacteria; p__Proteobacteria; c__Betaproteobacteria; o__Methylophilales; f__; g__; s__
Animal corpus	0.9994557884488231	1959	k__Bacteria; p__Actinobacteria; c__Thermoleophilia; o__Gaiellales; f__AK1AB1_02E; g__; s__
Animal corpus	0.9994572048505941	1960	k__Bacteria; p__Actinobacteria; c__Actinobacteria; o__Actinomycetales; f__Micrococcaceae; g__Micrococcus; s__luteus
Animal corpus	0.9994586212523651	1961	k__Bacteria; p__Proteobacteria; c__Gammaproteobacteria; o__Xanthomonadales; f__Xanthomonadaceae; g__Lysobacter; s__yangpyeongensis
Animal corpus	0.999460037654136	1962	k__Bacteria; p__OP3; c__BD4-9; o__; f__; g__; s__
Animal corpus	0.999461454055907	1963	k__Bacteria; p__Firmicutes; c__Clostridia; o__Clostridiales; f__Peptostreptococcaceae; g__Peptostreptococcus; s__anaerobius
Animal corpus	0.999462870457678	1964	k__Bacteria; p__Firmicutes; c__Clostridia; o__Thermoanaerobacterales; f__Carboxydocellaceae; g__Carboxydocella; s__
Animal corpus	0.999464286859449	1965	k__Bacteria; p__Bacteroidetes; c__Sphingobacteriia; o__Sphingobacteriales; f__Sphingobacteriaceae; g__Pedobacter; s__cryoconitis
Animal corpus	0.99946570326122	1966	k__Bacteria; p__MVS-104; c__; o__; f__; g__; s__
Animal corpus	0.999467119662991	1967	k__Bacteria; p__Proteobacteria; c__Deltaproteobacteria; o__Myxococcales; f__Cystobacteraceae; g__Archangium; s__gephyra
Animal corpus	0.9994685360647619	1968	k__Bacteria; p__Proteobacteria; c__Alphaproteobacteria; o__Rhizobiales; f__Methylobacteriaceae; g__Methylobacterium; s__mesophilicum
Animal corpus	0.9994699018873655	1969	k__Bacteria; p__Proteobacteria; c__Gammaproteobacteria; o__Vibrionales; f__Vibrionaceae; g__Vibrio; s__breoganii
Animal corpus	0.9994712677099691	1970	k__Bacteria; p__Proteobacteria; c__Betaproteobacteria; o__Burkholderiales; f__Comamonadaceae; g__Methylibium; s__petroleiphilum
Animal corpus	0.9994726335325727	1971	k__Bacteria; p__Proteobacteria; c__Alphaproteobacteria; o__Rhodobacterales; f__Rhodobacteraceae; g__Ruegeria; s__atlantica
Animal corpus	0.9994739993551762	1972	k__Bacteria; p__Proteobacteria; c__Gammaproteobacteria; o__Alteromonadales; f__[Chromatiaceae]; g__Rheinheimera; s__perlucida
Animal corpus	0.9994753651777798	1973	k__Bacteria; p__Actinobacteria; c__Actinobacteria; o__Actinomycetales; f__Mycobacteriaceae; g__Mycobacterium; s__celatum
Animal corpus	0.9994767310003834	1974	k__Bacteria; p__Proteobacteria; c__Gammaproteobacteria; o__Thiotrichales; f__Piscirickettsiaceae; g__Thiomicrospira; s__arctica
Animal corpus	0.9994780968229869	1975	k__Bacteria; p__Firmicutes; c__Bacilli; o__Bacillales; f__[Thermicanaceae]; g__Bacillus; s__schlegelii
Animal corpus	0.9994794626455905	1976	k__Bacteria; p__Proteobacteria; c__Alphaproteobacteria; o__Rhizobiales; f__Hyphomicrobiaceae; g__Polymorphum; s__gilvum
Animal corpus	0.9994808284681941	1977	k__Bacteria; p__Chlamydiae; c__Chlamydiia; o__Chlamydiales; f__Parachlamydiaceae; g__; s__
Animal corpus	0.9994821942907977	1978	k__Bacteria; p__Firmicutes; c__Bacilli; o__Lactobacillales; f__Carnobacteriaceae; g__Desemzia; s__
Animal corpus	0.9994835601134012	1979	k__Bacteria; p__Proteobacteria; c__Alphaproteobacteria; o__Rhizobiales; f__Xanthobacteraceae; g__Ancylobacter; s__abiegnus
Animal corpus	0.9994849259360048	1980	k__Bacteria; p__Proteobacteria; c__Gammaproteobacteria; o__Pseudomonadales; f__Moraxellaceae; g__Psychrobacter; s__arenosus
Animal corpus	0.9994862917586084	1981	k__Bacteria; p__Planctomycetes; c__vadinHA49; o__PHOS-HE93; f__; g__; s__
Animal corpus	0.9994876575812119	1982	k__Bacteria; p__Actinobacteria; c__Actinobacteria; o__Actinomycetales; f__Brevibacteriaceae; g__Brevibacterium; s__aureum
Animal corpus	0.9994890234038155	1983	k__Bacteria; p__Chloroflexi; c__Anaerolineae; o__SBR1031; f__oc28; g__; s__
Animal corpus	0.9994903892264191	1984	k__Bacteria; p__Actinobacteria; c__Actinobacteria; o__Actinomycetales; f__Microbacteriaceae; g__Mycetocola; s__
Animal corpus	0.9994917550490227	1985	k__Bacteria; p__Actinobacteria; c__Actinobacteria; o__Actinomycetales; f__Cellulomonadaceae; g__Cellulomonas; s__xylanilytica
Animal corpus	0.9994931208716262	1986	k__Bacteria; p__Chloroflexi; c__Dehalococcoidetes; o__; f__; g__; s__
Animal corpus	0.9994944361150624	1987	k__Bacteria; p__Proteobacteria; c__Betaproteobacteria; o__Burkholderiales; f__Comamonadaceae; g__Aquincola; s__tertiaricarbonis
Animal corpus	0.9994957513584986	1988	k__Bacteria; p__Actinobacteria; c__Actinobacteria; o__Actinomycetales; f__Micromonosporaceae; g__Virgisporangium; s__ochraceum
Animal corpus	0.9994970666019347	1989	k__Bacteria; p__Proteobacteria; c__Gammaproteobacteria; o__Salinisphaerales; f__Salinisphaeraceae; g__; s__
Animal corpus	0.9994983818453709	1990	k__Bacteria; p__Proteobacteria; c__Alphaproteobacteria; o__Rhizobiales; f__Brucellaceae; g__Ochrobactrum; s__gallinifaecis
Animal corpus	0.999499697088807	1991	k__Bacteria; p__Tenericutes; c__Mollicutes; o__Mycoplasmatales; f__Mycoplasmataceae; g__Mycoplasma; s__alvi
Animal corpus	0.9995010123322432	1992	k__Bacteria; p__Firmicutes; c__Bacilli; o__Bacillales; f__Bacillaceae; g__Bacillus; s__oleronius
Animal corpus	0.9995023275756794	1993	k__Bacteria; p__Proteobacteria; c__Alphaproteobacteria; o__Rickettsiales; f__mitochondria; g__Desmarestia; s__viridis
Animal corpus	0.9995036428191155	1994	k__Bacteria; p__Firmicutes; c__Bacilli; o__Bacillales; f__Bacillaceae; g__Bacillus; s__humi
Animal corpus	0.9995049580625517	1995	k__Bacteria; p__Firmicutes; c__Bacilli; o__Bacillales; f__Bacillaceae; g__Bacillus; s__fumarioli
Animal corpus	0.9995062733059878	1996	k__Bacteria; p__Proteobacteria; c__Deltaproteobacteria; o__Desulfovibrionales; f__Desulfohalobiaceae; g__Desulfonatronospira; s__delicata
Animal corpus	0.999507588549424	1997	k__Bacteria; p__Chloroflexi; c__P2-11E; o__; f__; g__; s__
[truncated: 73,657 more rows]
